# Supplementary material for: Global burden of diphtheria, 1990–2021: a 204-country analysis of socioeconomic inequality based on SDI and DTP3 vaccination differences before and after the COVID-19 pandemic (GBD 2021)
Source: Front Public Health. 2025 Jun 20;13:1597076. doi: 10.3389/fpubh.2025.1597076 (PMC12226553; doi:10.3389/fpubh.2025.1597076)
Supplement: Supplementary file 2 [file Table_2.xlsx]

## Sheet: Sheet1
> print(result_df, row.names = FALSE)
Parameter Value
Intercept 0.7297867
Linear term -1.9732254
Quadratic term 0.1422943
Alpha (center) 77.7812500
Norm2[1] 1.0000000
Norm2[2] 32.0000000
Norm2[3] 1139.4687500
R-squared 0.8227285
Adj. R-squared 0.8105029
F-statistic 67.2954284
Residual SE 0.1705278
> cat("p0(x) = 1\n")
p0(x) = 1
> cat(sprintf("p1(x) = (x - %.4f)/%.4f\n", alpha[1], sqrt(norm2[3]/norm2[2])))
p1(x) = (x - 77.7812)/5.9673
> cat(sprintf("p2(x) = [(x - %.4f) * p1(x) - %.4f * p0(x)]/%.4f\n",
+ alpha[2], sqrt(norm2[3]/norm2[2]), sqrt(norm2[4]/norm2[3])))
p2(x) = [(x - 77.9788) * p1(x) - 5.9673 * p0(x)]/3.7528
>
> cat(sprintf("Incidence_rate = %.4f + %.4f*coverage + %.4f*coverage^2\n",
+ raw_coef[1], raw_coef[2], raw_coef[3]))
Incidence_rate = 12.0495 + -0.2334*coverage + 0.0011*coverage^2

## Sheet: Sheet2
APC
location_name	Model	Segment	Segment Start	Segment End	APC	APC 95% LCL	APC 95% UCL	APC Significant	Test Statistic	P-Value
Global Both	5	0	1990	2002	-4.199	-4.397	-4	1	-44.098	0
Global Both	5	1	2002	2006	-7.279	-8.978	-5.548	1	-8.711	0
Global Both	5	2	2006	2010	-9.186	-10.768	-7.577	1	-11.69	0
Global Both	5	3	2010	2016	-4.116	-4.932	-3.293	1	-10.484	0
Global Both	5	4	2016	2019	-9.056	-12.474	-5.503	1	-5.281	0
Global Both	5	5	2019	2021	-12.817	-16.464	-9.012	1	-6.843	0
Global Male	4	0	1990	2002	-4.192	-4.407	-3.976	1	-40.017	0
Global Male	4	1	2002	2006	-6.481	-8.382	-4.541	1	-6.856	0
Global Male	4	2	2006	2010	-8.873	-10.639	-7.072	1	-9.972	0
Global Male	4	3	2010	2016	-4.08	-4.984	-3.167	1	-9.24	0
Global Male	4	4	2016	2021	-9.903	-10.794	-9.002	1	-22.034	0
Global Female	5	0	1990	2002	-4.199	-4.384	-4.013	1	-47.251	0
Global Female	5	1	2002	2006	-7.997	-9.621	-6.345	1	-9.98	0
Global Female	5	2	2006	2010	-9.562	-11.143	-7.952	1	-12.142	0
Global Female	5	3	2010	2016	-3.967	-4.763	-3.164	1	-10.366	0
Global Female	5	4	2016	2019	-9.22	-12.467	-5.852	1	-5.66	0
Global Female	5	5	2019	2021	-13.662	-17.198	-9.975	1	-7.487	0
Low SDI	5	0	1990	1994	-6.988	-7.607	-6.366	1	-23.148	0
Low SDI	5	1	1994	2001	-2.339	-2.696	-1.981	1	-13.799	0
Low SDI	5	2	2001	2010	-8.864	-9.064	-8.663	1	-89.944	0
Low SDI	5	3	2010	2016	-4.382	-4.842	-3.921	1	-19.828	0
Low SDI	5	4	2016	2019	-9.234	-11.115	-7.313	1	-9.861	0
Low SDI	5	5	2019	2021	-15.026	-17.002	-13.002	1	-14.746	0
Low-middle SDI	3	0	1990	1994	-16.942	-20.446	-13.285	1	-8.959	0
Low-middle SDI	3	1	1994	2005	-4.626	-5.548	-3.694	1	-10.133	0
Low-middle SDI	3	2	2005	2010	-13.314	-16.442	-10.069	1	-8.085	0
Low-middle SDI	3	3	2010	2021	-8.969	-9.62	-8.313	1	-27.214	0
Middle SDI	5	0	1990	1994	-12.246	-12.997	-11.488	1	-32.394	0
Middle SDI	5	1	1994	1997	-7.061	-9.487	-4.571	1	-5.903	0
Middle SDI	5	2	1997	2001	-5.759	-7.058	-4.441	1	-9.108	0
Middle SDI	5	3	2001	2010	-8.346	-8.59	-8.102	1	-69.715	0
Middle SDI	5	4	2010	2017	-7.094	-7.459	-6.727	1	-39.805	0
Middle SDI	5	5	2017	2021	-8.719	-9.403	-8.029	1	-25.844	0
High-middle SDI	5	0	1990	1992	135.714	117.985	154.884	1	23.374	0
High-middle SDI	5	1	1992	1997	-1.378	-4.091	1.412	0	-1.06	0.306
High-middle SDI	5	2	1997	2000	-57.451	-60.998	-53.582	1	-20.924	0
High-middle SDI	5	3	2000	2006	-11.64	-13.13	-10.126	1	-15.519	0
High-middle SDI	5	4	2006	2010	-26.647	-29.421	-23.764	1	-17.134	0
High-middle SDI	5	5	2010	2021	-6.62	-7.187	-6.05	1	-23.969	0
High SDI	5	0	1990	1995	-8.929	-11.175	-6.626	1	-7.984	0
High SDI	5	1	1995	2000	22.08	18.054	26.244	1	12.679	0
High SDI	5	2	2000	2006	-22.515	-24.305	-20.683	1	-23.267	0
High SDI	5	3	2006	2014	-3.336	-4.381	-2.278	1	-6.648	0
High SDI	5	4	2014	2019	11.315	8.183	14.538	1	8.006	0
High SDI	5	5	2019	2021	-3.152	-12.667	7.401	0	-0.66	0.519
Andean Latin America	2	0	1990	2002	-15.19	-16.647	-13.708	1	-19.624	0
Andean Latin America	2	1	2002	2016	-10.069	-11.168	-8.958	1	-17.827	0
Andean Latin America	2	2	2016	2021	2.197	-2.798	7.448	0	0.895	0.38
Australasia	5	0	1990	1995	-16.281	-20.948	-11.339	1	-6.603	0
Australasia	5	1	1995	2000	25.77	14.932	37.63	1	5.423	0
Australasia	5	2	2000	2006	7.265	0.144	14.891	1	2.176	0.046
Australasia	5	3	2006	2014	-19.724	-23.484	-15.78	1	-9.763	0
Australasia	5	4	2014	2018	186.256	119.959	272.535	1	8.509	0
Australasia	5	5	2018	2021	-8.076	-30.837	22.175	0	-0.631	0.538
Caribbean	4	0	1990	1995	-6.162	-6.567	-5.756	1	-30.955	0
Caribbean	4	1	1995	2001	-10.228	-10.58	-9.874	1	-57.633	0
Caribbean	4	2	2001	2010	-6.979	-7.142	-6.816	1	-86.623	0
Caribbean	4	3	2010	2015	5.069	4.475	5.667	1	18.321	0
Caribbean	4	4	2015	2021	-1.476	-1.782	-1.169	1	-10.037	0
Central Asia	4	0	1990	1992	62.434	49.086	76.977	1	11.886	0
Central Asia	4	1	1992	1996	4.557	0.587	8.684	1	2.418	0.026
Central Asia	4	2	1996	1999	-30.846	-35.558	-25.789	1	-10.98	0
Central Asia	4	3	1999	2010	-18.811	-19.366	-18.253	1	-63.924	0
Central Asia	4	4	2010	2021	-2.95	-3.517	-2.38	1	-10.735	0
Central Europe	4	0	1990	1995	-1.188	-3.86	1.557	0	-0.916	0.372
Central Europe	4	1	1995	2000	-13.705	-16.762	-10.536	1	-8.587	0
Central Europe	4	2	2000	2010	-8.374	-9.308	-7.431	1	-17.942	0
Central Europe	4	3	2010	2016	0.281	-2.482	3.122	0	0.211	0.835
Central Europe	4	4	2016	2021	-5.896	-8.587	-3.126	1	-4.4	0
Central Latin America	5	0	1990	1992	-22.384	-26.985	-17.493	1	-8.839	0
Central Latin America	5	1	1992	1995	-29.54	-33.711	-25.106	1	-12.229	0
Central Latin America	5	2	1995	2007	-10.686	-11.098	-10.271	1	-52.018	0
Central Latin America	5	3	2007	2010	-14.265	-21.311	-6.588	1	-3.825	0.002
Central Latin America	5	4	2010	2015	2.601	-0.186	5.466	0	1.988	0.065
Central Latin America	5	5	2015	2021	-2.805	-4.458	-1.125	1	-3.538	0.003
Central Sub-Saharan Africa	4	0	1990	2001	-0.659	-0.852	-0.465	1	-7.137	0
Central Sub-Saharan Africa	4	1	2001	2006	-17.185	-17.885	-16.479	1	-46.666	0
Central Sub-Saharan Africa	4	2	2006	2010	-13.454	-14.479	-12.415	1	-25.456	0
Central Sub-Saharan Africa	4	3	2010	2019	-4.793	-5.03	-4.555	1	-41.426	0
Central Sub-Saharan Africa	4	4	2019	2021	-11.267	-13.505	-8.971	1	-9.831	0
East Asia	5	0	1990	1993	-5.394	-6.526	-4.249	1	-9.824	0
East Asia	5	1	1993	1996	-7.863	-9.91	-5.77	1	-7.77	0
East Asia	5	2	1996	2005	-16.27	-16.453	-16.086	1	-172.652	0
East Asia	5	3	2005	2011	-8.114	-8.526	-7.701	1	-40.206	0
East Asia	5	4	2011	2015	-15.363	-16.185	-14.532	1	-36.396	0
East Asia	5	5	2015	2021	-8.488	-8.835	-8.139	1	-49.74	0
Eastern Europe	5	0	1990	1992	195.255	82.55	377.543	1	4.799	0
Eastern Europe	5	1	1992	1997	0.17	-14.169	16.904	0	0.023	0.982
Eastern Europe	5	2	1997	2000	-62.002	-77.472	-35.91	1	-3.945	0.001
Eastern Europe	5	3	2000	2007	-12.421	-19.826	-4.333	1	-3.2	0.006
Eastern Europe	5	4	2007	2010	-71.34	-83.487	-50.257	1	-4.831	0
Eastern Europe	5	5	2010	2021	8.597	2.161	15.438	1	2.877	0.012
Eastern Sub-Saharan Africa	5	0	1990	1994	-12.961	-13.325	-12.596	1	-70.687	0
Eastern Sub-Saharan Africa	5	1	1994	1997	-6.33	-7.502	-5.143	1	-11.067	0
Eastern Sub-Saharan Africa	5	2	1997	2001	-4.753	-5.336	-4.167	1	-16.916	0
Eastern Sub-Saharan Africa	5	3	2001	2014	-7.565	-7.633	-7.497	1	-228.416	0
Eastern Sub-Saharan Africa	5	4	2014	2019	-3.004	-3.441	-2.565	1	-14.407	0
Eastern Sub-Saharan Africa	5	5	2019	2021	-8.541	-9.966	-7.095	1	-12.125	0
High-income Asia Pacific	5	0	1990	1995	-16.546	-17.099	-15.989	1	-57.926	0
High-income Asia Pacific	5	1	1995	2005	-9.552	-9.723	-9.381	1	-113.322	0
High-income Asia Pacific	5	2	2005	2010	2.337	1.788	2.889	1	9.153	0
High-income Asia Pacific	5	3	2010	2015	-4.921	-5.389	-4.451	1	-21.793	0
High-income Asia Pacific	5	4	2015	2018	10.08	8.309	11.88	1	12.622	0
High-income Asia Pacific	5	5	2018	2021	-0.569	-1.55	0.422	0	-1.227	0.239
High-income North America	5	0	1990	1994	-7.845	-9.276	-6.393	1	-11.133	0
High-income North America	5	1	1994	2000	2.827	1.754	3.912	1	5.664	0
High-income North America	5	2	2000	2005	-1.474	-2.985	0.06	0	-2.049	0.058
High-income North America	5	3	2005	2015	6.92	6.457	7.384	1	32.888	0
High-income North America	5	4	2015	2018	16.881	11.233	22.816	1	6.713	0
High-income North America	5	5	2018	2021	0.598	-2.177	3.452	0	0.454	0.656
North Africa and Middle East	3	0	1990	2002	-5.121	-5.724	-4.514	1	-17.147	0
North Africa and Middle East	3	1	2002	2015	-13.2	-13.685	-12.713	1	-52.571	0
North Africa and Middle East	3	2	2015	2019	9.387	5.651	13.256	1	5.369	0
North Africa and Middle East	3	3	2019	2021	-44.842	-49.682	-39.537	1	-13.474	0
Oceania	4	0	1990	1994	-8.492	-9.221	-7.757	1	-23.322	0
Oceania	4	1	1994	2001	-2.896	-3.329	-2.46	1	-13.792	0
Oceania	4	2	2001	2005	-11.559	-12.583	-10.522	1	-22.149	0
Oceania	4	3	2005	2011	3.101	2.53	3.675	1	11.556	0
Oceania	4	4	2011	2021	5.971	5.758	6.185	1	60.603	0
South Asia	5	0	1990	1995	-17.141	-17.679	-16.599	1	-61.483	0
South Asia	5	1	1995	2002	-3.568	-4.005	-3.13	1	-17.089	0
South Asia	5	2	2002	2006	-7.194	-8.439	-5.932	1	-11.782	0
South Asia	5	3	2006	2010	-16.128	-17.153	-15.09	1	-30.473	0
South Asia	5	4	2010	2014	-13.647	-14.517	-12.769	1	-30.897	0
South Asia	5	5	2014	2021	-11.666	-11.905	-11.426	1	-97.438	0
Southeast Asia	1	0	1990	2010	-8.306	-9.118	-7.486	1	-19.988	0
Southeast Asia	1	1	2010	2021	-4.316	-6.052	-2.548	1	-4.945	0
Southern Latin America	5	0	1990	1992	-13.412	-69.343	144.56	0	-0.296	0.772
Southern Latin America	5	1	1992	1995	-78.787	-91.855	-44.752	1	-3.453	0.004
Southern Latin America	5	2	1995	2005	-13.93	-19.099	-8.431	1	-5.163	0
Southern Latin America	5	3	2005	2009	49.711	6.516	110.422	1	2.527	0.023
Southern Latin America	5	4	2009	2015	-11.277	-24.432	4.169	0	-1.589	0.133
Southern Latin America	5	5	2015	2021	26.468	10.069	45.31	1	3.604	0.003
Southern Sub-Saharan Africa	5	0	1990	1994	-9.399	-10.531	-8.252	1	-16.728	0
Southern Sub-Saharan Africa	5	1	1994	1997	-1.282	-4.901	2.476	0	-0.736	0.473
Southern Sub-Saharan Africa	5	2	1997	2005	6.136	5.671	6.603	1	28.907	0
Southern Sub-Saharan Africa	5	3	2005	2014	-6.188	-6.534	-5.841	1	-36.887	0
Southern Sub-Saharan Africa	5	4	2014	2019	-3.429	-4.547	-2.299	1	-6.39	0
Southern Sub-Saharan Africa	5	5	2019	2021	0.889	-3.18	5.13	0	0.458	0.653
Tropical Latin America	5	0	1990	1996	-16.637	-17.578	-15.685	1	-34.161	0
Tropical Latin America	5	1	1996	2000	-27.032	-29.276	-24.716	1	-21.502	0
Tropical Latin America	5	2	2000	2010	-11.875	-12.458	-11.288	1	-40.607	0
Tropical Latin America	5	3	2010	2015	-2.511	-4.929	-0.032	1	-2.159	0.047
Tropical Latin America	5	4	2015	2018	22.824	13.195	33.272	1	5.367	0
Tropical Latin America	5	5	2018	2021	-4.027	-7.9	0.009	0	-2.127	0.05
Western Europe	5	0	1990	1993	16.721	11.522	22.162	1	7.233	0
Western Europe	5	1	1993	1996	-1.115	-8.482	6.845	0	-0.309	0.762
Western Europe	5	2	1996	2005	-15.352	-16.069	-14.629	1	-41.76	0
Western Europe	5	3	2005	2010	14.644	11.772	17.59	1	11.482	0
Western Europe	5	4	2010	2019	4.174	3.215	5.142	1	9.423	0
Western Europe	5	5	2019	2021	-3.776	-11.879	5.073	0	-0.933	0.366
Western Sub-Saharan Africa	5	0	1990	1994	-3.64	-4.068	-3.209	1	-17.727	0
Western Sub-Saharan Africa	5	1	1994	2001	-0.942	-1.18	-0.703	1	-8.379	0
Western Sub-Saharan Africa	5	2	2001	2006	-7.758	-8.158	-7.356	1	-39.554	0
Western Sub-Saharan Africa	5	3	2006	2009	-10.675	-11.854	-9.48	1	-18.109	0
Western Sub-Saharan Africa	5	4	2009	2016	-4.205	-4.441	-3.969	1	-37.223	0
Western Sub-Saharan Africa	5	5	2016	2021	-14.665	-14.958	-14.372	1	-98.416	0

## Sheet: Sheet3
region	a_effect	p_effect	r_effect	total_diff
Global	-602370	906085	-3.96425e+06	-3.66053e+06
Low SDI	-359070	1.798e+06	-3.67642e+06	-2.23749e+06
Low-middle SDI	-15339.8	482949	-1.88142e+06	-1.41381e+06
Middle SDI	31293.6	61524.5	-405068	-312250
High-middle SDI	-523.929	1302.36	-21559.3	-20780.9
High SDI	778.33	301.593	-2756.47	-1676.54
Andean Latin America	-1124.19	2074.68	-7601.68	-6651.2
Australasia	1.27188	3.85635	18.6749	23.8031
Caribbean	-1400.09	1318.67	-6946.96	-7028.38
Central Asia	-506.62	570.813	-3227.78	-3163.59
Central Europe	-3.55117	-7.73814	-54.1717	-65.4611
Central Latin America	-359.885	419.055	-2083.87	-2024.7
Central Sub-Saharan Africa	-20186.8	95577.5	-182218	-106827
East Asia	-4706.06	1970.02	-52647.1	-55383.1
Eastern Europe	-37.5039	-254.272	-2787.46	-3079.24
Eastern Sub-Saharan Africa	-21879.1	275161	-573773	-320492
High-income Asia Pacific	78.912	-42.8993	-312.871	-276.858
High-income North America	-85.7857	30.8994	109.319	54.4328
North Africa and Middle East	-14287.7	230689	-746209	-529808
Oceania	-299.01	1248.07	-542.926	406.133
South Asia	-284796	844374	-3.25939e+06	-2.69981e+06
Southeast Asia	-12337.6	16548.2	-81781.7	-77571.2
Southern Latin America	-24.281	25.4917	-186.25	-185.039
Southern Sub-Saharan Africa	-67.7356	1428.01	-2557.41	-1197.14
Tropical Latin America	-745.989	862.904	-4777.87	-4660.96
Western Europe	-2.12102	1.15227	-6.34777	-7.31652
Western Sub-Saharan Africa	-22221.3	547611	-902873	-377483

## Sheet: Sheet4
Country	Incidence_Rate	Vaccination_Rate	rank_vaccine	rank_incidence	med_vaccine	mad_vaccine	med_incidence	mad_incidence	is_outlier	risk_type
Afghanistan	5.8624	81.24	44	169	90.135	10.2151	0.0554825	0.0821326	Outlier	High Risk
Albania	0.0570633	97.54	148	90	90.135	10.2151	0.0554825	0.0821326	Normal	Normal
Algeria	0.072131	81	41.5	93	90.135	10.2151	0.0554825	0.0821326	Normal	Normal
American Samoa	0.147187	91	96	105	90.135	10.2151	0.0554825	0.0821326	Normal	Normal
Angola	7.41303	65.56	10	170	90.135	10.2151	0.0554825	0.0821326	Outlier	High Risk
Antigua and Barbuda	0.00212886	92.45	108	50	90.135	10.2151	0.0554825	0.0821326	Normal	Normal
Argentina	8.69303e-05	81.18	43	13	90.135	10.2151	0.0554825	0.0821326	Normal	Normal
Armenia	0.00161685	93.16	111	47	90.135	10.2151	0.0554825	0.0821326	Normal	Normal
Australia	0.00633068	95	124	57	90.135	10.2151	0.0554825	0.0821326	Normal	Normal
Azerbaijan	0.503556	88.87	80	122	90.135	10.2151	0.0554825	0.0821326	Outlier	Other Outliers
Bahamas	8.09325e-05	85.88	64	11	90.135	10.2151	0.0554825	0.0821326	Normal	Normal
Bahrain	0.0238923	98.25	156	78	90.135	10.2151	0.0554825	0.0821326	Normal	Normal
Bangladesh	0.118565	118	177	103	90.135	10.2151	0.0554825	0.0821326	Normal	Normal
Barbados	0.000548615	82.02	47.5	35	90.135	10.2151	0.0554825	0.0821326	Normal	Normal
Belarus	0.0118096	97.55	149	64	90.135	10.2151	0.0554825	0.0821326	Normal	Normal
Belize	0.000210039	83.39	55	25	90.135	10.2151	0.0554825	0.0821326	Normal	Normal
Benin	2.57553	120.13	178	160	90.135	10.2151	0.0554825	0.0821326	Outlier	Other Outliers
Bermuda	0.00161764	107.59	176	48	90.135	10.2151	0.0554825	0.0821326	Normal	Normal
Bhutan	0.0928538	98.44	160	100	90.135	10.2151	0.0554825	0.0821326	Normal	Normal
Bolivia (Plurinational State of)	0.19988	69.7	16	109	90.135	10.2151	0.0554825	0.0821326	Normal	Normal
Bosnia and Herzegovina	0.0138912	75.7	22	72	90.135	10.2151	0.0554825	0.0821326	Normal	Normal
Botswana	0.628541	69.53	15	127	90.135	10.2151	0.0554825	0.0821326	Outlier	Other Outliers
Brazil	0.0618689	68.44	14	92	90.135	10.2151	0.0554825	0.0821326	Normal	Normal
Brunei Darussalam	0.0185382	99.95	169	76	90.135	10.2151	0.0554825	0.0821326	Normal	Normal
Bulgaria	0.00140166	89.48	82	45	90.135	10.2151	0.0554825	0.0821326	Normal	Normal
Burkina Faso	1.93515	100.44	171	156	90.135	10.2151	0.0554825	0.0821326	Outlier	Other Outliers
Burundi	0.760931	86.99	71	131	90.135	10.2151	0.0554825	0.0821326	Outlier	Other Outliers
Cabo Verde	0.0502468	103.57	174	87	90.135	10.2151	0.0554825	0.0821326	Normal	Normal
Cambodia	0.369641	98.33	157	116	90.135	10.2151	0.0554825	0.0821326	Outlier	Other Outliers
Cameroon	2.09231	80.58	39	157	90.135	10.2151	0.0554825	0.0821326	Outlier	High Risk
Central African Republic	22.106	78.24	32	177	90.135	10.2151	0.0554825	0.0821326	Outlier	High Risk
Chad	15.0273	89.24	81	174	90.135	10.2151	0.0554825	0.0821326	Outlier	Other Outliers
Chile	0.000540478	95.11	125	33	90.135	10.2151	0.0554825	0.0821326	Normal	Normal
China	0.0334515	99.39	165	82	90.135	10.2151	0.0554825	0.0821326	Normal	Normal
Colombia	2.0209e-05	86.48	67	2	90.135	10.2151	0.0554825	0.0821326	Normal	Normal
Comoros	1.1933	72.05	17	146	90.135	10.2151	0.0554825	0.0821326	Outlier	High Risk
Congo	1.25233	77.04	26	147	90.135	10.2151	0.0554825	0.0821326	Outlier	High Risk
Cook Islands	0.00580504	81	41.5	56	90.135	10.2151	0.0554825	0.0821326	Normal	Normal
Costa Rica	0.000137302	92.16	105	19	90.135	10.2151	0.0554825	0.0821326	Normal	Normal
C么te d'Ivoire	1.45182	90.6	93	149	90.135	10.2151	0.0554825	0.0821326	Outlier	Other Outliers
Croatia	5.79242e-05	92.13	103	10	90.135	10.2151	0.0554825	0.0821326	Normal	Normal
Cuba	0.000438941	99.51	166	32	90.135	10.2151	0.0554825	0.0821326	Normal	Contradictory
Czechia	9.36329e-05	93.74	113	15	90.135	10.2151	0.0554825	0.0821326	Normal	Normal
Democratic People's Republic of Korea	0.0404908	41.37	5	85	90.135	10.2151	0.0554825	0.0821326	Outlier	Other Outliers
Democratic Republic of the Congo	3.82472	86.09	65	167	90.135	10.2151	0.0554825	0.0821326	Outlier	Other Outliers
Denmark	4.05185e-05	95.83	130	7	90.135	10.2151	0.0554825	0.0821326	Normal	Normal
Djibouti	2.91189	58.65	9	161	90.135	10.2151	0.0554825	0.0821326	Outlier	High Risk
Dominica	0.0874723	92.15	104	97	90.135	10.2151	0.0554825	0.0821326	Normal	Normal
Dominican Republic	0.113613	83.98	57	102	90.135	10.2151	0.0554825	0.0821326	Normal	Normal
Ecuador	0.000137585	72.17	18	20	90.135	10.2151	0.0554825	0.0821326	Normal	Normal
Egypt	0.0917738	96.42	135	99	90.135	10.2151	0.0554825	0.0821326	Normal	Normal
El Salvador	0.0267466	97	142.5	79	90.135	10.2151	0.0554825	0.0821326	Normal	Normal
Equatorial Guinea	2.49438	67	12	159	90.135	10.2151	0.0554825	0.0821326	Outlier	High Risk
Eritrea	1.29807	84.29	58	148	90.135	10.2151	0.0554825	0.0821326	Outlier	Other Outliers
Estonia	0.000105671	89.51	83	16	90.135	10.2151	0.0554825	0.0821326	Normal	Normal
Eswatini	1.16857	77.23	27	145	90.135	10.2151	0.0554825	0.0821326	Outlier	High Risk
Ethiopia	3.72021	92.78	109	165	90.135	10.2151	0.0554825	0.0821326	Outlier	Other Outliers
France	0.000681812	96.4	134	37	90.135	10.2151	0.0554825	0.0821326	Normal	Contradictory
Gabon	0.559926	74.73	21	126	90.135	10.2151	0.0554825	0.0821326	Outlier	Other Outliers
Gambia	0.45678	81.71	46	120	90.135	10.2151	0.0554825	0.0821326	Outlier	Other Outliers
Georgia	0.00418495	85.32	62	53	90.135	10.2151	0.0554825	0.0821326	Normal	Normal
Ghana	0.324454	104.03	175	112	90.135	10.2151	0.0554825	0.0821326	Outlier	Other Outliers
Grenada	0.00346666	76.92	24	51	90.135	10.2151	0.0554825	0.0821326	Normal	Normal
Guatemala	2.29676e-05	79.65	34	3	90.135	10.2151	0.0554825	0.0821326	Normal	Normal
Guinea	9.95503	87.1	74	172	90.135	10.2151	0.0554825	0.0821326	Outlier	Other Outliers
Guinea-Bissau	1.69795	67.15	13	153	90.135	10.2151	0.0554825	0.0821326	Outlier	High Risk
Guyana	8.75477e-05	98.43	159	14	90.135	10.2151	0.0554825	0.0821326	Normal	Contradictory
Haiti	5.19594	73.39	20	168	90.135	10.2151	0.0554825	0.0821326	Outlier	High Risk
Honduras	0.00637641	77.27	28	58	90.135	10.2151	0.0554825	0.0821326	Normal	Normal
Hungary	0.000123539	99.85	167	18	90.135	10.2151	0.0554825	0.0821326	Normal	Contradictory
Iceland	0.00155726	91.99	101	46	90.135	10.2151	0.0554825	0.0821326	Normal	Normal
India	0.407443	85.25	61	118	90.135	10.2151	0.0554825	0.0821326	Outlier	Other Outliers
Indonesia	0.850663	80.08	38	134	90.135	10.2151	0.0554825	0.0821326	Outlier	High Risk
Iran (Islamic Republic of)	0.0166087	98.41	158	74	90.135	10.2151	0.0554825	0.0821326	Normal	Normal
Iraq	0.0759123	78.12	31	94	90.135	10.2151	0.0554825	0.0821326	Normal	Normal
Ireland	1.77235e-05	93.5	112	1	90.135	10.2151	0.0554825	0.0821326	Normal	Normal
Israel	3.78556e-05	97.58	150	6	90.135	10.2151	0.0554825	0.0821326	Normal	Contradictory
Italy	0.000253642	93.9	114	26	90.135	10.2151	0.0554825	0.0821326	Normal	Normal
Jamaica	3.64857e-05	89.78	87	5	90.135	10.2151	0.0554825	0.0821326	Normal	Normal
Japan	0.011925	98.77	161	65	90.135	10.2151	0.0554825	0.0821326	Normal	Normal
Jordan	0.0383189	85	60	84	90.135	10.2151	0.0554825	0.0821326	Normal	Normal
Kazakhstan	0.00166888	95.24	126	49	90.135	10.2151	0.0554825	0.0821326	Normal	Normal
Kenya	0.722554	87.5	76	130	90.135	10.2151	0.0554825	0.0821326	Outlier	Other Outliers
Kiribati	7.52709	89.58	85	171	90.135	10.2151	0.0554825	0.0821326	Outlier	Other Outliers
Kuwait	0.00086999	94	116	42	90.135	10.2151	0.0554825	0.0821326	Normal	Normal
Kyrgyzstan	0.000694632	88.8	79	38	90.135	10.2151	0.0554825	0.0821326	Normal	Normal
Lao People's Democratic Republic	0.907524	86.7	68	138	90.135	10.2151	0.0554825	0.0821326	Outlier	Other Outliers
Latvia	0.000311441	94.41	122	29	90.135	10.2151	0.0554825	0.0821326	Normal	Normal
Lebanon	0.0121827	76.7	23	66	90.135	10.2151	0.0554825	0.0821326	Normal	Normal
Lesotho	1.74918	100.58	172	155	90.135	10.2151	0.0554825	0.0821326	Outlier	Other Outliers
Liberia	0.91866	82.94	51	139	90.135	10.2151	0.0554825	0.0821326	Outlier	Other Outliers
Libya	0.203167	96.8	140	110	90.135	10.2151	0.0554825	0.0821326	Normal	Normal
Lithuania	0.000171813	90.05	89	23	90.135	10.2151	0.0554825	0.0821326	Normal	Normal
Madagascar	3.25705	82.25	49	163	90.135	10.2151	0.0554825	0.0821326	Outlier	Other Outliers
Malawi	0.780741	93	110	132	90.135	10.2151	0.0554825	0.0821326	Outlier	Other Outliers
Malaysia	0.0204477	94.24	120.5	77	90.135	10.2151	0.0554825	0.0821326	Normal	Normal
Maldives	0.0314354	96.48	136	80	90.135	10.2151	0.0554825	0.0821326	Normal	Normal
Mali	3.05938	97.47	147	162	90.135	10.2151	0.0554825	0.0821326	Outlier	Other Outliers
Malta	0.00678838	99.01	164	60	90.135	10.2151	0.0554825	0.0821326	Normal	Normal
Marshall Islands	0.879629	27.6	1	136	90.135	10.2151	0.0554825	0.0821326	Outlier	High Risk
Mauritania	0.902468	76.96	25	137	90.135	10.2151	0.0554825	0.0821326	Outlier	High Risk
Mauritius	0.000146817	82.98	52	21	90.135	10.2151	0.0554825	0.0821326	Normal	Normal
Mexico	5.35165e-05	77.92	30	8	90.135	10.2151	0.0554825	0.0821326	Normal	Normal
Micronesia (Federated States of)	0.552986	72.38	19	125	90.135	10.2151	0.0554825	0.0821326	Outlier	Other Outliers
Mongolia	0.327271	95.44	128	113	90.135	10.2151	0.0554825	0.0821326	Outlier	Other Outliers
Montenegro	0.00864463	83.1	53	62	90.135	10.2151	0.0554825	0.0821326	Normal	Normal
Morocco	0.0848935	99	163	96	90.135	10.2151	0.0554825	0.0821326	Normal	Normal
Mozambique	1.706	90.22	90	154	90.135	10.2151	0.0554825	0.0821326	Outlier	Other Outliers
Myanmar	1.671	37.18	4	152	90.135	10.2151	0.0554825	0.0821326	Outlier	High Risk
Namibia	0.335395	94.24	120.5	115	90.135	10.2151	0.0554825	0.0821326	Outlier	Other Outliers
Nauru	0.424055	97.98	154	119	90.135	10.2151	0.0554825	0.0821326	Outlier	Other Outliers
Nepal	0.197539	87.32	75	108	90.135	10.2151	0.0554825	0.0821326	Normal	Normal
New Zealand	8.25644e-05	89.82	88	12	90.135	10.2151	0.0554825	0.0821326	Normal	Normal
Nicaragua	0.00347159	100.6	173	52	90.135	10.2151	0.0554825	0.0821326	Normal	Normal
Niger	3.80793	97.43	146	166	90.135	10.2151	0.0554825	0.0821326	Outlier	Other Outliers
Nigeria	18.6149	79.76	35	175	90.135	10.2151	0.0554825	0.0821326	Outlier	High Risk
North Macedonia	0.0123225	80.88	40	67	90.135	10.2151	0.0554825	0.0821326	Normal	Normal
Northern Mariana Islands	0.0344318	28.99	2	83	90.135	10.2151	0.0554825	0.0821326	Outlier	Other Outliers
Norway	0.000182198	96.81	141	24	90.135	10.2151	0.0554825	0.0821326	Normal	Contradictory
Oman	0.0129994	99.91	168	70	90.135	10.2151	0.0554825	0.0821326	Normal	Normal
Pakistan	0.860906	88.11	77	135	90.135	10.2151	0.0554825	0.0821326	Outlier	Other Outliers
Palau	0.204286	95.29	127	111	90.135	10.2151	0.0554825	0.0821326	Normal	Normal
Panama	0.000279379	86.96	70	27	90.135	10.2151	0.0554825	0.0821326	Normal	Normal
Papua New Guinea	20.2777	37.07	3	176	90.135	10.2151	0.0554825	0.0821326	Outlier	High Risk
Paraguay	0.106045	57.58	8	101	90.135	10.2151	0.0554825	0.0821326	Outlier	Other Outliers
Peru	0.032592	81.5	45	81	90.135	10.2151	0.0554825	0.0821326	Normal	Normal
Philippines	0.512208	56.62	7	123	90.135	10.2151	0.0554825	0.0821326	Outlier	Other Outliers
Poland	0.000592362	93.97	115	36	90.135	10.2151	0.0554825	0.0821326	Normal	Normal
Qatar	0.00669798	97.99	155	59	90.135	10.2151	0.0554825	0.0821326	Normal	Normal
Republic of Korea	0.000858717	97.8	152	41	90.135	10.2151	0.0554825	0.0821326	Normal	Contradictory
Republic of Moldova	0.00558968	86.74	69	55	90.135	10.2151	0.0554825	0.0821326	Normal	Normal
Romania	0.000799903	94.18	119	40	90.135	10.2151	0.0554825	0.0821326	Normal	Normal
Russian Federation	0.00111249	96.73	138	44	90.135	10.2151	0.0554825	0.0821326	Normal	Contradictory
Rwanda	0.501383	88.2	78	121	90.135	10.2151	0.0554825	0.0821326	Outlier	Other Outliers
Saint Kitts and Nevis	0.00444028	95.67	129	54	90.135	10.2151	0.0554825	0.0821326	Normal	Normal
Saint Lucia	0.000108818	79.62	33	17	90.135	10.2151	0.0554825	0.0821326	Normal	Normal
Saint Vincent and the Grenadines	0.000416883	92.23	106	31	90.135	10.2151	0.0554825	0.0821326	Normal	Normal
Samoa	0.718922	84.92	59	129	90.135	10.2151	0.0554825	0.0821326	Outlier	Other Outliers
San Marino	0.000545667	90.24	91	34	90.135	10.2151	0.0554825	0.0821326	Normal	Normal
Sao Tome and Principe	0.168992	96.51	137	106	90.135	10.2151	0.0554825	0.0821326	Normal	Normal
Saudi Arabia	0.0125879	97.38	145	68	90.135	10.2151	0.0554825	0.0821326	Normal	Normal
Senegal	0.328465	89.6	86	114	90.135	10.2151	0.0554825	0.0821326	Outlier	Other Outliers
Serbia	0.00988925	90.8	95	63	90.135	10.2151	0.0554825	0.0821326	Normal	Normal
Seychelles	0.0503072	94.1	118	88	90.135	10.2151	0.0554825	0.0821326	Normal	Normal
Sierra Leone	3.59596	92	102	164	90.135	10.2151	0.0554825	0.0821326	Outlier	Other Outliers
Singapore	2.39116e-05	97.6	151	4	90.135	10.2151	0.0554825	0.0821326	Normal	Contradictory
Slovakia	0.0139755	97	142.5	73	90.135	10.2151	0.0554825	0.0821326	Normal	Normal
Solomon Islands	0.702346	87.03	73	128	90.135	10.2151	0.0554825	0.0821326	Outlier	Other Outliers
Somalia	43.4661	79.98	37	178	90.135	10.2151	0.0554825	0.0821326	Outlier	High Risk
South Africa	0.846289	85.59	63	133	90.135	10.2151	0.0554825	0.0821326	Outlier	Other Outliers
South Sudan	12.5456	82.02	47.5	173	90.135	10.2151	0.0554825	0.0821326	Outlier	Other Outliers
Spain	5.63715e-05	92.39	107	9	90.135	10.2151	0.0554825	0.0821326	Normal	Normal
Sri Lanka	0.0132126	96.12	132	71	90.135	10.2151	0.0554825	0.0821326	Normal	Normal
Sudan	0.926525	83.94	56	140	90.135	10.2151	0.0554825	0.0821326	Outlier	Other Outliers
Suriname	0.170531	86.46	66	107	90.135	10.2151	0.0554825	0.0821326	Normal	Normal
Switzerland	0.000394148	96	131	30	90.135	10.2151	0.0554825	0.0821326	Normal	Normal
Syrian Arab Republic	0.0796289	66.82	11	95	90.135	10.2151	0.0554825	0.0821326	Normal	Normal
Tajikistan	1.05338	96.79	139	143	90.135	10.2151	0.0554825	0.0821326	Outlier	Other Outliers
Thailand	0.049026	82.78	50	86	90.135	10.2151	0.0554825	0.0821326	Normal	Normal
Timor-Leste	2.36194	90.45	92	158	90.135	10.2151	0.0554825	0.0821326	Outlier	Other Outliers
Togo	1.01137	89.57	84	142	90.135	10.2151	0.0554825	0.0821326	Outlier	Other Outliers
Tokelau	0.0608053	100	170	91	90.135	10.2151	0.0554825	0.0821326	Normal	Normal
Tonga	0.0917655	98.98	162	98	90.135	10.2151	0.0554825	0.0821326	Normal	Normal
Trinidad and Tobago	0.00689879	94.42	123	61	90.135	10.2151	0.0554825	0.0821326	Normal	Normal
Tunisia	0.0170705	91.94	100	75	90.135	10.2151	0.0554825	0.0821326	Normal	Normal
Turkmenistan	0.000977253	97.3	144	43	90.135	10.2151	0.0554825	0.0821326	Normal	Contradictory
Tuvalu	0.394218	94.06	117	117	90.135	10.2151	0.0554825	0.0821326	Outlier	Other Outliers
Uganda	1.54096	91.04	97	151	90.135	10.2151	0.0554825	0.0821326	Outlier	Other Outliers
Ukraine	0.132872	79.97	36	104	90.135	10.2151	0.0554825	0.0821326	Normal	Normal
United Arab Emirates	0.0129495	91.49	99	69	90.135	10.2151	0.0554825	0.0821326	Normal	Normal
United Republic of Tanzania	1.09243	96.17	133	144	90.135	10.2151	0.0554825	0.0821326	Outlier	Other Outliers
Uruguay	0.000282531	91.28	98	28	90.135	10.2151	0.0554825	0.0821326	Normal	Normal
Uzbekistan	0.00076352	97.91	153	39	90.135	10.2151	0.0554825	0.0821326	Normal	Contradictory
Venezuela (Bolivarian Republic of)	0.000154018	56.44	6	22	90.135	10.2151	0.0554825	0.0821326	Outlier	Other Outliers
Viet Nam	0.0539016	83.22	54	89	90.135	10.2151	0.0554825	0.0821326	Normal	Normal
Yemen	1.52436	87	72	150	90.135	10.2151	0.0554825	0.0821326	Outlier	Other Outliers
Zambia	0.539955	90.76	94	124	90.135	10.2151	0.0554825	0.0821326	Outlier	Other Outliers
Zimbabwe	0.953152	77.3	29	141	90.135	10.2151	0.0554825	0.0821326	Outlier	High Risk
