# Supplementary material for: Global burden of diphtheria, 1990–2021: a 204-country analysis of socioeconomic inequality based on SDI and DTP3 vaccination differences before and after the COVID-19 pandemic (GBD 2021)
Source: Front Public Health. 2025 Jun 20;13:1597076. doi: 10.3389/fpubh.2025.1597076 (PMC12226553; doi:10.3389/fpubh.2025.1597076)
Supplement: Supplementary file 3 [file Table_3.xlsx]

## Sheet: Sheet1
GROUP	CODE	NAME	YEAR	ANTIGEN	ANTIGEN_DESCRIPTION	COVERAGE_CATEGORY	COVERAGE_CATEGORY_DESCRIPTION	TARGET_NUMBER	DOSES	COVERAGE
COUNTRIES	AFG	Afghanistan	2021	DTPCV3	DTP-containing vaccine, 3rd dose	ADMIN	Administrative coverage	1823296	1481181	81.24
COUNTRIES	ALB	Albania	2021	DTPCV3	DTP-containing vaccine, 3rd dose	ADMIN	Administrative coverage	26203	25559	97.54
COUNTRIES	AND	Andorra	2021	DTPCV3	DTP-containing vaccine, 3rd dose	ADMIN	Administrative coverage
COUNTRIES	AGO	Angola	2021	DTPCV3	DTP-containing vaccine, 3rd dose	ADMIN	Administrative coverage	1110425	728009	65.56
COUNTRIES	AIA	Anguilla	2021	DTPCV3	DTP-containing vaccine, 3rd dose	ADMIN	Administrative coverage	148	117	79.05
COUNTRIES	ATG	Antigua and Barbuda	2021	DTPCV3	DTP-containing vaccine, 3rd dose	ADMIN	Administrative coverage	1046	967	92.45
COUNTRIES	ARG	Argentina	2021	DTPCV3	DTP-containing vaccine, 3rd dose	ADMIN	Administrative coverage	540346	438638	81.18
COUNTRIES	ARM	Armenia	2021	DTPCV3	DTP-containing vaccine, 3rd dose	ADMIN	Administrative coverage	33325	31045	93.16
COUNTRIES	ABW	Aruba	2021	DTPCV3	DTP-containing vaccine, 3rd dose	ADMIN	Administrative coverage	1046	973	93.02
COUNTRIES	AUS	Australia	2021	DTPCV3	DTP-containing vaccine, 3rd dose	ADMIN	Administrative coverage	288389	273971	95
COUNTRIES	AUT	Austria	2021	DTPCV3	DTP-containing vaccine, 3rd dose	ADMIN	Administrative coverage
COUNTRIES	AZE	Azerbaijan	2021	DTPCV3	DTP-containing vaccine, 3rd dose	ADMIN	Administrative coverage	103068	91595	88.87
COUNTRIES	BHS	Bahamas	2021	DTPCV3	DTP-containing vaccine, 3rd dose	ADMIN	Administrative coverage	3726	3200	85.88
COUNTRIES	BHR	Bahrain	2021	DTPCV3	DTP-containing vaccine, 3rd dose	ADMIN	Administrative coverage	17026	16728	98.25
COUNTRIES	BGD	Bangladesh	2021	DTPCV3	DTP-containing vaccine, 3rd dose	ADMIN	Administrative coverage	3319225	3916669	118
COUNTRIES	BRB	Barbados	2021	DTPCV3	DTP-containing vaccine, 3rd dose	ADMIN	Administrative coverage	2263	1856	82.02
COUNTRIES	BLR	Belarus	2021	DTPCV3	DTP-containing vaccine, 3rd dose	ADMIN	Administrative coverage	75847	73988	97.55
COUNTRIES	BEL	Belgium	2021	DTPCV3	DTP-containing vaccine, 3rd dose	ADMIN	Administrative coverage
COUNTRIES	BLZ	Belize	2021	DTPCV3	DTP-containing vaccine, 3rd dose	ADMIN	Administrative coverage	6599	5503	83.39
COUNTRIES	BEN	Benin	2021	DTPCV3	DTP-containing vaccine, 3rd dose	ADMIN	Administrative coverage	353636	424817	120.13
COUNTRIES	BMU	Bermuda	2021	DTPCV3	DTP-containing vaccine, 3rd dose	ADMIN	Administrative coverage	474	510	107.59
COUNTRIES	BTN	Bhutan	2021	DTPCV3	DTP-containing vaccine, 3rd dose	ADMIN	Administrative coverage	11314	11138	98.44
COUNTRIES	BOL	Bolivia (Plurinational State of)	2021	DTPCV3	DTP-containing vaccine, 3rd dose	ADMIN	Administrative coverage	239235	166747	69.7
COUNTRIES	BIH	Bosnia and Herzegovina	2021	DTPCV3	DTP-containing vaccine, 3rd dose	ADMIN	Administrative coverage	27435	20767	75.7
COUNTRIES	BWA	Botswana	2021	DTPCV3	DTP-containing vaccine, 3rd dose	ADMIN	Administrative coverage	65876	45804	69.53
COUNTRIES	BRA	Brazil	2021	DTPCV3	DTP-containing vaccine, 3rd dose	ADMIN	Administrative coverage	2849064	1949896	68.44
COUNTRIES	VGB	British Virgin Islands	2021	DTPCV3	DTP-containing vaccine, 3rd dose	ADMIN	Administrative coverage	336	283	84.23
COUNTRIES	BRN	Brunei Darussalam	2021	DTPCV3	DTP-containing vaccine, 3rd dose	ADMIN	Administrative coverage	6307	6304	99.95
COUNTRIES	BGR	Bulgaria	2021	DTPCV3	DTP-containing vaccine, 3rd dose	ADMIN	Administrative coverage	54031	48345	89.48
COUNTRIES	BFA	Burkina Faso	2021	DTPCV3	DTP-containing vaccine, 3rd dose	ADMIN	Administrative coverage	834638	838275	100.44
COUNTRIES	BDI	Burundi	2021	DTPCV3	DTP-containing vaccine, 3rd dose	ADMIN	Administrative coverage	465259	404732	86.99
COUNTRIES	CPV	Cabo Verde	2021	DTPCV3	DTP-containing vaccine, 3rd dose	ADMIN	Administrative coverage	8201	8494	103.57
COUNTRIES	KHM	Cambodia	2021	DTPCV3	DTP-containing vaccine, 3rd dose	ADMIN	Administrative coverage	352662	346769	98.33
COUNTRIES	CMR	Cameroon	2021	DTPCV3	DTP-containing vaccine, 3rd dose	ADMIN	Administrative coverage	941701	758788	80.58
COUNTRIES	CAN	Canada	2021	DTPCV3	DTP-containing vaccine, 3rd dose	ADMIN	Administrative coverage
COUNTRIES	CYM	Cayman Islands	2021	DTPCV3	DTP-containing vaccine, 3rd dose	ADMIN	Administrative coverage	817	750	91.8
COUNTRIES	CAF	Central African Republic	2021	DTPCV3	DTP-containing vaccine, 3rd dose	ADMIN	Administrative coverage	169348	132494	78.24
COUNTRIES	TCD	Chad	2021	DTPCV3	DTP-containing vaccine, 3rd dose	ADMIN	Administrative coverage	764271	682051	89.24
COUNTRIES	CHL	Chile	2021	DTPCV3	DTP-containing vaccine, 3rd dose	ADMIN	Administrative coverage	179910	171104	95.11
COUNTRIES	CHN	China	2021	DTPCV3	DTP-containing vaccine, 3rd dose	ADMIN	Administrative coverage	11259687	11190948	99.39
COUNTRIES	HKG	China, Hong Kong SAR	2021	DTPCV3	DTP-containing vaccine, 3rd dose	ADMIN	Administrative coverage
COUNTRIES	MAC	China, Macao SAR	2021	DTPCV3	DTP-containing vaccine, 3rd dose	ADMIN	Administrative coverage	5381	5260	97.75
COUNTRIES	COL	Colombia	2021	DTPCV3	DTP-containing vaccine, 3rd dose	ADMIN	Administrative coverage	663072	573405	86.48
COUNTRIES	COM	Comoros	2021	DTPCV3	DTP-containing vaccine, 3rd dose	ADMIN	Administrative coverage	23197	16713	72.05
COUNTRIES	COG	Congo	2021	DTPCV3	DTP-containing vaccine, 3rd dose	ADMIN	Administrative coverage	239587	184567	77.04
COUNTRIES	CRI	Costa Rica	2021	DTPCV3	DTP-containing vaccine, 3rd dose	ADMIN	Administrative coverage	57848	53313	92.16
COUNTRIES	CIV	Côte d'Ivoire	2021	DTPCV3	DTP-containing vaccine, 3rd dose	ADMIN	Administrative coverage	1063668	963719	90.6
COUNTRIES	HRV	Croatia	2021	DTPCV3	DTP-containing vaccine, 3rd dose	ADMIN	Administrative coverage	38348	35329	92.13
COUNTRIES	CUB	Cuba	2021	DTPCV3	DTP-containing vaccine, 3rd dose	ADMIN	Administrative coverage	98342	97860	99.51
COUNTRIES	CYP	Cyprus	2021	DTPCV3	DTP-containing vaccine, 3rd dose	ADMIN	Administrative coverage
COUNTRIES	CZE	Czechia	2021	DTPCV3	DTP-containing vaccine, 3rd dose	ADMIN	Administrative coverage	7949	7451	93.74
COUNTRIES	PRK	Democratic People's Republic of Korea	2021	DTPCV3	DTP-containing vaccine, 3rd dose	ADMIN	Administrative coverage	307792	127333	41.37
COUNTRIES	COD	Democratic Republic of the Congo	2021	DTPCV3	DTP-containing vaccine, 3rd dose	ADMIN	Administrative coverage	4081418	3513627	86.09
COUNTRIES	DNK	Denmark	2021	DTPCV3	DTP-containing vaccine, 3rd dose	ADMIN	Administrative coverage	61855	59277	95.83
COUNTRIES	DJI	Djibouti	2021	DTPCV3	DTP-containing vaccine, 3rd dose	ADMIN	Administrative coverage	22780	13360	58.65
COUNTRIES	DMA	Dominica	2021	DTPCV3	DTP-containing vaccine, 3rd dose	ADMIN	Administrative coverage	790	728	92.15
COUNTRIES	DOM	Dominican Republic	2021	DTPCV3	DTP-containing vaccine, 3rd dose	ADMIN	Administrative coverage	188276	158106	83.98
COUNTRIES	ECU	Ecuador	2021	DTPCV3	DTP-containing vaccine, 3rd dose	ADMIN	Administrative coverage	330580	238564	72.17
COUNTRIES	EGY	Egypt	2021	DTPCV3	DTP-containing vaccine, 3rd dose	ADMIN	Administrative coverage	2156772	2079595	96.42
COUNTRIES	SLV	El Salvador	2021	DTPCV3	DTP-containing vaccine, 3rd dose	ADMIN	Administrative coverage	80845	78231	97
COUNTRIES	GNQ	Equatorial Guinea	2021	DTPCV3	DTP-containing vaccine, 3rd dose	ADMIN	Administrative coverage	26076	17471	67
COUNTRIES	ERI	Eritrea	2021	DTPCV3	DTP-containing vaccine, 3rd dose	ADMIN	Administrative coverage	102673	86546	84.29
COUNTRIES	EST	Estonia	2021	DTPCV3	DTP-containing vaccine, 3rd dose	ADMIN	Administrative coverage	13437	12027	89.51
COUNTRIES	SWZ	Eswatini	2021	DTPCV3	DTP-containing vaccine, 3rd dose	ADMIN	Administrative coverage	30170	23301	77.23
COUNTRIES	ETH	Ethiopia	2021	DTPCV3	DTP-containing vaccine, 3rd dose	ADMIN	Administrative coverage	3250139	3015381	92.78
COUNTRIES	FJI	Fiji	2021	DTPCV3	DTP-containing vaccine, 3rd dose	ADMIN	Administrative coverage
COUNTRIES	FIN	Finland	2021	DTPCV3	DTP-containing vaccine, 3rd dose	ADMIN	Administrative coverage
COUNTRIES	FRA	France	2021	DTPCV3	DTP-containing vaccine, 3rd dose	ADMIN	Administrative coverage			96.4
COUNTRIES	PYF	French Polynesia	2021	DTPCV3	DTP-containing vaccine, 3rd dose	ADMIN	Administrative coverage
COUNTRIES	GAB	Gabon	2021	DTPCV3	DTP-containing vaccine, 3rd dose	ADMIN	Administrative coverage	74902	55973	74.73
COUNTRIES	GMB	Gambia	2021	DTPCV3	DTP-containing vaccine, 3rd dose	ADMIN	Administrative coverage	83947	68591	81.71
COUNTRIES	GEO	Georgia	2021	DTPCV3	DTP-containing vaccine, 3rd dose	ADMIN	Administrative coverage	42479	36244	85.32
COUNTRIES	DEU	Germany	2021	DTPCV3	DTP-containing vaccine, 3rd dose	ADMIN	Administrative coverage
COUNTRIES	GHA	Ghana	2021	DTPCV3	DTP-containing vaccine, 3rd dose	ADMIN	Administrative coverage	1202449	1250857	104.03
COUNTRIES	GRC	Greece	2021	DTPCV3	DTP-containing vaccine, 3rd dose	ADMIN	Administrative coverage
COUNTRIES	GRD	Grenada	2021	DTPCV3	DTP-containing vaccine, 3rd dose	ADMIN	Administrative coverage	1534	1180	76.92
COUNTRIES	GUM	Guam	2021	DTPCV3	DTP-containing vaccine, 3rd dose	ADMIN	Administrative coverage
COUNTRIES	GTM	Guatemala	2021	DTPCV3	DTP-containing vaccine, 3rd dose	ADMIN	Administrative coverage	344746	274602	79.65
COUNTRIES	GIN	Guinea	2021	DTPCV3	DTP-containing vaccine, 3rd dose	ADMIN	Administrative coverage	464666	404710	87.1
COUNTRIES	GNB	Guinea-Bissau	2021	DTPCV3	DTP-containing vaccine, 3rd dose	ADMIN	Administrative coverage	65584	44037	67.15
COUNTRIES	GUY	Guyana	2021	DTPCV3	DTP-containing vaccine, 3rd dose	ADMIN	Administrative coverage	14681	14451	98.43
COUNTRIES	HTI	Haiti	2021	DTPCV3	DTP-containing vaccine, 3rd dose	ADMIN	Administrative coverage	266279	195426	73.39
COUNTRIES	HND	Honduras	2021	DTPCV3	DTP-containing vaccine, 3rd dose	ADMIN	Administrative coverage	198670	153508	77.27
COUNTRIES	HUN	Hungary	2021	DTPCV3	DTP-containing vaccine, 3rd dose	ADMIN	Administrative coverage	91279	91143	99.85
COUNTRIES	ISL	Iceland	2021	DTPCV3	DTP-containing vaccine, 3rd dose	ADMIN	Administrative coverage	4609	4240	91.99
COUNTRIES	IND	India	2021	DTPCV3	DTP-containing vaccine, 3rd dose	ADMIN	Administrative coverage	26131090	22277287	85.25
COUNTRIES	IDN	Indonesia	2021	DTPCV3	DTP-containing vaccine, 3rd dose	ADMIN	Administrative coverage	4367228	3497256	80.08
COUNTRIES	IRN	Iran (Islamic Republic of)	2021	DTPCV3	DTP-containing vaccine, 3rd dose	ADMIN	Administrative coverage	1088489	1071139	98.41
COUNTRIES	IRQ	Iraq	2021	DTPCV3	DTP-containing vaccine, 3rd dose	ADMIN	Administrative coverage	1079234	843113	78.12
COUNTRIES	IRL	Ireland	2021	DTPCV3	DTP-containing vaccine, 3rd dose	ADMIN	Administrative coverage	59813	55928	93.5
COUNTRIES	ISR	Israel	2021	DTPCV3	DTP-containing vaccine, 3rd dose	ADMIN	Administrative coverage	135648	132361	97.58
COUNTRIES	ITA	Italy	2021	DTPCV3	DTP-containing vaccine, 3rd dose	ADMIN	Administrative coverage	415459	390103	93.9
COUNTRIES	JAM	Jamaica	2021	DTPCV3	DTP-containing vaccine, 3rd dose	ADMIN	Administrative coverage	32925	29560	89.78
COUNTRIES	JPN	Japan	2021	DTPCV3	DTP-containing vaccine, 3rd dose	ADMIN	Administrative coverage	905750	894620	98.77
COUNTRIES	KAZ	Kazakhstan	2021	DTPCV3	DTP-containing vaccine, 3rd dose	ADMIN	Administrative coverage	330386	314661	95.24
COUNTRIES	KEN	Kenya	2021	DTPCV3	DTP-containing vaccine, 3rd dose	ADMIN	Administrative coverage	1517680	1327946	87.5
COUNTRIES	KIR	Kiribati	2021	DTPCV3	DTP-containing vaccine, 3rd dose	ADMIN	Administrative coverage	3311	2966	89.58
COUNTRIES	XKX	Kosovo (in accordance with UN Security Council resolution 1244 (1999))	2021	DTPCV3	DTP-containing vaccine, 3rd dose	ADMIN	Administrative coverage	23468	20354	86.73
COUNTRIES	KWT	Kuwait	2021	DTPCV3	DTP-containing vaccine, 3rd dose	ADMIN	Administrative coverage	47875	45161	94
COUNTRIES	KGZ	Kyrgyzstan	2021	DTPCV3	DTP-containing vaccine, 3rd dose	ADMIN	Administrative coverage	151927	134906	88.8
COUNTRIES	LAO	Lao People's Democratic Republic	2021	DTPCV3	DTP-containing vaccine, 3rd dose	ADMIN	Administrative coverage	151295	131167	86.7
COUNTRIES	LVA	Latvia	2021	DTPCV3	DTP-containing vaccine, 3rd dose	ADMIN	Administrative coverage	17035	16083	94.41
COUNTRIES	LBN	Lebanon	2021	DTPCV3	DTP-containing vaccine, 3rd dose	ADMIN	Administrative coverage	120972	92785	76.7
COUNTRIES	LSO	Lesotho	2021	DTPCV3	DTP-containing vaccine, 3rd dose	ADMIN	Administrative coverage	32351	32538	100.58
COUNTRIES	LBR	Liberia	2021	DTPCV3	DTP-containing vaccine, 3rd dose	ADMIN	Administrative coverage	182201	151122	82.94
COUNTRIES	LBY	Libya	2021	DTPCV3	DTP-containing vaccine, 3rd dose	ADMIN	Administrative coverage	236737	229167	96.8
COUNTRIES	LTU	Lithuania	2021	DTPCV3	DTP-containing vaccine, 3rd dose	ADMIN	Administrative coverage	23773	21407	90.05
COUNTRIES	LUX	Luxembourg	2021	DTPCV3	DTP-containing vaccine, 3rd dose	ADMIN	Administrative coverage
COUNTRIES	MDG	Madagascar	2021	DTPCV3	DTP-containing vaccine, 3rd dose	ADMIN	Administrative coverage	936952	770674	82.25
COUNTRIES	MWI	Malawi	2021	DTPCV3	DTP-containing vaccine, 3rd dose	ADMIN	Administrative coverage	715540	663850	93
COUNTRIES	MYS	Malaysia	2021	DTPCV3	DTP-containing vaccine, 3rd dose	ADMIN	Administrative coverage	470195	443092	94.24
COUNTRIES	MDV	Maldives	2021	DTPCV3	DTP-containing vaccine, 3rd dose	ADMIN	Administrative coverage	6087	5873	96.48
COUNTRIES	MLI	Mali	2021	DTPCV3	DTP-containing vaccine, 3rd dose	ADMIN	Administrative coverage	852391	830800	97.47
COUNTRIES	MLT	Malta	2021	DTPCV3	DTP-containing vaccine, 3rd dose	ADMIN	Administrative coverage	4737	4690	99.01
COUNTRIES	MHL	Marshall Islands	2021	DTPCV3	DTP-containing vaccine, 3rd dose	ADMIN	Administrative coverage	942	260	27.6
COUNTRIES	MRT	Mauritania	2021	DTPCV3	DTP-containing vaccine, 3rd dose	ADMIN	Administrative coverage	152371	117269	76.96
COUNTRIES	MUS	Mauritius	2021	DTPCV3	DTP-containing vaccine, 3rd dose	ADMIN	Administrative coverage	12803	10624	82.98
COUNTRIES	MEX	Mexico	2021	DTPCV3	DTP-containing vaccine, 3rd dose	ADMIN	Administrative coverage	2119036	1651233	77.92
COUNTRIES	FSM	Micronesia (Federated States of)	2021	DTPCV3	DTP-containing vaccine, 3rd dose	ADMIN	Administrative coverage	4004	2898	72.38
COUNTRIES	MCO	Monaco	2021	DTPCV3	DTP-containing vaccine, 3rd dose	ADMIN	Administrative coverage
COUNTRIES	MNG	Mongolia	2021	DTPCV3	DTP-containing vaccine, 3rd dose	ADMIN	Administrative coverage	69216	66063	95.44
COUNTRIES	MNE	Montenegro	2021	DTPCV3	DTP-containing vaccine, 3rd dose	ADMIN	Administrative coverage	7088	5890	83.1
COUNTRIES	MSR	Montserrat	2021	DTPCV3	DTP-containing vaccine, 3rd dose	ADMIN	Administrative coverage	56	56	100
COUNTRIES	MOZ	Mozambique	2021	DTPCV3	DTP-containing vaccine, 3rd dose	ADMIN	Administrative coverage	1073872	968834	90.22
COUNTRIES	MMR	Myanmar	2021	DTPCV3	DTP-containing vaccine, 3rd dose	ADMIN	Administrative coverage	943217	350722	37.18
COUNTRIES	NAM	Namibia	2021	DTPCV3	DTP-containing vaccine, 3rd dose	ADMIN	Administrative coverage	94101	88677	94.24
COUNTRIES	NRU	Nauru	2021	DTPCV3	DTP-containing vaccine, 3rd dose	ADMIN	Administrative coverage	346	339	97.98
COUNTRIES	NPL	Nepal	2021	DTPCV3	DTP-containing vaccine, 3rd dose	ADMIN	Administrative coverage	620258	541612	87.32
COUNTRIES	NLD	Netherlands (Kingdom of the)	2021	DTPCV3	DTP-containing vaccine, 3rd dose	ADMIN	Administrative coverage	171390	162313	94.7
COUNTRIES	NZL	New Zealand	2021	DTPCV3	DTP-containing vaccine, 3rd dose	ADMIN	Administrative coverage	59903	53805	89.82
COUNTRIES	NIC	Nicaragua	2021	DTPCV3	DTP-containing vaccine, 3rd dose	ADMIN	Administrative coverage	129552	130331	100.6
COUNTRIES	NER	Niger	2021	DTPCV3	DTP-containing vaccine, 3rd dose	ADMIN	Administrative coverage	996162	970564	97.43
COUNTRIES	NGA	Nigeria	2021	DTPCV3	DTP-containing vaccine, 3rd dose	ADMIN	Administrative coverage	8036751	6410466	79.76
COUNTRIES	NIU	Niue	2021	DTPCV3	DTP-containing vaccine, 3rd dose	ADMIN	Administrative coverage
COUNTRIES	MKD	North Macedonia	2021	DTPCV3	DTP-containing vaccine, 3rd dose	ADMIN	Administrative coverage	18652	15085	80.88
COUNTRIES	MNP	Northern Mariana Islands	2021	DTPCV3	DTP-containing vaccine, 3rd dose	ADMIN	Administrative coverage	583	169	28.99
COUNTRIES	NOR	Norway	2021	DTPCV3	DTP-containing vaccine, 3rd dose	ADMIN	Administrative coverage	55540	53767	96.81
COUNTRIES	PSE	occupied Palestinian territory, including east Jerusalem	2021	DTPCV3	DTP-containing vaccine, 3rd dose	ADMIN	Administrative coverage	136067	128743	94.62
COUNTRIES	OMN	Oman	2021	DTPCV3	DTP-containing vaccine, 3rd dose	ADMIN	Administrative coverage	80773	80698	99.91
COUNTRIES	PAK	Pakistan	2021	DTPCV3	DTP-containing vaccine, 3rd dose	ADMIN	Administrative coverage	7006962	6173924	88.11
COUNTRIES	PLW	Palau	2021	DTPCV3	DTP-containing vaccine, 3rd dose	ADMIN	Administrative coverage	595	567	95.29
COUNTRIES	PAN	Panama	2021	DTPCV3	DTP-containing vaccine, 3rd dose	ADMIN	Administrative coverage	66058	57445	86.96
COUNTRIES	PNG	Papua New Guinea	2021	DTPCV3	DTP-containing vaccine, 3rd dose	ADMIN	Administrative coverage	306488	113606	37.07
COUNTRIES	PRY	Paraguay	2021	DTPCV3	DTP-containing vaccine, 3rd dose	ADMIN	Administrative coverage	142274	81923	57.58
COUNTRIES	PER	Peru	2021	DTPCV3	DTP-containing vaccine, 3rd dose	ADMIN	Administrative coverage	506008	412409	81.5
COUNTRIES	PHL	Philippines	2021	DTPCV3	DTP-containing vaccine, 3rd dose	ADMIN	Administrative coverage	2128152	1205039	56.62
COUNTRIES	POL	Poland	2021	DTPCV3	DTP-containing vaccine, 3rd dose	ADMIN	Administrative coverage	348445	327426	93.97
COUNTRIES	PRT	Portugal	2021	DTPCV3	DTP-containing vaccine, 3rd dose	ADMIN	Administrative coverage
COUNTRIES	QAT	Qatar	2021	DTPCV3	DTP-containing vaccine, 3rd dose	ADMIN	Administrative coverage	26180	25654	97.99
COUNTRIES	KOR	Republic of Korea	2021	DTPCV3	DTP-containing vaccine, 3rd dose	ADMIN	Administrative coverage	276176	270090	97.8
COUNTRIES	MDA	Republic of Moldova	2021	DTPCV3	DTP-containing vaccine, 3rd dose	ADMIN	Administrative coverage	32973	28601	86.74
COUNTRIES	ROU	Romania	2021	DTPCV3	DTP-containing vaccine, 3rd dose	ADMIN	Administrative coverage	143535	135180	94.18
COUNTRIES	RUS	Russian Federation	2021	DTPCV3	DTP-containing vaccine, 3rd dose	ADMIN	Administrative coverage	1361965	1317387	96.73
COUNTRIES	RWA	Rwanda	2021	DTPCV3	DTP-containing vaccine, 3rd dose	ADMIN	Administrative coverage	378858	334169	88.2
COUNTRIES	KNA	Saint Kitts and Nevis	2021	DTPCV3	DTP-containing vaccine, 3rd dose	ADMIN	Administrative coverage	624	597	95.67
COUNTRIES	LCA	Saint Lucia	2021	DTPCV3	DTP-containing vaccine, 3rd dose	ADMIN	Administrative coverage	1830	1457	79.62
COUNTRIES	VCT	Saint Vincent and the Grenadines	2021	DTPCV3	DTP-containing vaccine, 3rd dose	ADMIN	Administrative coverage	1338	1234	92.23
COUNTRIES	WSM	Samoa	2021	DTPCV3	DTP-containing vaccine, 3rd dose	ADMIN	Administrative coverage	5821	4943	84.92
COUNTRIES	SMR	San Marino	2021	DTPCV3	DTP-containing vaccine, 3rd dose	ADMIN	Administrative coverage	246	222	90.24
COUNTRIES	STP	Sao Tome and Principe	2021	DTPCV3	DTP-containing vaccine, 3rd dose	ADMIN	Administrative coverage	5794	5592	96.51
COUNTRIES	SAU	Saudi Arabia	2021	DTPCV3	DTP-containing vaccine, 3rd dose	ADMIN	Administrative coverage	485386	472679	97.38
COUNTRIES	SEN	Senegal	2021	DTPCV3	DTP-containing vaccine, 3rd dose	ADMIN	Administrative coverage	589156	527898	89.6
COUNTRIES	SRB	Serbia	2021	DTPCV3	DTP-containing vaccine, 3rd dose	ADMIN	Administrative coverage	62138	56449	90.8
COUNTRIES	SYC	Seychelles	2021	DTPCV3	DTP-containing vaccine, 3rd dose	ADMIN	Administrative coverage	1660	1562	94.1
COUNTRIES	SLE	Sierra Leone	2021	DTPCV3	DTP-containing vaccine, 3rd dose	ADMIN	Administrative coverage	307022	283047	92
COUNTRIES	SGP	Singapore	2021	DTPCV3	DTP-containing vaccine, 3rd dose	ADMIN	Administrative coverage			97.6
COUNTRIES	SVK	Slovakia	2021	DTPCV3	DTP-containing vaccine, 3rd dose	ADMIN	Administrative coverage	57409	55685	97
COUNTRIES	SVN	Slovenia	2021	DTPCV3	DTP-containing vaccine, 3rd dose	ADMIN	Administrative coverage
COUNTRIES	SLB	Solomon Islands	2021	DTPCV3	DTP-containing vaccine, 3rd dose	ADMIN	Administrative coverage	16575	14425	87.03
COUNTRIES	SOM	Somalia	2021	DTPCV3	DTP-containing vaccine, 3rd dose	ADMIN	Administrative coverage	638869	510951	79.98
COUNTRIES	ZAF	South Africa	2021	DTPCV3	DTP-containing vaccine, 3rd dose	ADMIN	Administrative coverage	1142769	978119	85.59
COUNTRIES	SSD	South Sudan	2021	DTPCV3	DTP-containing vaccine, 3rd dose	ADMIN	Administrative coverage	488613	400760	82.02
COUNTRIES	ESP	Spain	2021	DTPCV3	DTP-containing vaccine, 3rd dose	ADMIN	Administrative coverage	327822	302881	92.39
COUNTRIES	LKA	Sri Lanka	2021	DTPCV3	DTP-containing vaccine, 3rd dose	ADMIN	Administrative coverage	309074	297081	96.12
COUNTRIES	SDN	Sudan	2021	DTPCV3	DTP-containing vaccine, 3rd dose	ADMIN	Administrative coverage	1753839	1472195	83.94
COUNTRIES	SUR	Suriname	2021	DTPCV3	DTP-containing vaccine, 3rd dose	ADMIN	Administrative coverage	9437	8159	86.46
COUNTRIES	SWE	Sweden	2021	DTPCV3	DTP-containing vaccine, 3rd dose	ADMIN	Administrative coverage
COUNTRIES	CHE	Switzerland	2021	DTPCV3	DTP-containing vaccine, 3rd dose	ADMIN	Administrative coverage			96
COUNTRIES	SYR	Syrian Arab Republic	2021	DTPCV3	DTP-containing vaccine, 3rd dose	ADMIN	Administrative coverage	572825	382780	66.82
COUNTRIES	TJK	Tajikistan	2021	DTPCV3	DTP-containing vaccine, 3rd dose	ADMIN	Administrative coverage	237196	229584	96.79
COUNTRIES	THA	Thailand	2021	DTPCV3	DTP-containing vaccine, 3rd dose	ADMIN	Administrative coverage	353424	292570	82.78
COUNTRIES	TLS	Timor-Leste	2021	DTPCV3	DTP-containing vaccine, 3rd dose	ADMIN	Administrative coverage	31679	28655	90.45
COUNTRIES	TGO	Togo	2021	DTPCV3	DTP-containing vaccine, 3rd dose	ADMIN	Administrative coverage	330878	296382	89.57
COUNTRIES	TKL	Tokelau	2021	DTPCV3	DTP-containing vaccine, 3rd dose	ADMIN	Administrative coverage	36	36	100
COUNTRIES	TON	Tonga	2021	DTPCV3	DTP-containing vaccine, 3rd dose	ADMIN	Administrative coverage	1958	1938	98.98
COUNTRIES	TTO	Trinidad and Tobago	2021	DTPCV3	DTP-containing vaccine, 3rd dose	ADMIN	Administrative coverage	13826	13055	94.42
COUNTRIES	TUN	Tunisia	2021	DTPCV3	DTP-containing vaccine, 3rd dose	ADMIN	Administrative coverage	171287	157475	91.94
COUNTRIES	TUR	Türkiye	2021	DTPCV3	DTP-containing vaccine, 3rd dose	ADMIN	Administrative coverage	1073509	1025154	95.5
COUNTRIES	TKM	Turkmenistan	2021	DTPCV3	DTP-containing vaccine, 3rd dose	ADMIN	Administrative coverage			97.3
COUNTRIES	TCA	Turks and Caicos Islands	2021	DTPCV3	DTP-containing vaccine, 3rd dose	ADMIN	Administrative coverage	572	528	92.31
COUNTRIES	TUV	Tuvalu	2021	DTPCV3	DTP-containing vaccine, 3rd dose	ADMIN	Administrative coverage	286	269	94.06
COUNTRIES	UGA	Uganda	2021	DTPCV3	DTP-containing vaccine, 3rd dose	ADMIN	Administrative coverage	1840768	1675805	91.04
COUNTRIES	UKR	Ukraine	2021	DTPCV3	DTP-containing vaccine, 3rd dose	ADMIN	Administrative coverage	284763	227719	79.97
COUNTRIES	ARE	United Arab Emirates	2021	DTPCV3	DTP-containing vaccine, 3rd dose	ADMIN	Administrative coverage	71936	65811	91.49
COUNTRIES	GBR	United Kingdom of Great Britain and Northern Ireland	2021	DTPCV3	DTP-containing vaccine, 3rd dose	ADMIN	Administrative coverage	712166	659323	92.58
COUNTRIES	TZA	United Republic of Tanzania	2021	DTPCV3	DTP-containing vaccine, 3rd dose	ADMIN	Administrative coverage	2176804	2093412	96.17
COUNTRIES	USA	United States of America	2021	DTPCV3	DTP-containing vaccine, 3rd dose	ADMIN	Administrative coverage
COUNTRIES	URY	Uruguay	2021	DTPCV3	DTP-containing vaccine, 3rd dose	ADMIN	Administrative coverage	34603	31584	91.28
COUNTRIES	UZB	Uzbekistan	2021	DTPCV3	DTP-containing vaccine, 3rd dose	ADMIN	Administrative coverage	790698	774208	97.91
COUNTRIES	VUT	Vanuatu	2021	DTPCV3	DTP-containing vaccine, 3rd dose	ADMIN	Administrative coverage
COUNTRIES	VEN	Venezuela (Bolivarian Republic of)	2021	DTPCV3	DTP-containing vaccine, 3rd dose	ADMIN	Administrative coverage	532132	300310	56.44
COUNTRIES	VNM	Viet Nam	2021	DTPCV3	DTP-containing vaccine, 3rd dose	ADMIN	Administrative coverage	1501510	1249583	83.22
COUNTRIES	YEM	Yemen	2021	DTPCV3	DTP-containing vaccine, 3rd dose	ADMIN	Administrative coverage	1096683	956087	87
COUNTRIES	ZMB	Zambia	2021	DTPCV3	DTP-containing vaccine, 3rd dose	ADMIN	Administrative coverage	764176	693537	90.76
COUNTRIES	ZWE	Zimbabwe	2021	DTPCV3	DTP-containing vaccine, 3rd dose	ADMIN	Administrative coverage	529341	409170	77.3
COUNTRIES	AFG	Afghanistan	2021	DTPCV3	DTP-containing vaccine, 3rd dose	OFFICIAL	Official coverage			81.24
COUNTRIES	ALB	Albania	2021	DTPCV3	DTP-containing vaccine, 3rd dose	OFFICIAL	Official coverage
COUNTRIES	AND	Andorra	2021	DTPCV3	DTP-containing vaccine, 3rd dose	OFFICIAL	Official coverage			98.51
COUNTRIES	AGO	Angola	2021	DTPCV3	DTP-containing vaccine, 3rd dose	OFFICIAL	Official coverage			65.56
COUNTRIES	AIA	Anguilla	2021	DTPCV3	DTP-containing vaccine, 3rd dose	OFFICIAL	Official coverage			79
COUNTRIES	ATG	Antigua and Barbuda	2021	DTPCV3	DTP-containing vaccine, 3rd dose	OFFICIAL	Official coverage			92.45
COUNTRIES	ARG	Argentina	2021	DTPCV3	DTP-containing vaccine, 3rd dose	OFFICIAL	Official coverage			81.18
COUNTRIES	ARM	Armenia	2021	DTPCV3	DTP-containing vaccine, 3rd dose	OFFICIAL	Official coverage			93.16
COUNTRIES	ABW	Aruba	2021	DTPCV3	DTP-containing vaccine, 3rd dose	OFFICIAL	Official coverage			93.02
COUNTRIES	AUS	Australia	2021	DTPCV3	DTP-containing vaccine, 3rd dose	OFFICIAL	Official coverage			95
COUNTRIES	AUT	Austria	2021	DTPCV3	DTP-containing vaccine, 3rd dose	OFFICIAL	Official coverage			86.36
COUNTRIES	AZE	Azerbaijan	2021	DTPCV3	DTP-containing vaccine, 3rd dose	OFFICIAL	Official coverage			88.87
COUNTRIES	BHS	Bahamas	2021	DTPCV3	DTP-containing vaccine, 3rd dose	OFFICIAL	Official coverage			85.88
COUNTRIES	BHR	Bahrain	2021	DTPCV3	DTP-containing vaccine, 3rd dose	OFFICIAL	Official coverage			98.25
COUNTRIES	BGD	Bangladesh	2021	DTPCV3	DTP-containing vaccine, 3rd dose	OFFICIAL	Official coverage			93.4
COUNTRIES	BRB	Barbados	2021	DTPCV3	DTP-containing vaccine, 3rd dose	OFFICIAL	Official coverage			82.02
COUNTRIES	BLR	Belarus	2021	DTPCV3	DTP-containing vaccine, 3rd dose	OFFICIAL	Official coverage			97.55
COUNTRIES	BEL	Belgium	2021	DTPCV3	DTP-containing vaccine, 3rd dose	OFFICIAL	Official coverage			97.5
COUNTRIES	BLZ	Belize	2021	DTPCV3	DTP-containing vaccine, 3rd dose	OFFICIAL	Official coverage			83.39
COUNTRIES	BEN	Benin	2021	DTPCV3	DTP-containing vaccine, 3rd dose	OFFICIAL	Official coverage			84
COUNTRIES	BMU	Bermuda	2021	DTPCV3	DTP-containing vaccine, 3rd dose	OFFICIAL	Official coverage			107.59
COUNTRIES	BTN	Bhutan	2021	DTPCV3	DTP-containing vaccine, 3rd dose	OFFICIAL	Official coverage			98.44
COUNTRIES	BOL	Bolivia (Plurinational State of)	2021	DTPCV3	DTP-containing vaccine, 3rd dose	OFFICIAL	Official coverage			69.7
COUNTRIES	BIH	Bosnia and Herzegovina	2021	DTPCV3	DTP-containing vaccine, 3rd dose	OFFICIAL	Official coverage			75.7
COUNTRIES	BWA	Botswana	2021	DTPCV3	DTP-containing vaccine, 3rd dose	OFFICIAL	Official coverage
COUNTRIES	BRA	Brazil	2021	DTPCV3	DTP-containing vaccine, 3rd dose	OFFICIAL	Official coverage			68.43
COUNTRIES	VGB	British Virgin Islands	2021	DTPCV3	DTP-containing vaccine, 3rd dose	OFFICIAL	Official coverage			84.23
COUNTRIES	BRN	Brunei Darussalam	2021	DTPCV3	DTP-containing vaccine, 3rd dose	OFFICIAL	Official coverage			99.95
COUNTRIES	BGR	Bulgaria	2021	DTPCV3	DTP-containing vaccine, 3rd dose	OFFICIAL	Official coverage			89.48
COUNTRIES	BFA	Burkina Faso	2021	DTPCV3	DTP-containing vaccine, 3rd dose	OFFICIAL	Official coverage			91
COUNTRIES	BDI	Burundi	2021	DTPCV3	DTP-containing vaccine, 3rd dose	OFFICIAL	Official coverage			94
COUNTRIES	CPV	Cabo Verde	2021	DTPCV3	DTP-containing vaccine, 3rd dose	OFFICIAL	Official coverage			104
COUNTRIES	KHM	Cambodia	2021	DTPCV3	DTP-containing vaccine, 3rd dose	OFFICIAL	Official coverage
COUNTRIES	CMR	Cameroon	2021	DTPCV3	DTP-containing vaccine, 3rd dose	OFFICIAL	Official coverage			71
COUNTRIES	CAN	Canada	2021	DTPCV3	DTP-containing vaccine, 3rd dose	OFFICIAL	Official coverage			92
COUNTRIES	CYM	Cayman Islands	2021	DTPCV3	DTP-containing vaccine, 3rd dose	OFFICIAL	Official coverage			91.8
COUNTRIES	CAF	Central African Republic	2021	DTPCV3	DTP-containing vaccine, 3rd dose	OFFICIAL	Official coverage			78.24
COUNTRIES	TCD	Chad	2021	DTPCV3	DTP-containing vaccine, 3rd dose	OFFICIAL	Official coverage			89.24
COUNTRIES	CHL	Chile	2021	DTPCV3	DTP-containing vaccine, 3rd dose	OFFICIAL	Official coverage			95.11
COUNTRIES	CHN	China	2021	DTPCV3	DTP-containing vaccine, 3rd dose	OFFICIAL	Official coverage			99.39
COUNTRIES	HKG	China, Hong Kong SAR	2021	DTPCV3	DTP-containing vaccine, 3rd dose	OFFICIAL	Official coverage			95
COUNTRIES	MAC	China, Macao SAR	2021	DTPCV3	DTP-containing vaccine, 3rd dose	OFFICIAL	Official coverage			97.75
COUNTRIES	COL	Colombia	2021	DTPCV3	DTP-containing vaccine, 3rd dose	OFFICIAL	Official coverage			86.5
COUNTRIES	COM	Comoros	2021	DTPCV3	DTP-containing vaccine, 3rd dose	OFFICIAL	Official coverage			91
COUNTRIES	COG	Congo	2021	DTPCV3	DTP-containing vaccine, 3rd dose	OFFICIAL	Official coverage			77.04
COUNTRIES	CRI	Costa Rica	2021	DTPCV3	DTP-containing vaccine, 3rd dose	OFFICIAL	Official coverage			93.36
COUNTRIES	CIV	Côte d'Ivoire	2021	DTPCV3	DTP-containing vaccine, 3rd dose	OFFICIAL	Official coverage			90.6
COUNTRIES	HRV	Croatia	2021	DTPCV3	DTP-containing vaccine, 3rd dose	OFFICIAL	Official coverage			92.13
COUNTRIES	CUB	Cuba	2021	DTPCV3	DTP-containing vaccine, 3rd dose	OFFICIAL	Official coverage			99.51
COUNTRIES	CYP	Cyprus	2021	DTPCV3	DTP-containing vaccine, 3rd dose	OFFICIAL	Official coverage			95.9
COUNTRIES	CZE	Czechia	2021	DTPCV3	DTP-containing vaccine, 3rd dose	OFFICIAL	Official coverage			93.7
COUNTRIES	PRK	Democratic People's Republic of Korea	2021	DTPCV3	DTP-containing vaccine, 3rd dose	OFFICIAL	Official coverage			41.37
COUNTRIES	COD	Democratic Republic of the Congo	2021	DTPCV3	DTP-containing vaccine, 3rd dose	OFFICIAL	Official coverage			65
COUNTRIES	DNK	Denmark	2021	DTPCV3	DTP-containing vaccine, 3rd dose	OFFICIAL	Official coverage			96.9
COUNTRIES	DJI	Djibouti	2021	DTPCV3	DTP-containing vaccine, 3rd dose	OFFICIAL	Official coverage			58.65
COUNTRIES	DMA	Dominica	2021	DTPCV3	DTP-containing vaccine, 3rd dose	OFFICIAL	Official coverage			92.15
COUNTRIES	DOM	Dominican Republic	2021	DTPCV3	DTP-containing vaccine, 3rd dose	OFFICIAL	Official coverage			83.98
COUNTRIES	ECU	Ecuador	2021	DTPCV3	DTP-containing vaccine, 3rd dose	OFFICIAL	Official coverage			72.17
COUNTRIES	EGY	Egypt	2021	DTPCV3	DTP-containing vaccine, 3rd dose	OFFICIAL	Official coverage			96.42
COUNTRIES	SLV	El Salvador	2021	DTPCV3	DTP-containing vaccine, 3rd dose	OFFICIAL	Official coverage			97
COUNTRIES	GNQ	Equatorial Guinea	2021	DTPCV3	DTP-containing vaccine, 3rd dose	OFFICIAL	Official coverage			67
COUNTRIES	ERI	Eritrea	2021	DTPCV3	DTP-containing vaccine, 3rd dose	OFFICIAL	Official coverage			95
COUNTRIES	EST	Estonia	2021	DTPCV3	DTP-containing vaccine, 3rd dose	OFFICIAL	Official coverage			89.51
COUNTRIES	SWZ	Eswatini	2021	DTPCV3	DTP-containing vaccine, 3rd dose	OFFICIAL	Official coverage			77.2
COUNTRIES	ETH	Ethiopia	2021	DTPCV3	DTP-containing vaccine, 3rd dose	OFFICIAL	Official coverage			92.78
COUNTRIES	FJI	Fiji	2021	DTPCV3	DTP-containing vaccine, 3rd dose	OFFICIAL	Official coverage
COUNTRIES	FIN	Finland	2021	DTPCV3	DTP-containing vaccine, 3rd dose	OFFICIAL	Official coverage			89
COUNTRIES	FRA	France	2021	DTPCV3	DTP-containing vaccine, 3rd dose	OFFICIAL	Official coverage			96.4
COUNTRIES	PYF	French Polynesia	2021	DTPCV3	DTP-containing vaccine, 3rd dose	OFFICIAL	Official coverage
COUNTRIES	GAB	Gabon	2021	DTPCV3	DTP-containing vaccine, 3rd dose	OFFICIAL	Official coverage			74.73
COUNTRIES	GMB	Gambia	2021	DTPCV3	DTP-containing vaccine, 3rd dose	OFFICIAL	Official coverage
COUNTRIES	GEO	Georgia	2021	DTPCV3	DTP-containing vaccine, 3rd dose	OFFICIAL	Official coverage			85.32
COUNTRIES	DEU	Germany	2021	DTPCV3	DTP-containing vaccine, 3rd dose	OFFICIAL	Official coverage
COUNTRIES	GHA	Ghana	2021	DTPCV3	DTP-containing vaccine, 3rd dose	OFFICIAL	Official coverage			98
COUNTRIES	GRC	Greece	2021	DTPCV3	DTP-containing vaccine, 3rd dose	OFFICIAL	Official coverage			99.5
COUNTRIES	GRD	Grenada	2021	DTPCV3	DTP-containing vaccine, 3rd dose	OFFICIAL	Official coverage
COUNTRIES	GUM	Guam	2021	DTPCV3	DTP-containing vaccine, 3rd dose	OFFICIAL	Official coverage
COUNTRIES	GTM	Guatemala	2021	DTPCV3	DTP-containing vaccine, 3rd dose	OFFICIAL	Official coverage			79.65
COUNTRIES	GIN	Guinea	2021	DTPCV3	DTP-containing vaccine, 3rd dose	OFFICIAL	Official coverage			60
COUNTRIES	GNB	Guinea-Bissau	2021	DTPCV3	DTP-containing vaccine, 3rd dose	OFFICIAL	Official coverage			93
COUNTRIES	GUY	Guyana	2021	DTPCV3	DTP-containing vaccine, 3rd dose	OFFICIAL	Official coverage			98.43
COUNTRIES	HTI	Haiti	2021	DTPCV3	DTP-containing vaccine, 3rd dose	OFFICIAL	Official coverage			73.39
COUNTRIES	HND	Honduras	2021	DTPCV3	DTP-containing vaccine, 3rd dose	OFFICIAL	Official coverage			77.27
COUNTRIES	HUN	Hungary	2021	DTPCV3	DTP-containing vaccine, 3rd dose	OFFICIAL	Official coverage
COUNTRIES	ISL	Iceland	2021	DTPCV3	DTP-containing vaccine, 3rd dose	OFFICIAL	Official coverage			91.99
COUNTRIES	IND	India	2021	DTPCV3	DTP-containing vaccine, 3rd dose	OFFICIAL	Official coverage			85.3
COUNTRIES	IDN	Indonesia	2021	DTPCV3	DTP-containing vaccine, 3rd dose	OFFICIAL	Official coverage			77
COUNTRIES	IRN	Iran (Islamic Republic of)	2021	DTPCV3	DTP-containing vaccine, 3rd dose	OFFICIAL	Official coverage			98.41
COUNTRIES	IRQ	Iraq	2021	DTPCV3	DTP-containing vaccine, 3rd dose	OFFICIAL	Official coverage			78.12
COUNTRIES	IRL	Ireland	2021	DTPCV3	DTP-containing vaccine, 3rd dose	OFFICIAL	Official coverage			93.5
COUNTRIES	ISR	Israel	2021	DTPCV3	DTP-containing vaccine, 3rd dose	OFFICIAL	Official coverage			97.58
COUNTRIES	ITA	Italy	2021	DTPCV3	DTP-containing vaccine, 3rd dose	OFFICIAL	Official coverage			93.9
COUNTRIES	JAM	Jamaica	2021	DTPCV3	DTP-containing vaccine, 3rd dose	OFFICIAL	Official coverage			89.78
COUNTRIES	JPN	Japan	2021	DTPCV3	DTP-containing vaccine, 3rd dose	OFFICIAL	Official coverage			98.77
COUNTRIES	KAZ	Kazakhstan	2021	DTPCV3	DTP-containing vaccine, 3rd dose	OFFICIAL	Official coverage
COUNTRIES	KEN	Kenya	2021	DTPCV3	DTP-containing vaccine, 3rd dose	OFFICIAL	Official coverage			87.5
COUNTRIES	KIR	Kiribati	2021	DTPCV3	DTP-containing vaccine, 3rd dose	OFFICIAL	Official coverage
COUNTRIES	XKX	Kosovo (in accordance with UN Security Council resolution 1244 (1999))	2021	DTPCV3	DTP-containing vaccine, 3rd dose	OFFICIAL	Official coverage
COUNTRIES	KWT	Kuwait	2021	DTPCV3	DTP-containing vaccine, 3rd dose	OFFICIAL	Official coverage			94
COUNTRIES	KGZ	Kyrgyzstan	2021	DTPCV3	DTP-containing vaccine, 3rd dose	OFFICIAL	Official coverage			88.8
COUNTRIES	LAO	Lao People's Democratic Republic	2021	DTPCV3	DTP-containing vaccine, 3rd dose	OFFICIAL	Official coverage			86.7
COUNTRIES	LVA	Latvia	2021	DTPCV3	DTP-containing vaccine, 3rd dose	OFFICIAL	Official coverage			94.41
COUNTRIES	LBN	Lebanon	2021	DTPCV3	DTP-containing vaccine, 3rd dose	OFFICIAL	Official coverage			76.7
COUNTRIES	LSO	Lesotho	2021	DTPCV3	DTP-containing vaccine, 3rd dose	OFFICIAL	Official coverage			94.53
COUNTRIES	LBR	Liberia	2021	DTPCV3	DTP-containing vaccine, 3rd dose	OFFICIAL	Official coverage			82.94
COUNTRIES	LBY	Libya	2021	DTPCV3	DTP-containing vaccine, 3rd dose	OFFICIAL	Official coverage			97
COUNTRIES	LTU	Lithuania	2021	DTPCV3	DTP-containing vaccine, 3rd dose	OFFICIAL	Official coverage			90.05
COUNTRIES	LUX	Luxembourg	2021	DTPCV3	DTP-containing vaccine, 3rd dose	OFFICIAL	Official coverage			99
COUNTRIES	MDG	Madagascar	2021	DTPCV3	DTP-containing vaccine, 3rd dose	OFFICIAL	Official coverage			82.25
COUNTRIES	MWI	Malawi	2021	DTPCV3	DTP-containing vaccine, 3rd dose	OFFICIAL	Official coverage			93
COUNTRIES	MYS	Malaysia	2021	DTPCV3	DTP-containing vaccine, 3rd dose	OFFICIAL	Official coverage			95
COUNTRIES	MDV	Maldives	2021	DTPCV3	DTP-containing vaccine, 3rd dose	OFFICIAL	Official coverage			96.48
COUNTRIES	MLI	Mali	2021	DTPCV3	DTP-containing vaccine, 3rd dose	OFFICIAL	Official coverage			97
COUNTRIES	MLT	Malta	2021	DTPCV3	DTP-containing vaccine, 3rd dose	OFFICIAL	Official coverage			99.01
COUNTRIES	MHL	Marshall Islands	2021	DTPCV3	DTP-containing vaccine, 3rd dose	OFFICIAL	Official coverage			86
COUNTRIES	MRT	Mauritania	2021	DTPCV3	DTP-containing vaccine, 3rd dose	OFFICIAL	Official coverage			97
COUNTRIES	MUS	Mauritius	2021	DTPCV3	DTP-containing vaccine, 3rd dose	OFFICIAL	Official coverage
COUNTRIES	MEX	Mexico	2021	DTPCV3	DTP-containing vaccine, 3rd dose	OFFICIAL	Official coverage			77.92
COUNTRIES	FSM	Micronesia (Federated States of)	2021	DTPCV3	DTP-containing vaccine, 3rd dose	OFFICIAL	Official coverage			72.38
COUNTRIES	MCO	Monaco	2021	DTPCV3	DTP-containing vaccine, 3rd dose	OFFICIAL	Official coverage
COUNTRIES	MNG	Mongolia	2021	DTPCV3	DTP-containing vaccine, 3rd dose	OFFICIAL	Official coverage			95.44
COUNTRIES	MNE	Montenegro	2021	DTPCV3	DTP-containing vaccine, 3rd dose	OFFICIAL	Official coverage			83.1
COUNTRIES	MSR	Montserrat	2021	DTPCV3	DTP-containing vaccine, 3rd dose	OFFICIAL	Official coverage			100
COUNTRIES	MOZ	Mozambique	2021	DTPCV3	DTP-containing vaccine, 3rd dose	OFFICIAL	Official coverage			82
COUNTRIES	MMR	Myanmar	2021	DTPCV3	DTP-containing vaccine, 3rd dose	OFFICIAL	Official coverage			37.18
COUNTRIES	NAM	Namibia	2021	DTPCV3	DTP-containing vaccine, 3rd dose	OFFICIAL	Official coverage			94.24
COUNTRIES	NRU	Nauru	2021	DTPCV3	DTP-containing vaccine, 3rd dose	OFFICIAL	Official coverage			97.98
COUNTRIES	NPL	Nepal	2021	DTPCV3	DTP-containing vaccine, 3rd dose	OFFICIAL	Official coverage			91
COUNTRIES	NLD	Netherlands (Kingdom of the)	2021	DTPCV3	DTP-containing vaccine, 3rd dose	OFFICIAL	Official coverage			94.7
COUNTRIES	NZL	New Zealand	2021	DTPCV3	DTP-containing vaccine, 3rd dose	OFFICIAL	Official coverage			89.82
COUNTRIES	NIC	Nicaragua	2021	DTPCV3	DTP-containing vaccine, 3rd dose	OFFICIAL	Official coverage			100.6
COUNTRIES	NER	Niger	2021	DTPCV3	DTP-containing vaccine, 3rd dose	OFFICIAL	Official coverage			82
COUNTRIES	NGA	Nigeria	2021	DTPCV3	DTP-containing vaccine, 3rd dose	OFFICIAL	Official coverage			56
COUNTRIES	NIU	Niue	2021	DTPCV3	DTP-containing vaccine, 3rd dose	OFFICIAL	Official coverage
COUNTRIES	MKD	North Macedonia	2021	DTPCV3	DTP-containing vaccine, 3rd dose	OFFICIAL	Official coverage			80.88
COUNTRIES	MNP	Northern Mariana Islands	2021	DTPCV3	DTP-containing vaccine, 3rd dose	OFFICIAL	Official coverage			28.99
COUNTRIES	NOR	Norway	2021	DTPCV3	DTP-containing vaccine, 3rd dose	OFFICIAL	Official coverage			96.81
COUNTRIES	PSE	occupied Palestinian territory, including east Jerusalem	2021	DTPCV3	DTP-containing vaccine, 3rd dose	OFFICIAL	Official coverage
COUNTRIES	OMN	Oman	2021	DTPCV3	DTP-containing vaccine, 3rd dose	OFFICIAL	Official coverage			100
COUNTRIES	PAK	Pakistan	2021	DTPCV3	DTP-containing vaccine, 3rd dose	OFFICIAL	Official coverage			83
COUNTRIES	PLW	Palau	2021	DTPCV3	DTP-containing vaccine, 3rd dose	OFFICIAL	Official coverage			95.29
COUNTRIES	PAN	Panama	2021	DTPCV3	DTP-containing vaccine, 3rd dose	OFFICIAL	Official coverage			86.96
COUNTRIES	PNG	Papua New Guinea	2021	DTPCV3	DTP-containing vaccine, 3rd dose	OFFICIAL	Official coverage			37.07
COUNTRIES	PRY	Paraguay	2021	DTPCV3	DTP-containing vaccine, 3rd dose	OFFICIAL	Official coverage			57.58
COUNTRIES	PER	Peru	2021	DTPCV3	DTP-containing vaccine, 3rd dose	OFFICIAL	Official coverage			81.5
COUNTRIES	PHL	Philippines	2021	DTPCV3	DTP-containing vaccine, 3rd dose	OFFICIAL	Official coverage			56.62
COUNTRIES	POL	Poland	2021	DTPCV3	DTP-containing vaccine, 3rd dose	OFFICIAL	Official coverage			94
COUNTRIES	PRT	Portugal	2021	DTPCV3	DTP-containing vaccine, 3rd dose	OFFICIAL	Official coverage			98.6
COUNTRIES	QAT	Qatar	2021	DTPCV3	DTP-containing vaccine, 3rd dose	OFFICIAL	Official coverage			97.99
COUNTRIES	KOR	Republic of Korea	2021	DTPCV3	DTP-containing vaccine, 3rd dose	OFFICIAL	Official coverage			98
COUNTRIES	MDA	Republic of Moldova	2021	DTPCV3	DTP-containing vaccine, 3rd dose	OFFICIAL	Official coverage			86.74
COUNTRIES	ROU	Romania	2021	DTPCV3	DTP-containing vaccine, 3rd dose	OFFICIAL	Official coverage			86.3
COUNTRIES	RUS	Russian Federation	2021	DTPCV3	DTP-containing vaccine, 3rd dose	OFFICIAL	Official coverage			96.73
COUNTRIES	RWA	Rwanda	2021	DTPCV3	DTP-containing vaccine, 3rd dose	OFFICIAL	Official coverage			88
COUNTRIES	KNA	Saint Kitts and Nevis	2021	DTPCV3	DTP-containing vaccine, 3rd dose	OFFICIAL	Official coverage			95.67
COUNTRIES	LCA	Saint Lucia	2021	DTPCV3	DTP-containing vaccine, 3rd dose	OFFICIAL	Official coverage			79.62
COUNTRIES	VCT	Saint Vincent and the Grenadines	2021	DTPCV3	DTP-containing vaccine, 3rd dose	OFFICIAL	Official coverage			92.23
COUNTRIES	WSM	Samoa	2021	DTPCV3	DTP-containing vaccine, 3rd dose	OFFICIAL	Official coverage			85
COUNTRIES	SMR	San Marino	2021	DTPCV3	DTP-containing vaccine, 3rd dose	OFFICIAL	Official coverage
COUNTRIES	STP	Sao Tome and Principe	2021	DTPCV3	DTP-containing vaccine, 3rd dose	OFFICIAL	Official coverage			96.51
COUNTRIES	SAU	Saudi Arabia	2021	DTPCV3	DTP-containing vaccine, 3rd dose	OFFICIAL	Official coverage			97.4
COUNTRIES	SEN	Senegal	2021	DTPCV3	DTP-containing vaccine, 3rd dose	OFFICIAL	Official coverage			89.6
COUNTRIES	SRB	Serbia	2021	DTPCV3	DTP-containing vaccine, 3rd dose	OFFICIAL	Official coverage			90.8
COUNTRIES	SYC	Seychelles	2021	DTPCV3	DTP-containing vaccine, 3rd dose	OFFICIAL	Official coverage			94.1
COUNTRIES	SLE	Sierra Leone	2021	DTPCV3	DTP-containing vaccine, 3rd dose	OFFICIAL	Official coverage			92
COUNTRIES	SVK	Slovakia	2021	DTPCV3	DTP-containing vaccine, 3rd dose	OFFICIAL	Official coverage			97
COUNTRIES	SVN	Slovenia	2021	DTPCV3	DTP-containing vaccine, 3rd dose	OFFICIAL	Official coverage			86.4
COUNTRIES	SLB	Solomon Islands	2021	DTPCV3	DTP-containing vaccine, 3rd dose	OFFICIAL	Official coverage			87.03
COUNTRIES	SOM	Somalia	2021	DTPCV3	DTP-containing vaccine, 3rd dose	OFFICIAL	Official coverage
COUNTRIES	ZAF	South Africa	2021	DTPCV3	DTP-containing vaccine, 3rd dose	OFFICIAL	Official coverage			85.59
COUNTRIES	SSD	South Sudan	2021	DTPCV3	DTP-containing vaccine, 3rd dose	OFFICIAL	Official coverage			83
COUNTRIES	ESP	Spain	2021	DTPCV3	DTP-containing vaccine, 3rd dose	OFFICIAL	Official coverage			92.39
COUNTRIES	LKA	Sri Lanka	2021	DTPCV3	DTP-containing vaccine, 3rd dose	OFFICIAL	Official coverage			96.12
COUNTRIES	SDN	Sudan	2021	DTPCV3	DTP-containing vaccine, 3rd dose	OFFICIAL	Official coverage
COUNTRIES	SUR	Suriname	2021	DTPCV3	DTP-containing vaccine, 3rd dose	OFFICIAL	Official coverage			86.46
COUNTRIES	SWE	Sweden	2021	DTPCV3	DTP-containing vaccine, 3rd dose	OFFICIAL	Official coverage			97.6
COUNTRIES	CHE	Switzerland	2021	DTPCV3	DTP-containing vaccine, 3rd dose	OFFICIAL	Official coverage			96
COUNTRIES	SYR	Syrian Arab Republic	2021	DTPCV3	DTP-containing vaccine, 3rd dose	OFFICIAL	Official coverage			66.82
COUNTRIES	TJK	Tajikistan	2021	DTPCV3	DTP-containing vaccine, 3rd dose	OFFICIAL	Official coverage			96.79
COUNTRIES	THA	Thailand	2021	DTPCV3	DTP-containing vaccine, 3rd dose	OFFICIAL	Official coverage
COUNTRIES	TLS	Timor-Leste	2021	DTPCV3	DTP-containing vaccine, 3rd dose	OFFICIAL	Official coverage			90.45
COUNTRIES	TGO	Togo	2021	DTPCV3	DTP-containing vaccine, 3rd dose	OFFICIAL	Official coverage			89.57
COUNTRIES	TKL	Tokelau	2021	DTPCV3	DTP-containing vaccine, 3rd dose	OFFICIAL	Official coverage			100
COUNTRIES	TON	Tonga	2021	DTPCV3	DTP-containing vaccine, 3rd dose	OFFICIAL	Official coverage			98.98
COUNTRIES	TTO	Trinidad and Tobago	2021	DTPCV3	DTP-containing vaccine, 3rd dose	OFFICIAL	Official coverage			94.42
COUNTRIES	TUN	Tunisia	2021	DTPCV3	DTP-containing vaccine, 3rd dose	OFFICIAL	Official coverage			97
COUNTRIES	TUR	Türkiye	2021	DTPCV3	DTP-containing vaccine, 3rd dose	OFFICIAL	Official coverage			95.5
COUNTRIES	TKM	Turkmenistan	2021	DTPCV3	DTP-containing vaccine, 3rd dose	OFFICIAL	Official coverage			97.3
COUNTRIES	TCA	Turks and Caicos Islands	2021	DTPCV3	DTP-containing vaccine, 3rd dose	OFFICIAL	Official coverage			92.31
COUNTRIES	TUV	Tuvalu	2021	DTPCV3	DTP-containing vaccine, 3rd dose	OFFICIAL	Official coverage			94.1
COUNTRIES	UGA	Uganda	2021	DTPCV3	DTP-containing vaccine, 3rd dose	OFFICIAL	Official coverage			91
COUNTRIES	UKR	Ukraine	2021	DTPCV3	DTP-containing vaccine, 3rd dose	OFFICIAL	Official coverage			78.1
COUNTRIES	ARE	United Arab Emirates	2021	DTPCV3	DTP-containing vaccine, 3rd dose	OFFICIAL	Official coverage			96
COUNTRIES	GBR	United Kingdom of Great Britain and Northern Ireland	2021	DTPCV3	DTP-containing vaccine, 3rd dose	OFFICIAL	Official coverage			92.58
COUNTRIES	TZA	United Republic of Tanzania	2021	DTPCV3	DTP-containing vaccine, 3rd dose	OFFICIAL	Official coverage			96
COUNTRIES	USA	United States of America	2021	DTPCV3	DTP-containing vaccine, 3rd dose	OFFICIAL	Official coverage			93.7
COUNTRIES	URY	Uruguay	2021	DTPCV3	DTP-containing vaccine, 3rd dose	OFFICIAL	Official coverage			91.28
COUNTRIES	UZB	Uzbekistan	2021	DTPCV3	DTP-containing vaccine, 3rd dose	OFFICIAL	Official coverage			97.91
COUNTRIES	VUT	Vanuatu	2021	DTPCV3	DTP-containing vaccine, 3rd dose	OFFICIAL	Official coverage			62
COUNTRIES	VEN	Venezuela (Bolivarian Republic of)	2021	DTPCV3	DTP-containing vaccine, 3rd dose	OFFICIAL	Official coverage			56.44
COUNTRIES	VNM	Viet Nam	2021	DTPCV3	DTP-containing vaccine, 3rd dose	OFFICIAL	Official coverage			83.22
COUNTRIES	YEM	Yemen	2021	DTPCV3	DTP-containing vaccine, 3rd dose	OFFICIAL	Official coverage			87
COUNTRIES	ZMB	Zambia	2021	DTPCV3	DTP-containing vaccine, 3rd dose	OFFICIAL	Official coverage			90.8
COUNTRIES	ZWE	Zimbabwe	2021	DTPCV3	DTP-containing vaccine, 3rd dose	OFFICIAL	Official coverage
COUNTRIES	AFG	Afghanistan	2021	DTPCV3	DTP-containing vaccine, 3rd dose	WUENIC	WHO/UNICEF Estimates of National Immunization Coverage			55
COUNTRIES	ALB	Albania	2021	DTPCV3	DTP-containing vaccine, 3rd dose	WUENIC	WHO/UNICEF Estimates of National Immunization Coverage			98
COUNTRIES	DZA	Algeria	2021	DTPCV3	DTP-containing vaccine, 3rd dose	WUENIC	WHO/UNICEF Estimates of National Immunization Coverage			81
COUNTRIES	AND	Andorra	2021	DTPCV3	DTP-containing vaccine, 3rd dose	WUENIC	WHO/UNICEF Estimates of National Immunization Coverage			99
COUNTRIES	AGO	Angola	2021	DTPCV3	DTP-containing vaccine, 3rd dose	WUENIC	WHO/UNICEF Estimates of National Immunization Coverage			45
COUNTRIES	ATG	Antigua and Barbuda	2021	DTPCV3	DTP-containing vaccine, 3rd dose	WUENIC	WHO/UNICEF Estimates of National Immunization Coverage			92
COUNTRIES	ARG	Argentina	2021	DTPCV3	DTP-containing vaccine, 3rd dose	WUENIC	WHO/UNICEF Estimates of National Immunization Coverage			81
COUNTRIES	ARM	Armenia	2021	DTPCV3	DTP-containing vaccine, 3rd dose	WUENIC	WHO/UNICEF Estimates of National Immunization Coverage			93
COUNTRIES	AUS	Australia	2021	DTPCV3	DTP-containing vaccine, 3rd dose	WUENIC	WHO/UNICEF Estimates of National Immunization Coverage			95
COUNTRIES	AUT	Austria	2021	DTPCV3	DTP-containing vaccine, 3rd dose	WUENIC	WHO/UNICEF Estimates of National Immunization Coverage			86
COUNTRIES	AZE	Azerbaijan	2021	DTPCV3	DTP-containing vaccine, 3rd dose	WUENIC	WHO/UNICEF Estimates of National Immunization Coverage			89
COUNTRIES	BHS	Bahamas	2021	DTPCV3	DTP-containing vaccine, 3rd dose	WUENIC	WHO/UNICEF Estimates of National Immunization Coverage			86
COUNTRIES	BHR	Bahrain	2021	DTPCV3	DTP-containing vaccine, 3rd dose	WUENIC	WHO/UNICEF Estimates of National Immunization Coverage			98
COUNTRIES	BGD	Bangladesh	2021	DTPCV3	DTP-containing vaccine, 3rd dose	WUENIC	WHO/UNICEF Estimates of National Immunization Coverage			98
COUNTRIES	BRB	Barbados	2021	DTPCV3	DTP-containing vaccine, 3rd dose	WUENIC	WHO/UNICEF Estimates of National Immunization Coverage			82
COUNTRIES	BLR	Belarus	2021	DTPCV3	DTP-containing vaccine, 3rd dose	WUENIC	WHO/UNICEF Estimates of National Immunization Coverage			98
COUNTRIES	BEL	Belgium	2021	DTPCV3	DTP-containing vaccine, 3rd dose	WUENIC	WHO/UNICEF Estimates of National Immunization Coverage			98
COUNTRIES	BLZ	Belize	2021	DTPCV3	DTP-containing vaccine, 3rd dose	WUENIC	WHO/UNICEF Estimates of National Immunization Coverage			83
COUNTRIES	BEN	Benin	2021	DTPCV3	DTP-containing vaccine, 3rd dose	WUENIC	WHO/UNICEF Estimates of National Immunization Coverage			70
COUNTRIES	BTN	Bhutan	2021	DTPCV3	DTP-containing vaccine, 3rd dose	WUENIC	WHO/UNICEF Estimates of National Immunization Coverage			98
COUNTRIES	BOL	Bolivia (Plurinational State of)	2021	DTPCV3	DTP-containing vaccine, 3rd dose	WUENIC	WHO/UNICEF Estimates of National Immunization Coverage			70
COUNTRIES	BIH	Bosnia and Herzegovina	2021	DTPCV3	DTP-containing vaccine, 3rd dose	WUENIC	WHO/UNICEF Estimates of National Immunization Coverage			76
COUNTRIES	BWA	Botswana	2021	DTPCV3	DTP-containing vaccine, 3rd dose	WUENIC	WHO/UNICEF Estimates of National Immunization Coverage			95
COUNTRIES	BRA	Brazil	2021	DTPCV3	DTP-containing vaccine, 3rd dose	WUENIC	WHO/UNICEF Estimates of National Immunization Coverage			68
COUNTRIES	BRN	Brunei Darussalam	2021	DTPCV3	DTP-containing vaccine, 3rd dose	WUENIC	WHO/UNICEF Estimates of National Immunization Coverage			99
COUNTRIES	BGR	Bulgaria	2021	DTPCV3	DTP-containing vaccine, 3rd dose	WUENIC	WHO/UNICEF Estimates of National Immunization Coverage			89
COUNTRIES	BFA	Burkina Faso	2021	DTPCV3	DTP-containing vaccine, 3rd dose	WUENIC	WHO/UNICEF Estimates of National Immunization Coverage			91
COUNTRIES	BDI	Burundi	2021	DTPCV3	DTP-containing vaccine, 3rd dose	WUENIC	WHO/UNICEF Estimates of National Immunization Coverage			94
COUNTRIES	CPV	Cabo Verde	2021	DTPCV3	DTP-containing vaccine, 3rd dose	WUENIC	WHO/UNICEF Estimates of National Immunization Coverage			93
COUNTRIES	KHM	Cambodia	2021	DTPCV3	DTP-containing vaccine, 3rd dose	WUENIC	WHO/UNICEF Estimates of National Immunization Coverage			87
COUNTRIES	CMR	Cameroon	2021	DTPCV3	DTP-containing vaccine, 3rd dose	WUENIC	WHO/UNICEF Estimates of National Immunization Coverage			71
COUNTRIES	CAN	Canada	2021	DTPCV3	DTP-containing vaccine, 3rd dose	WUENIC	WHO/UNICEF Estimates of National Immunization Coverage			92
COUNTRIES	CAF	Central African Republic	2021	DTPCV3	DTP-containing vaccine, 3rd dose	WUENIC	WHO/UNICEF Estimates of National Immunization Coverage			42
COUNTRIES	TCD	Chad	2021	DTPCV3	DTP-containing vaccine, 3rd dose	WUENIC	WHO/UNICEF Estimates of National Immunization Coverage			58
COUNTRIES	CHL	Chile	2021	DTPCV3	DTP-containing vaccine, 3rd dose	WUENIC	WHO/UNICEF Estimates of National Immunization Coverage			95
COUNTRIES	CHN	China	2021	DTPCV3	DTP-containing vaccine, 3rd dose	WUENIC	WHO/UNICEF Estimates of National Immunization Coverage			99
COUNTRIES	COL	Colombia	2021	DTPCV3	DTP-containing vaccine, 3rd dose	WUENIC	WHO/UNICEF Estimates of National Immunization Coverage			86
COUNTRIES	COM	Comoros	2021	DTPCV3	DTP-containing vaccine, 3rd dose	WUENIC	WHO/UNICEF Estimates of National Immunization Coverage			72
COUNTRIES	COG	Congo	2021	DTPCV3	DTP-containing vaccine, 3rd dose	WUENIC	WHO/UNICEF Estimates of National Immunization Coverage			77
COUNTRIES	COK	Cook Islands	2021	DTPCV3	DTP-containing vaccine, 3rd dose	WUENIC	WHO/UNICEF Estimates of National Immunization Coverage			81
COUNTRIES	CRI	Costa Rica	2021	DTPCV3	DTP-containing vaccine, 3rd dose	WUENIC	WHO/UNICEF Estimates of National Immunization Coverage			93
COUNTRIES	CIV	Côte d'Ivoire	2021	DTPCV3	DTP-containing vaccine, 3rd dose	WUENIC	WHO/UNICEF Estimates of National Immunization Coverage			73
COUNTRIES	HRV	Croatia	2021	DTPCV3	DTP-containing vaccine, 3rd dose	WUENIC	WHO/UNICEF Estimates of National Immunization Coverage			92
COUNTRIES	CUB	Cuba	2021	DTPCV3	DTP-containing vaccine, 3rd dose	WUENIC	WHO/UNICEF Estimates of National Immunization Coverage			99
COUNTRIES	CYP	Cyprus	2021	DTPCV3	DTP-containing vaccine, 3rd dose	WUENIC	WHO/UNICEF Estimates of National Immunization Coverage			95
COUNTRIES	CZE	Czechia	2021	DTPCV3	DTP-containing vaccine, 3rd dose	WUENIC	WHO/UNICEF Estimates of National Immunization Coverage			94
COUNTRIES	PRK	Democratic People's Republic of Korea	2021	DTPCV3	DTP-containing vaccine, 3rd dose	WUENIC	WHO/UNICEF Estimates of National Immunization Coverage			41
COUNTRIES	COD	Democratic Republic of the Congo	2021	DTPCV3	DTP-containing vaccine, 3rd dose	WUENIC	WHO/UNICEF Estimates of National Immunization Coverage			65
COUNTRIES	DNK	Denmark	2021	DTPCV3	DTP-containing vaccine, 3rd dose	WUENIC	WHO/UNICEF Estimates of National Immunization Coverage			97
COUNTRIES	DJI	Djibouti	2021	DTPCV3	DTP-containing vaccine, 3rd dose	WUENIC	WHO/UNICEF Estimates of National Immunization Coverage			59
COUNTRIES	DMA	Dominica	2021	DTPCV3	DTP-containing vaccine, 3rd dose	WUENIC	WHO/UNICEF Estimates of National Immunization Coverage			92
COUNTRIES	DOM	Dominican Republic	2021	DTPCV3	DTP-containing vaccine, 3rd dose	WUENIC	WHO/UNICEF Estimates of National Immunization Coverage			84
COUNTRIES	ECU	Ecuador	2021	DTPCV3	DTP-containing vaccine, 3rd dose	WUENIC	WHO/UNICEF Estimates of National Immunization Coverage			72
COUNTRIES	EGY	Egypt	2021	DTPCV3	DTP-containing vaccine, 3rd dose	WUENIC	WHO/UNICEF Estimates of National Immunization Coverage			96
COUNTRIES	SLV	El Salvador	2021	DTPCV3	DTP-containing vaccine, 3rd dose	WUENIC	WHO/UNICEF Estimates of National Immunization Coverage			97
COUNTRIES	GNQ	Equatorial Guinea	2021	DTPCV3	DTP-containing vaccine, 3rd dose	WUENIC	WHO/UNICEF Estimates of National Immunization Coverage			67
COUNTRIES	ERI	Eritrea	2021	DTPCV3	DTP-containing vaccine, 3rd dose	WUENIC	WHO/UNICEF Estimates of National Immunization Coverage			95
COUNTRIES	EST	Estonia	2021	DTPCV3	DTP-containing vaccine, 3rd dose	WUENIC	WHO/UNICEF Estimates of National Immunization Coverage			90
COUNTRIES	SWZ	Eswatini	2021	DTPCV3	DTP-containing vaccine, 3rd dose	WUENIC	WHO/UNICEF Estimates of National Immunization Coverage			77
COUNTRIES	ETH	Ethiopia	2021	DTPCV3	DTP-containing vaccine, 3rd dose	WUENIC	WHO/UNICEF Estimates of National Immunization Coverage			65
COUNTRIES	FJI	Fiji	2021	DTPCV3	DTP-containing vaccine, 3rd dose	WUENIC	WHO/UNICEF Estimates of National Immunization Coverage			99
COUNTRIES	FIN	Finland	2021	DTPCV3	DTP-containing vaccine, 3rd dose	WUENIC	WHO/UNICEF Estimates of National Immunization Coverage			89
COUNTRIES	FRA	France	2021	DTPCV3	DTP-containing vaccine, 3rd dose	WUENIC	WHO/UNICEF Estimates of National Immunization Coverage			96
COUNTRIES	GAB	Gabon	2021	DTPCV3	DTP-containing vaccine, 3rd dose	WUENIC	WHO/UNICEF Estimates of National Immunization Coverage			75
COUNTRIES	GMB	Gambia	2021	DTPCV3	DTP-containing vaccine, 3rd dose	WUENIC	WHO/UNICEF Estimates of National Immunization Coverage			82
COUNTRIES	GEO	Georgia	2021	DTPCV3	DTP-containing vaccine, 3rd dose	WUENIC	WHO/UNICEF Estimates of National Immunization Coverage			85
COUNTRIES	DEU	Germany	2021	DTPCV3	DTP-containing vaccine, 3rd dose	WUENIC	WHO/UNICEF Estimates of National Immunization Coverage			91
COUNTRIES	GHA	Ghana	2021	DTPCV3	DTP-containing vaccine, 3rd dose	WUENIC	WHO/UNICEF Estimates of National Immunization Coverage			98
GLOBAL	GLOBAL	Global	2021	DTPCV3	DTP-containing vaccine, 3rd dose	WUENIC	WHO/UNICEF Estimates of National Immunization Coverage	129985261	105749549	81
COUNTRIES	GRC	Greece	2021	DTPCV3	DTP-containing vaccine, 3rd dose	WUENIC	WHO/UNICEF Estimates of National Immunization Coverage			99
COUNTRIES	GRD	Grenada	2021	DTPCV3	DTP-containing vaccine, 3rd dose	WUENIC	WHO/UNICEF Estimates of National Immunization Coverage			77
COUNTRIES	GTM	Guatemala	2021	DTPCV3	DTP-containing vaccine, 3rd dose	WUENIC	WHO/UNICEF Estimates of National Immunization Coverage			80
COUNTRIES	GIN	Guinea	2021	DTPCV3	DTP-containing vaccine, 3rd dose	WUENIC	WHO/UNICEF Estimates of National Immunization Coverage			47
COUNTRIES	GNB	Guinea-Bissau	2021	DTPCV3	DTP-containing vaccine, 3rd dose	WUENIC	WHO/UNICEF Estimates of National Immunization Coverage			67
COUNTRIES	GUY	Guyana	2021	DTPCV3	DTP-containing vaccine, 3rd dose	WUENIC	WHO/UNICEF Estimates of National Immunization Coverage			98
COUNTRIES	HTI	Haiti	2021	DTPCV3	DTP-containing vaccine, 3rd dose	WUENIC	WHO/UNICEF Estimates of National Immunization Coverage			51
COUNTRIES	HND	Honduras	2021	DTPCV3	DTP-containing vaccine, 3rd dose	WUENIC	WHO/UNICEF Estimates of National Immunization Coverage			77
COUNTRIES	HUN	Hungary	2021	DTPCV3	DTP-containing vaccine, 3rd dose	WUENIC	WHO/UNICEF Estimates of National Immunization Coverage			99
COUNTRIES	ISL	Iceland	2021	DTPCV3	DTP-containing vaccine, 3rd dose	WUENIC	WHO/UNICEF Estimates of National Immunization Coverage			92
COUNTRIES	IND	India	2021	DTPCV3	DTP-containing vaccine, 3rd dose	WUENIC	WHO/UNICEF Estimates of National Immunization Coverage			85
COUNTRIES	IDN	Indonesia	2021	DTPCV3	DTP-containing vaccine, 3rd dose	WUENIC	WHO/UNICEF Estimates of National Immunization Coverage			67
COUNTRIES	IRN	Iran (Islamic Republic of)	2021	DTPCV3	DTP-containing vaccine, 3rd dose	WUENIC	WHO/UNICEF Estimates of National Immunization Coverage			98
COUNTRIES	IRQ	Iraq	2021	DTPCV3	DTP-containing vaccine, 3rd dose	WUENIC	WHO/UNICEF Estimates of National Immunization Coverage			78
COUNTRIES	IRL	Ireland	2021	DTPCV3	DTP-containing vaccine, 3rd dose	WUENIC	WHO/UNICEF Estimates of National Immunization Coverage			94
COUNTRIES	ISR	Israel	2021	DTPCV3	DTP-containing vaccine, 3rd dose	WUENIC	WHO/UNICEF Estimates of National Immunization Coverage			98
COUNTRIES	ITA	Italy	2021	DTPCV3	DTP-containing vaccine, 3rd dose	WUENIC	WHO/UNICEF Estimates of National Immunization Coverage			94
COUNTRIES	JAM	Jamaica	2021	DTPCV3	DTP-containing vaccine, 3rd dose	WUENIC	WHO/UNICEF Estimates of National Immunization Coverage			90
COUNTRIES	JPN	Japan	2021	DTPCV3	DTP-containing vaccine, 3rd dose	WUENIC	WHO/UNICEF Estimates of National Immunization Coverage			99
COUNTRIES	JOR	Jordan	2021	DTPCV3	DTP-containing vaccine, 3rd dose	WUENIC	WHO/UNICEF Estimates of National Immunization Coverage			85
COUNTRIES	KAZ	Kazakhstan	2021	DTPCV3	DTP-containing vaccine, 3rd dose	WUENIC	WHO/UNICEF Estimates of National Immunization Coverage			95
COUNTRIES	KEN	Kenya	2021	DTPCV3	DTP-containing vaccine, 3rd dose	WUENIC	WHO/UNICEF Estimates of National Immunization Coverage			95
COUNTRIES	KIR	Kiribati	2021	DTPCV3	DTP-containing vaccine, 3rd dose	WUENIC	WHO/UNICEF Estimates of National Immunization Coverage			90
COUNTRIES	KWT	Kuwait	2021	DTPCV3	DTP-containing vaccine, 3rd dose	WUENIC	WHO/UNICEF Estimates of National Immunization Coverage			94
COUNTRIES	KGZ	Kyrgyzstan	2021	DTPCV3	DTP-containing vaccine, 3rd dose	WUENIC	WHO/UNICEF Estimates of National Immunization Coverage			89
COUNTRIES	LAO	Lao People's Democratic Republic	2021	DTPCV3	DTP-containing vaccine, 3rd dose	WUENIC	WHO/UNICEF Estimates of National Immunization Coverage			75
COUNTRIES	LVA	Latvia	2021	DTPCV3	DTP-containing vaccine, 3rd dose	WUENIC	WHO/UNICEF Estimates of National Immunization Coverage			94
COUNTRIES	LBN	Lebanon	2021	DTPCV3	DTP-containing vaccine, 3rd dose	WUENIC	WHO/UNICEF Estimates of National Immunization Coverage			67
COUNTRIES	LSO	Lesotho	2021	DTPCV3	DTP-containing vaccine, 3rd dose	WUENIC	WHO/UNICEF Estimates of National Immunization Coverage			87
COUNTRIES	LBR	Liberia	2021	DTPCV3	DTP-containing vaccine, 3rd dose	WUENIC	WHO/UNICEF Estimates of National Immunization Coverage			66
COUNTRIES	LBY	Libya	2021	DTPCV3	DTP-containing vaccine, 3rd dose	WUENIC	WHO/UNICEF Estimates of National Immunization Coverage			73
COUNTRIES	LTU	Lithuania	2021	DTPCV3	DTP-containing vaccine, 3rd dose	WUENIC	WHO/UNICEF Estimates of National Immunization Coverage			90
COUNTRIES	LUX	Luxembourg	2021	DTPCV3	DTP-containing vaccine, 3rd dose	WUENIC	WHO/UNICEF Estimates of National Immunization Coverage			99
COUNTRIES	MDG	Madagascar	2021	DTPCV3	DTP-containing vaccine, 3rd dose	WUENIC	WHO/UNICEF Estimates of National Immunization Coverage			57
COUNTRIES	MWI	Malawi	2021	DTPCV3	DTP-containing vaccine, 3rd dose	WUENIC	WHO/UNICEF Estimates of National Immunization Coverage			93
COUNTRIES	MYS	Malaysia	2021	DTPCV3	DTP-containing vaccine, 3rd dose	WUENIC	WHO/UNICEF Estimates of National Immunization Coverage			95
COUNTRIES	MDV	Maldives	2021	DTPCV3	DTP-containing vaccine, 3rd dose	WUENIC	WHO/UNICEF Estimates of National Immunization Coverage			96
COUNTRIES	MLI	Mali	2021	DTPCV3	DTP-containing vaccine, 3rd dose	WUENIC	WHO/UNICEF Estimates of National Immunization Coverage			77
COUNTRIES	MLT	Malta	2021	DTPCV3	DTP-containing vaccine, 3rd dose	WUENIC	WHO/UNICEF Estimates of National Immunization Coverage			99
COUNTRIES	MHL	Marshall Islands	2021	DTPCV3	DTP-containing vaccine, 3rd dose	WUENIC	WHO/UNICEF Estimates of National Immunization Coverage			86
COUNTRIES	MRT	Mauritania	2021	DTPCV3	DTP-containing vaccine, 3rd dose	WUENIC	WHO/UNICEF Estimates of National Immunization Coverage			77
COUNTRIES	MUS	Mauritius	2021	DTPCV3	DTP-containing vaccine, 3rd dose	WUENIC	WHO/UNICEF Estimates of National Immunization Coverage			92
COUNTRIES	MEX	Mexico	2021	DTPCV3	DTP-containing vaccine, 3rd dose	WUENIC	WHO/UNICEF Estimates of National Immunization Coverage			78
COUNTRIES	FSM	Micronesia (Federated States of)	2021	DTPCV3	DTP-containing vaccine, 3rd dose	WUENIC	WHO/UNICEF Estimates of National Immunization Coverage			72
COUNTRIES	MCO	Monaco	2021	DTPCV3	DTP-containing vaccine, 3rd dose	WUENIC	WHO/UNICEF Estimates of National Immunization Coverage			99
COUNTRIES	MNG	Mongolia	2021	DTPCV3	DTP-containing vaccine, 3rd dose	WUENIC	WHO/UNICEF Estimates of National Immunization Coverage			95
COUNTRIES	MNE	Montenegro	2021	DTPCV3	DTP-containing vaccine, 3rd dose	WUENIC	WHO/UNICEF Estimates of National Immunization Coverage			83
COUNTRIES	MAR	Morocco	2021	DTPCV3	DTP-containing vaccine, 3rd dose	WUENIC	WHO/UNICEF Estimates of National Immunization Coverage			99
COUNTRIES	MOZ	Mozambique	2021	DTPCV3	DTP-containing vaccine, 3rd dose	WUENIC	WHO/UNICEF Estimates of National Immunization Coverage			56
COUNTRIES	MMR	Myanmar	2021	DTPCV3	DTP-containing vaccine, 3rd dose	WUENIC	WHO/UNICEF Estimates of National Immunization Coverage			37
COUNTRIES	NAM	Namibia	2021	DTPCV3	DTP-containing vaccine, 3rd dose	WUENIC	WHO/UNICEF Estimates of National Immunization Coverage			94
COUNTRIES	NRU	Nauru	2021	DTPCV3	DTP-containing vaccine, 3rd dose	WUENIC	WHO/UNICEF Estimates of National Immunization Coverage			98
COUNTRIES	NPL	Nepal	2021	DTPCV3	DTP-containing vaccine, 3rd dose	WUENIC	WHO/UNICEF Estimates of National Immunization Coverage			91
COUNTRIES	NLD	Netherlands (Kingdom of the)	2021	DTPCV3	DTP-containing vaccine, 3rd dose	WUENIC	WHO/UNICEF Estimates of National Immunization Coverage			95
COUNTRIES	NZL	New Zealand	2021	DTPCV3	DTP-containing vaccine, 3rd dose	WUENIC	WHO/UNICEF Estimates of National Immunization Coverage			90
COUNTRIES	NIC	Nicaragua	2021	DTPCV3	DTP-containing vaccine, 3rd dose	WUENIC	WHO/UNICEF Estimates of National Immunization Coverage			87
COUNTRIES	NER	Niger	2021	DTPCV3	DTP-containing vaccine, 3rd dose	WUENIC	WHO/UNICEF Estimates of National Immunization Coverage			82
COUNTRIES	NGA	Nigeria	2021	DTPCV3	DTP-containing vaccine, 3rd dose	WUENIC	WHO/UNICEF Estimates of National Immunization Coverage			62
COUNTRIES	NIU	Niue	2021	DTPCV3	DTP-containing vaccine, 3rd dose	WUENIC	WHO/UNICEF Estimates of National Immunization Coverage			99
COUNTRIES	MKD	North Macedonia	2021	DTPCV3	DTP-containing vaccine, 3rd dose	WUENIC	WHO/UNICEF Estimates of National Immunization Coverage			81
COUNTRIES	NOR	Norway	2021	DTPCV3	DTP-containing vaccine, 3rd dose	WUENIC	WHO/UNICEF Estimates of National Immunization Coverage			97
COUNTRIES	PSE	occupied Palestinian territory, including east Jerusalem	2021	DTPCV3	DTP-containing vaccine, 3rd dose	WUENIC	WHO/UNICEF Estimates of National Immunization Coverage			95
COUNTRIES	OMN	Oman	2021	DTPCV3	DTP-containing vaccine, 3rd dose	WUENIC	WHO/UNICEF Estimates of National Immunization Coverage			99
COUNTRIES	PAK	Pakistan	2021	DTPCV3	DTP-containing vaccine, 3rd dose	WUENIC	WHO/UNICEF Estimates of National Immunization Coverage			83
COUNTRIES	PLW	Palau	2021	DTPCV3	DTP-containing vaccine, 3rd dose	WUENIC	WHO/UNICEF Estimates of National Immunization Coverage			95
COUNTRIES	PAN	Panama	2021	DTPCV3	DTP-containing vaccine, 3rd dose	WUENIC	WHO/UNICEF Estimates of National Immunization Coverage			87
COUNTRIES	PNG	Papua New Guinea	2021	DTPCV3	DTP-containing vaccine, 3rd dose	WUENIC	WHO/UNICEF Estimates of National Immunization Coverage			32
COUNTRIES	PRY	Paraguay	2021	DTPCV3	DTP-containing vaccine, 3rd dose	WUENIC	WHO/UNICEF Estimates of National Immunization Coverage			70
COUNTRIES	PER	Peru	2021	DTPCV3	DTP-containing vaccine, 3rd dose	WUENIC	WHO/UNICEF Estimates of National Immunization Coverage			82
COUNTRIES	PHL	Philippines	2021	DTPCV3	DTP-containing vaccine, 3rd dose	WUENIC	WHO/UNICEF Estimates of National Immunization Coverage			69
COUNTRIES	POL	Poland	2021	DTPCV3	DTP-containing vaccine, 3rd dose	WUENIC	WHO/UNICEF Estimates of National Immunization Coverage			94
COUNTRIES	PRT	Portugal	2021	DTPCV3	DTP-containing vaccine, 3rd dose	WUENIC	WHO/UNICEF Estimates of National Immunization Coverage			99
COUNTRIES	QAT	Qatar	2021	DTPCV3	DTP-containing vaccine, 3rd dose	WUENIC	WHO/UNICEF Estimates of National Immunization Coverage			98
COUNTRIES	KOR	Republic of Korea	2021	DTPCV3	DTP-containing vaccine, 3rd dose	WUENIC	WHO/UNICEF Estimates of National Immunization Coverage			98
COUNTRIES	MDA	Republic of Moldova	2021	DTPCV3	DTP-containing vaccine, 3rd dose	WUENIC	WHO/UNICEF Estimates of National Immunization Coverage			87
COUNTRIES	ROU	Romania	2021	DTPCV3	DTP-containing vaccine, 3rd dose	WUENIC	WHO/UNICEF Estimates of National Immunization Coverage			86
COUNTRIES	RUS	Russian Federation	2021	DTPCV3	DTP-containing vaccine, 3rd dose	WUENIC	WHO/UNICEF Estimates of National Immunization Coverage			97
COUNTRIES	RWA	Rwanda	2021	DTPCV3	DTP-containing vaccine, 3rd dose	WUENIC	WHO/UNICEF Estimates of National Immunization Coverage			88
COUNTRIES	KNA	Saint Kitts and Nevis	2021	DTPCV3	DTP-containing vaccine, 3rd dose	WUENIC	WHO/UNICEF Estimates of National Immunization Coverage			96
COUNTRIES	LCA	Saint Lucia	2021	DTPCV3	DTP-containing vaccine, 3rd dose	WUENIC	WHO/UNICEF Estimates of National Immunization Coverage			80
COUNTRIES	VCT	Saint Vincent and the Grenadines	2021	DTPCV3	DTP-containing vaccine, 3rd dose	WUENIC	WHO/UNICEF Estimates of National Immunization Coverage			92
COUNTRIES	WSM	Samoa	2021	DTPCV3	DTP-containing vaccine, 3rd dose	WUENIC	WHO/UNICEF Estimates of National Immunization Coverage			85
COUNTRIES	SMR	San Marino	2021	DTPCV3	DTP-containing vaccine, 3rd dose	WUENIC	WHO/UNICEF Estimates of National Immunization Coverage			90
COUNTRIES	STP	Sao Tome and Principe	2021	DTPCV3	DTP-containing vaccine, 3rd dose	WUENIC	WHO/UNICEF Estimates of National Immunization Coverage			97
COUNTRIES	SAU	Saudi Arabia	2021	DTPCV3	DTP-containing vaccine, 3rd dose	WUENIC	WHO/UNICEF Estimates of National Immunization Coverage			97
COUNTRIES	SEN	Senegal	2021	DTPCV3	DTP-containing vaccine, 3rd dose	WUENIC	WHO/UNICEF Estimates of National Immunization Coverage			90
COUNTRIES	SRB	Serbia	2021	DTPCV3	DTP-containing vaccine, 3rd dose	WUENIC	WHO/UNICEF Estimates of National Immunization Coverage			91
COUNTRIES	SYC	Seychelles	2021	DTPCV3	DTP-containing vaccine, 3rd dose	WUENIC	WHO/UNICEF Estimates of National Immunization Coverage			94
COUNTRIES	SLE	Sierra Leone	2021	DTPCV3	DTP-containing vaccine, 3rd dose	WUENIC	WHO/UNICEF Estimates of National Immunization Coverage			92
COUNTRIES	SGP	Singapore	2021	DTPCV3	DTP-containing vaccine, 3rd dose	WUENIC	WHO/UNICEF Estimates of National Immunization Coverage			98
COUNTRIES	SVK	Slovakia	2021	DTPCV3	DTP-containing vaccine, 3rd dose	WUENIC	WHO/UNICEF Estimates of National Immunization Coverage			97
COUNTRIES	SVN	Slovenia	2021	DTPCV3	DTP-containing vaccine, 3rd dose	WUENIC	WHO/UNICEF Estimates of National Immunization Coverage			86
COUNTRIES	SLB	Solomon Islands	2021	DTPCV3	DTP-containing vaccine, 3rd dose	WUENIC	WHO/UNICEF Estimates of National Immunization Coverage			87
COUNTRIES	SOM	Somalia	2021	DTPCV3	DTP-containing vaccine, 3rd dose	WUENIC	WHO/UNICEF Estimates of National Immunization Coverage			42
COUNTRIES	ZAF	South Africa	2021	DTPCV3	DTP-containing vaccine, 3rd dose	WUENIC	WHO/UNICEF Estimates of National Immunization Coverage			86
COUNTRIES	SSD	South Sudan	2021	DTPCV3	DTP-containing vaccine, 3rd dose	WUENIC	WHO/UNICEF Estimates of National Immunization Coverage			69
COUNTRIES	ESP	Spain	2021	DTPCV3	DTP-containing vaccine, 3rd dose	WUENIC	WHO/UNICEF Estimates of National Immunization Coverage			92
COUNTRIES	LKA	Sri Lanka	2021	DTPCV3	DTP-containing vaccine, 3rd dose	WUENIC	WHO/UNICEF Estimates of National Immunization Coverage			96
COUNTRIES	SDN	Sudan	2021	DTPCV3	DTP-containing vaccine, 3rd dose	WUENIC	WHO/UNICEF Estimates of National Immunization Coverage			84
COUNTRIES	SUR	Suriname	2021	DTPCV3	DTP-containing vaccine, 3rd dose	WUENIC	WHO/UNICEF Estimates of National Immunization Coverage			72
COUNTRIES	SWE	Sweden	2021	DTPCV3	DTP-containing vaccine, 3rd dose	WUENIC	WHO/UNICEF Estimates of National Immunization Coverage			98
COUNTRIES	CHE	Switzerland	2021	DTPCV3	DTP-containing vaccine, 3rd dose	WUENIC	WHO/UNICEF Estimates of National Immunization Coverage			96
COUNTRIES	SYR	Syrian Arab Republic	2021	DTPCV3	DTP-containing vaccine, 3rd dose	WUENIC	WHO/UNICEF Estimates of National Immunization Coverage			61
COUNTRIES	TJK	Tajikistan	2021	DTPCV3	DTP-containing vaccine, 3rd dose	WUENIC	WHO/UNICEF Estimates of National Immunization Coverage			97
COUNTRIES	THA	Thailand	2021	DTPCV3	DTP-containing vaccine, 3rd dose	WUENIC	WHO/UNICEF Estimates of National Immunization Coverage			92
COUNTRIES	TLS	Timor-Leste	2021	DTPCV3	DTP-containing vaccine, 3rd dose	WUENIC	WHO/UNICEF Estimates of National Immunization Coverage			83
COUNTRIES	TGO	Togo	2021	DTPCV3	DTP-containing vaccine, 3rd dose	WUENIC	WHO/UNICEF Estimates of National Immunization Coverage			83
COUNTRIES	TON	Tonga	2021	DTPCV3	DTP-containing vaccine, 3rd dose	WUENIC	WHO/UNICEF Estimates of National Immunization Coverage			99
COUNTRIES	TTO	Trinidad and Tobago	2021	DTPCV3	DTP-containing vaccine, 3rd dose	WUENIC	WHO/UNICEF Estimates of National Immunization Coverage			94
COUNTRIES	TUN	Tunisia	2021	DTPCV3	DTP-containing vaccine, 3rd dose	WUENIC	WHO/UNICEF Estimates of National Immunization Coverage			97
COUNTRIES	TUR	Türkiye	2021	DTPCV3	DTP-containing vaccine, 3rd dose	WUENIC	WHO/UNICEF Estimates of National Immunization Coverage			95
COUNTRIES	TKM	Turkmenistan	2021	DTPCV3	DTP-containing vaccine, 3rd dose	WUENIC	WHO/UNICEF Estimates of National Immunization Coverage			97
COUNTRIES	TUV	Tuvalu	2021	DTPCV3	DTP-containing vaccine, 3rd dose	WUENIC	WHO/UNICEF Estimates of National Immunization Coverage			94
COUNTRIES	UGA	Uganda	2021	DTPCV3	DTP-containing vaccine, 3rd dose	WUENIC	WHO/UNICEF Estimates of National Immunization Coverage			91
COUNTRIES	UKR	Ukraine	2021	DTPCV3	DTP-containing vaccine, 3rd dose	WUENIC	WHO/UNICEF Estimates of National Immunization Coverage			78
COUNTRIES	ARE	United Arab Emirates	2021	DTPCV3	DTP-containing vaccine, 3rd dose	WUENIC	WHO/UNICEF Estimates of National Immunization Coverage			96
COUNTRIES	GBR	United Kingdom of Great Britain and Northern Ireland	2021	DTPCV3	DTP-containing vaccine, 3rd dose	WUENIC	WHO/UNICEF Estimates of National Immunization Coverage			93
COUNTRIES	TZA	United Republic of Tanzania	2021	DTPCV3	DTP-containing vaccine, 3rd dose	WUENIC	WHO/UNICEF Estimates of National Immunization Coverage			86
COUNTRIES	USA	United States of America	2021	DTPCV3	DTP-containing vaccine, 3rd dose	WUENIC	WHO/UNICEF Estimates of National Immunization Coverage			94
COUNTRIES	URY	Uruguay	2021	DTPCV3	DTP-containing vaccine, 3rd dose	WUENIC	WHO/UNICEF Estimates of National Immunization Coverage			91
COUNTRIES	UZB	Uzbekistan	2021	DTPCV3	DTP-containing vaccine, 3rd dose	WUENIC	WHO/UNICEF Estimates of National Immunization Coverage			98
COUNTRIES	VUT	Vanuatu	2021	DTPCV3	DTP-containing vaccine, 3rd dose	WUENIC	WHO/UNICEF Estimates of National Immunization Coverage			62
COUNTRIES	VEN	Venezuela (Bolivarian Republic of)	2021	DTPCV3	DTP-containing vaccine, 3rd dose	WUENIC	WHO/UNICEF Estimates of National Immunization Coverage			56
COUNTRIES	VNM	Viet Nam	2021	DTPCV3	DTP-containing vaccine, 3rd dose	WUENIC	WHO/UNICEF Estimates of National Immunization Coverage			83
COUNTRIES	YEM	Yemen	2021	DTPCV3	DTP-containing vaccine, 3rd dose	WUENIC	WHO/UNICEF Estimates of National Immunization Coverage			56
COUNTRIES	ZMB	Zambia	2021	DTPCV3	DTP-containing vaccine, 3rd dose	WUENIC	WHO/UNICEF Estimates of National Immunization Coverage			91
COUNTRIES	ZWE	Zimbabwe	2021	DTPCV3	DTP-containing vaccine, 3rd dose	WUENIC	WHO/UNICEF Estimates of National Immunization Coverage			88
COUNTRIES	AFG	Afghanistan	2020	DTPCV3	DTP-containing vaccine, 3rd dose	ADMIN	Administrative coverage	1780564	1518597	85.29
COUNTRIES	ALB	Albania	2020	DTPCV3	DTP-containing vaccine, 3rd dose	ADMIN	Administrative coverage	28075	27644	98.46
COUNTRIES	AND	Andorra	2020	DTPCV3	DTP-containing vaccine, 3rd dose	ADMIN	Administrative coverage
COUNTRIES	AGO	Angola	2020	DTPCV3	DTP-containing vaccine, 3rd dose	ADMIN	Administrative coverage	1089677	787048	72.23
COUNTRIES	AIA	Anguilla	2020	DTPCV3	DTP-containing vaccine, 3rd dose	ADMIN	Administrative coverage	158	129	81.65
COUNTRIES	ATG	Antigua and Barbuda	2020	DTPCV3	DTP-containing vaccine, 3rd dose	ADMIN	Administrative coverage	1021	1008	98.73
COUNTRIES	ARG	Argentina	2020	DTPCV3	DTP-containing vaccine, 3rd dose	ADMIN	Administrative coverage	640656	475907	74.28
COUNTRIES	ARM	Armenia	2020	DTPCV3	DTP-containing vaccine, 3rd dose	ADMIN	Administrative coverage	33355	30588	91.7
COUNTRIES	AUS	Australia	2020	DTPCV3	DTP-containing vaccine, 3rd dose	ADMIN	Administrative coverage	296744	283014	95.37
COUNTRIES	AUT	Austria	2020	DTPCV3	DTP-containing vaccine, 3rd dose	ADMIN	Administrative coverage
COUNTRIES	AZE	Azerbaijan	2020	DTPCV3	DTP-containing vaccine, 3rd dose	ADMIN	Administrative coverage	126055	99582	79
COUNTRIES	BHS	Bahamas	2020	DTPCV3	DTP-containing vaccine, 3rd dose	ADMIN	Administrative coverage	3897	3230	82.88
COUNTRIES	BHR	Bahrain	2020	DTPCV3	DTP-containing vaccine, 3rd dose	ADMIN	Administrative coverage	17843	17529	98.24
COUNTRIES	BGD	Bangladesh	2020	DTPCV3	DTP-containing vaccine, 3rd dose	ADMIN	Administrative coverage	3293482	3623348	110.02
COUNTRIES	BRB	Barbados	2020	DTPCV3	DTP-containing vaccine, 3rd dose	ADMIN	Administrative coverage	2384	2024	84.9
COUNTRIES	BLR	Belarus	2020	DTPCV3	DTP-containing vaccine, 3rd dose	ADMIN	Administrative coverage	81941	79595	97.14
COUNTRIES	BEL	Belgium	2020	DTPCV3	DTP-containing vaccine, 3rd dose	ADMIN	Administrative coverage
COUNTRIES	BLZ	Belize	2020	DTPCV3	DTP-containing vaccine, 3rd dose	ADMIN	Administrative coverage	7359	5799	78.8
COUNTRIES	BEN	Benin	2020	DTPCV3	DTP-containing vaccine, 3rd dose	ADMIN	Administrative coverage	347445	398977	114.83
COUNTRIES	BMU	Bermuda	2020	DTPCV3	DTP-containing vaccine, 3rd dose	ADMIN	Administrative coverage	540	483	89.44
COUNTRIES	BTN	Bhutan	2020	DTPCV3	DTP-containing vaccine, 3rd dose	ADMIN	Administrative coverage	10600	10040	94.72
COUNTRIES	BOL	Bolivia (Plurinational State of)	2020	DTPCV3	DTP-containing vaccine, 3rd dose	ADMIN	Administrative coverage	242849	166000	68.36
COUNTRIES	BIH	Bosnia and Herzegovina	2020	DTPCV3	DTP-containing vaccine, 3rd dose	ADMIN	Administrative coverage
COUNTRIES	BWA	Botswana	2020	DTPCV3	DTP-containing vaccine, 3rd dose	ADMIN	Administrative coverage	64682	49827	77.03
COUNTRIES	BRA	Brazil	2020	DTPCV3	DTP-containing vaccine, 3rd dose	ADMIN	Administrative coverage	2923441	2254610	77.12
COUNTRIES	VGB	British Virgin Islands	2020	DTPCV3	DTP-containing vaccine, 3rd dose	ADMIN	Administrative coverage	330	287	86.97
COUNTRIES	BRN	Brunei Darussalam	2020	DTPCV3	DTP-containing vaccine, 3rd dose	ADMIN	Administrative coverage	6004	6002	99.97
COUNTRIES	BGR	Bulgaria	2020	DTPCV3	DTP-containing vaccine, 3rd dose	ADMIN	Administrative coverage	55460	50600	91.24
COUNTRIES	BFA	Burkina Faso	2020	DTPCV3	DTP-containing vaccine, 3rd dose	ADMIN	Administrative coverage	805961	795412	98.69
COUNTRIES	BDI	Burundi	2020	DTPCV3	DTP-containing vaccine, 3rd dose	ADMIN	Administrative coverage	397310	391145	98.45
COUNTRIES	CPV	Cabo Verde	2020	DTPCV3	DTP-containing vaccine, 3rd dose	ADMIN	Administrative coverage	10379	9644	92.9
COUNTRIES	KHM	Cambodia	2020	DTPCV3	DTP-containing vaccine, 3rd dose	ADMIN	Administrative coverage	357095	379433	106.26
COUNTRIES	CMR	Cameroon	2020	DTPCV3	DTP-containing vaccine, 3rd dose	ADMIN	Administrative coverage	888066	716010	80.63
COUNTRIES	CAN	Canada	2020	DTPCV3	DTP-containing vaccine, 3rd dose	ADMIN	Administrative coverage
COUNTRIES	CYM	Cayman Islands	2020	DTPCV3	DTP-containing vaccine, 3rd dose	ADMIN	Administrative coverage	742	632	85.18
COUNTRIES	CAF	Central African Republic	2020	DTPCV3	DTP-containing vaccine, 3rd dose	ADMIN	Administrative coverage	166134	132601	79.82
COUNTRIES	TCD	Chad	2020	DTPCV3	DTP-containing vaccine, 3rd dose	ADMIN	Administrative coverage	742066	616516	83.08
COUNTRIES	CHL	Chile	2020	DTPCV3	DTP-containing vaccine, 3rd dose	ADMIN	Administrative coverage	201942	187200	92.7
COUNTRIES	CHN	China	2020	DTPCV3	DTP-containing vaccine, 3rd dose	ADMIN	Administrative coverage	14224284	14140025	99.41
COUNTRIES	HKG	China, Hong Kong SAR	2020	DTPCV3	DTP-containing vaccine, 3rd dose	ADMIN	Administrative coverage
COUNTRIES	MAC	China, Macao SAR	2020	DTPCV3	DTP-containing vaccine, 3rd dose	ADMIN	Administrative coverage	6174	5957	96.49
COUNTRIES	COL	Colombia	2020	DTPCV3	DTP-containing vaccine, 3rd dose	ADMIN	Administrative coverage	676153	594113	87.87
COUNTRIES	COM	Comoros	2020	DTPCV3	DTP-containing vaccine, 3rd dose	ADMIN	Administrative coverage	24602	18094	73.55
COUNTRIES	COG	Congo	2020	DTPCV3	DTP-containing vaccine, 3rd dose	ADMIN	Administrative coverage	232067	169324	72.96
COUNTRIES	CRI	Costa Rica	2020	DTPCV3	DTP-containing vaccine, 3rd dose	ADMIN	Administrative coverage	57699	55938	96.95
COUNTRIES	CIV	Côte d'Ivoire	2020	DTPCV3	DTP-containing vaccine, 3rd dose	ADMIN	Administrative coverage	1044481	938637	89.87
COUNTRIES	HRV	Croatia	2020	DTPCV3	DTP-containing vaccine, 3rd dose	ADMIN	Administrative coverage	36867	34551	93.72
COUNTRIES	CUB	Cuba	2020	DTPCV3	DTP-containing vaccine, 3rd dose	ADMIN	Administrative coverage	104514	103684	99.21
COUNTRIES	CYP	Cyprus	2020	DTPCV3	DTP-containing vaccine, 3rd dose	ADMIN	Administrative coverage	9736
COUNTRIES	CZE	Czechia	2020	DTPCV3	DTP-containing vaccine, 3rd dose	ADMIN	Administrative coverage			96.78
COUNTRIES	PRK	Democratic People's Republic of Korea	2020	DTPCV3	DTP-containing vaccine, 3rd dose	ADMIN	Administrative coverage	306153	298120	97.38
COUNTRIES	COD	Democratic Republic of the Congo	2020	DTPCV3	DTP-containing vaccine, 3rd dose	ADMIN	Administrative coverage	3921467	3710713	94.63
COUNTRIES	DNK	Denmark	2020	DTPCV3	DTP-containing vaccine, 3rd dose	ADMIN	Administrative coverage	61934	59480	96.04
COUNTRIES	DJI	Djibouti	2020	DTPCV3	DTP-containing vaccine, 3rd dose	ADMIN	Administrative coverage	19991	13955	69.81
COUNTRIES	DMA	Dominica	2020	DTPCV3	DTP-containing vaccine, 3rd dose	ADMIN	Administrative coverage	789	760	96.32
COUNTRIES	DOM	Dominican Republic	2020	DTPCV3	DTP-containing vaccine, 3rd dose	ADMIN	Administrative coverage	189843	155484	81.9
COUNTRIES	ECU	Ecuador	2020	DTPCV3	DTP-containing vaccine, 3rd dose	ADMIN	Administrative coverage	331139	233371	70.48
COUNTRIES	EGY	Egypt	2020	DTPCV3	DTP-containing vaccine, 3rd dose	ADMIN	Administrative coverage	2262515	2137761	94.49
COUNTRIES	SLV	El Salvador	2020	DTPCV3	DTP-containing vaccine, 3rd dose	ADMIN	Administrative coverage	88442	78336	88.57
COUNTRIES	GNQ	Equatorial Guinea	2020	DTPCV3	DTP-containing vaccine, 3rd dose	ADMIN	Administrative coverage	25846	16773	64.9
COUNTRIES	ERI	Eritrea	2020	DTPCV3	DTP-containing vaccine, 3rd dose	ADMIN	Administrative coverage	99876	88233	88.34
COUNTRIES	EST	Estonia	2020	DTPCV3	DTP-containing vaccine, 3rd dose	ADMIN	Administrative coverage	13528	12310	91
COUNTRIES	SWZ	Eswatini	2020	DTPCV3	DTP-containing vaccine, 3rd dose	ADMIN	Administrative coverage	31044	25828	83.2
COUNTRIES	ETH	Ethiopia	2020	DTPCV3	DTP-containing vaccine, 3rd dose	ADMIN	Administrative coverage	3176443	3133392	98.64
COUNTRIES	FJI	Fiji	2020	DTPCV3	DTP-containing vaccine, 3rd dose	ADMIN	Administrative coverage	19871	18434	92.77
COUNTRIES	FIN	Finland	2020	DTPCV3	DTP-containing vaccine, 3rd dose	ADMIN	Administrative coverage
COUNTRIES	FRA	France	2020	DTPCV3	DTP-containing vaccine, 3rd dose	ADMIN	Administrative coverage			96.4
COUNTRIES	PYF	French Polynesia	2020	DTPCV3	DTP-containing vaccine, 3rd dose	ADMIN	Administrative coverage
COUNTRIES	GAB	Gabon	2020	DTPCV3	DTP-containing vaccine, 3rd dose	ADMIN	Administrative coverage	72732	45774	62.94
COUNTRIES	GEO	Georgia	2020	DTPCV3	DTP-containing vaccine, 3rd dose	ADMIN	Administrative coverage	44496	39185	88.06
COUNTRIES	DEU	Germany	2020	DTPCV3	DTP-containing vaccine, 3rd dose	ADMIN	Administrative coverage
COUNTRIES	GHA	Ghana	2020	DTPCV3	DTP-containing vaccine, 3rd dose	ADMIN	Administrative coverage	1208317	1170924	96.91
COUNTRIES	GRC	Greece	2020	DTPCV3	DTP-containing vaccine, 3rd dose	ADMIN	Administrative coverage
COUNTRIES	GRD	Grenada	2020	DTPCV3	DTP-containing vaccine, 3rd dose	ADMIN	Administrative coverage	1606	1162	72.35
COUNTRIES	GTM	Guatemala	2020	DTPCV3	DTP-containing vaccine, 3rd dose	ADMIN	Administrative coverage	340876	307961	90.34
COUNTRIES	GIN	Guinea	2020	DTPCV3	DTP-containing vaccine, 3rd dose	ADMIN	Administrative coverage	452146	407053	90.03
COUNTRIES	GNB	Guinea-Bissau	2020	DTPCV3	DTP-containing vaccine, 3rd dose	ADMIN	Administrative coverage	65399	48609	74.33
COUNTRIES	GUY	Guyana	2020	DTPCV3	DTP-containing vaccine, 3rd dose	ADMIN	Administrative coverage	15283	15268	99.9
COUNTRIES	HTI	Haiti	2020	DTPCV3	DTP-containing vaccine, 3rd dose	ADMIN	Administrative coverage	263044	218421	83.04
COUNTRIES	HND	Honduras	2020	DTPCV3	DTP-containing vaccine, 3rd dose	ADMIN	Administrative coverage	197576	158710	80.33
COUNTRIES	HUN	Hungary	2020	DTPCV3	DTP-containing vaccine, 3rd dose	ADMIN	Administrative coverage	87891	87782	99.88
COUNTRIES	ISL	Iceland	2020	DTPCV3	DTP-containing vaccine, 3rd dose	ADMIN	Administrative coverage	4606	4300	93.36
COUNTRIES	IND	India	2020	DTPCV3	DTP-containing vaccine, 3rd dose	ADMIN	Administrative coverage	26413306	22509721	85.22
COUNTRIES	IDN	Indonesia	2020	DTPCV3	DTP-containing vaccine, 3rd dose	ADMIN	Administrative coverage	4650109	4044736	86.98
COUNTRIES	IRN	Iran (Islamic Republic of)	2020	DTPCV3	DTP-containing vaccine, 3rd dose	ADMIN	Administrative coverage	1179063	1175848	99.73
COUNTRIES	IRQ	Iraq	2020	DTPCV3	DTP-containing vaccine, 3rd dose	ADMIN	Administrative coverage	1057698	781492	73.89
COUNTRIES	IRL	Ireland	2020	DTPCV3	DTP-containing vaccine, 3rd dose	ADMIN	Administrative coverage	61307	57727	94.16
COUNTRIES	ISR	Israel	2020	DTPCV3	DTP-containing vaccine, 3rd dose	ADMIN	Administrative coverage	134223	131082	97.66
COUNTRIES	ITA	Italy	2020	DTPCV3	DTP-containing vaccine, 3rd dose	ADMIN	Administrative coverage	435843	408186	93.65
COUNTRIES	JAM	Jamaica	2020	DTPCV3	DTP-containing vaccine, 3rd dose	ADMIN	Administrative coverage	33788	32298	95.59
COUNTRIES	JPN	Japan	2020	DTPCV3	DTP-containing vaccine, 3rd dose	ADMIN	Administrative coverage	947000	911140	96.21
COUNTRIES	JOR	Jordan	2020	DTPCV3	DTP-containing vaccine, 3rd dose	ADMIN	Administrative coverage	215656	166701	77.3
COUNTRIES	KAZ	Kazakhstan	2020	DTPCV3	DTP-containing vaccine, 3rd dose	ADMIN	Administrative coverage	336773	297198	88.25
COUNTRIES	KEN	Kenya	2020	DTPCV3	DTP-containing vaccine, 3rd dose	ADMIN	Administrative coverage	1494648	1264603	84.61
COUNTRIES	KIR	Kiribati	2020	DTPCV3	DTP-containing vaccine, 3rd dose	ADMIN	Administrative coverage	3284	3023	92.05
COUNTRIES	XKX	Kosovo (in accordance with UN Security Council resolution 1244 (1999))	2020	DTPCV3	DTP-containing vaccine, 3rd dose	ADMIN	Administrative coverage	23468	21490	91.57
COUNTRIES	KGZ	Kyrgyzstan	2020	DTPCV3	DTP-containing vaccine, 3rd dose	ADMIN	Administrative coverage	151846	131498	86.6
COUNTRIES	LAO	Lao People's Democratic Republic	2020	DTPCV3	DTP-containing vaccine, 3rd dose	ADMIN	Administrative coverage	152667	138433	90.68
COUNTRIES	LVA	Latvia	2020	DTPCV3	DTP-containing vaccine, 3rd dose	ADMIN	Administrative coverage	18522	18566	100.24
COUNTRIES	LBN	Lebanon	2020	DTPCV3	DTP-containing vaccine, 3rd dose	ADMIN	Administrative coverage	120972	97987	81
COUNTRIES	LSO	Lesotho	2020	DTPCV3	DTP-containing vaccine, 3rd dose	ADMIN	Administrative coverage	33024	31217	94.53
COUNTRIES	LBR	Liberia	2020	DTPCV3	DTP-containing vaccine, 3rd dose	ADMIN	Administrative coverage	178453	146121	81.88
COUNTRIES	LBY	Libya	2020	DTPCV3	DTP-containing vaccine, 3rd dose	ADMIN	Administrative coverage	237046	226069	95.37
COUNTRIES	LTU	Lithuania	2020	DTPCV3	DTP-containing vaccine, 3rd dose	ADMIN	Administrative coverage	25230	23048	91.35
COUNTRIES	LUX	Luxembourg	2020	DTPCV3	DTP-containing vaccine, 3rd dose	ADMIN	Administrative coverage
COUNTRIES	MDG	Madagascar	2020	DTPCV3	DTP-containing vaccine, 3rd dose	ADMIN	Administrative coverage	909123	844282	92.87
COUNTRIES	MWI	Malawi	2020	DTPCV3	DTP-containing vaccine, 3rd dose	ADMIN	Administrative coverage	747470	701204	93.81
COUNTRIES	MYS	Malaysia	2020	DTPCV3	DTP-containing vaccine, 3rd dose	ADMIN	Administrative coverage	487957	476622	97.68
COUNTRIES	MDV	Maldives	2020	DTPCV3	DTP-containing vaccine, 3rd dose	ADMIN	Administrative coverage	6185	6099	98.61
COUNTRIES	MLI	Mali	2020	DTPCV3	DTP-containing vaccine, 3rd dose	ADMIN	Administrative coverage	829299	746797	90.05
COUNTRIES	MLT	Malta	2020	DTPCV3	DTP-containing vaccine, 3rd dose	ADMIN	Administrative coverage	4191	4125	98.43
COUNTRIES	MHL	Marshall Islands	2020	DTPCV3	DTP-containing vaccine, 3rd dose	ADMIN	Administrative coverage
COUNTRIES	MRT	Mauritania	2020	DTPCV3	DTP-containing vaccine, 3rd dose	ADMIN	Administrative coverage	148872	121240	81.44
COUNTRIES	MUS	Mauritius	2020	DTPCV3	DTP-containing vaccine, 3rd dose	ADMIN	Administrative coverage	13265	11150	84.06
COUNTRIES	MEX	Mexico	2020	DTPCV3	DTP-containing vaccine, 3rd dose	ADMIN	Administrative coverage	1812977	1556020	85.83
COUNTRIES	FSM	Micronesia (Federated States of)	2020	DTPCV3	DTP-containing vaccine, 3rd dose	ADMIN	Administrative coverage	4210	3474	82.52
COUNTRIES	MCO	Monaco	2020	DTPCV3	DTP-containing vaccine, 3rd dose	ADMIN	Administrative coverage
COUNTRIES	MNG	Mongolia	2020	DTPCV3	DTP-containing vaccine, 3rd dose	ADMIN	Administrative coverage	76121	73363	96.38
COUNTRIES	MNE	Montenegro	2020	DTPCV3	DTP-containing vaccine, 3rd dose	ADMIN	Administrative coverage	7239	6093	84.17
COUNTRIES	MOZ	Mozambique	2020	DTPCV3	DTP-containing vaccine, 3rd dose	ADMIN	Administrative coverage	1054798	1143120	108.37
COUNTRIES	MMR	Myanmar	2020	DTPCV3	DTP-containing vaccine, 3rd dose	ADMIN	Administrative coverage	927884	776254	83.66
COUNTRIES	NAM	Namibia	2020	DTPCV3	DTP-containing vaccine, 3rd dose	ADMIN	Administrative coverage	84539	78732	93.13
COUNTRIES	NRU	Nauru	2020	DTPCV3	DTP-containing vaccine, 3rd dose	ADMIN	Administrative coverage	328	313	95.43
COUNTRIES	NPL	Nepal	2020	DTPCV3	DTP-containing vaccine, 3rd dose	ADMIN	Administrative coverage	620739	499577	80
COUNTRIES	NLD	Netherlands (Kingdom of the)	2020	DTPCV3	DTP-containing vaccine, 3rd dose	ADMIN	Administrative coverage	170541	160593	94.17
COUNTRIES	NZL	New Zealand	2020	DTPCV3	DTP-containing vaccine, 3rd dose	ADMIN	Administrative coverage	61130	56243	92.01
COUNTRIES	NIC	Nicaragua	2020	DTPCV3	DTP-containing vaccine, 3rd dose	ADMIN	Administrative coverage	127717	135420	106.03
COUNTRIES	NER	Niger	2020	DTPCV3	DTP-containing vaccine, 3rd dose	ADMIN	Administrative coverage	967726	945439	97.7
COUNTRIES	NGA	Nigeria	2020	DTPCV3	DTP-containing vaccine, 3rd dose	ADMIN	Administrative coverage	8064971	6596065	81.79
COUNTRIES	MKD	North Macedonia	2020	DTPCV3	DTP-containing vaccine, 3rd dose	ADMIN	Administrative coverage	19792	16602	83.88
COUNTRIES	MNP	Northern Mariana Islands	2020	DTPCV3	DTP-containing vaccine, 3rd dose	ADMIN	Administrative coverage	1343	866	64.48
COUNTRIES	NOR	Norway	2020	DTPCV3	DTP-containing vaccine, 3rd dose	ADMIN	Administrative coverage	56120	54470	97.06
COUNTRIES	PSE	occupied Palestinian territory, including east Jerusalem	2020	DTPCV3	DTP-containing vaccine, 3rd dose	ADMIN	Administrative coverage	133495	135655	101.62
COUNTRIES	OMN	Oman	2020	DTPCV3	DTP-containing vaccine, 3rd dose	ADMIN	Administrative coverage	81151	81137	99.98
COUNTRIES	PAK	Pakistan	2020	DTPCV3	DTP-containing vaccine, 3rd dose	ADMIN	Administrative coverage	6856452	5665843	82.64
COUNTRIES	PLW	Palau	2020	DTPCV3	DTP-containing vaccine, 3rd dose	ADMIN	Administrative coverage	369	354	95.93
COUNTRIES	PAN	Panama	2020	DTPCV3	DTP-containing vaccine, 3rd dose	ADMIN	Administrative coverage	67343	49948	74.17
COUNTRIES	PNG	Papua New Guinea	2020	DTPCV3	DTP-containing vaccine, 3rd dose	ADMIN	Administrative coverage	298523	134923	45.2
COUNTRIES	PRY	Paraguay	2020	DTPCV3	DTP-containing vaccine, 3rd dose	ADMIN	Administrative coverage	142104	94667	66.62
COUNTRIES	PER	Peru	2020	DTPCV3	DTP-containing vaccine, 3rd dose	ADMIN	Administrative coverage	506008	365435	72.22
COUNTRIES	PHL	Philippines	2020	DTPCV3	DTP-containing vaccine, 3rd dose	ADMIN	Administrative coverage	2123158	1508755	71.06
COUNTRIES	POL	Poland	2020	DTPCV3	DTP-containing vaccine, 3rd dose	ADMIN	Administrative coverage	368432	347223	94.24
COUNTRIES	PRT	Portugal	2020	DTPCV3	DTP-containing vaccine, 3rd dose	ADMIN	Administrative coverage
COUNTRIES	QAT	Qatar	2020	DTPCV3	DTP-containing vaccine, 3rd dose	ADMIN	Administrative coverage	28872	25700	89.01
COUNTRIES	KOR	Republic of Korea	2020	DTPCV3	DTP-containing vaccine, 3rd dose	ADMIN	Administrative coverage	306733	299373	97.6
COUNTRIES	MDA	Republic of Moldova	2020	DTPCV3	DTP-containing vaccine, 3rd dose	ADMIN	Administrative coverage	34810	29962	86.07
COUNTRIES	ROU	Romania	2020	DTPCV3	DTP-containing vaccine, 3rd dose	ADMIN	Administrative coverage	148075	84592	57.13
COUNTRIES	RUS	Russian Federation	2020	DTPCV3	DTP-containing vaccine, 3rd dose	ADMIN	Administrative coverage	1426240	1376770	96.53
COUNTRIES	RWA	Rwanda	2020	DTPCV3	DTP-containing vaccine, 3rd dose	ADMIN	Administrative coverage	371803	339563	91.33
COUNTRIES	KNA	Saint Kitts and Nevis	2020	DTPCV3	DTP-containing vaccine, 3rd dose	ADMIN	Administrative coverage	650	645	99.23
COUNTRIES	LCA	Saint Lucia	2020	DTPCV3	DTP-containing vaccine, 3rd dose	ADMIN	Administrative coverage	1896	1624	85.65
COUNTRIES	VCT	Saint Vincent and the Grenadines	2020	DTPCV3	DTP-containing vaccine, 3rd dose	ADMIN	Administrative coverage	1327	1408	106.1
COUNTRIES	WSM	Samoa	2020	DTPCV3	DTP-containing vaccine, 3rd dose	ADMIN	Administrative coverage	5454	4867	89.24
COUNTRIES	SMR	San Marino	2020	DTPCV3	DTP-containing vaccine, 3rd dose	ADMIN	Administrative coverage	249	222	89.16
COUNTRIES	SAU	Saudi Arabia	2020	DTPCV3	DTP-containing vaccine, 3rd dose	ADMIN	Administrative coverage	469925	448308	95.4
COUNTRIES	SEN	Senegal	2020	DTPCV3	DTP-containing vaccine, 3rd dose	ADMIN	Administrative coverage	575218	553025	96.14
COUNTRIES	SRB	Serbia	2020	DTPCV3	DTP-containing vaccine, 3rd dose	ADMIN	Administrative coverage	63517	58238	91.7
COUNTRIES	SYC	Seychelles	2020	DTPCV3	DTP-containing vaccine, 3rd dose	ADMIN	Administrative coverage	1554	1506	96.9
COUNTRIES	SLE	Sierra Leone	2020	DTPCV3	DTP-containing vaccine, 3rd dose	ADMIN	Administrative coverage	291611	263930	90.51
COUNTRIES	SGP	Singapore	2020	DTPCV3	DTP-containing vaccine, 3rd dose	ADMIN	Administrative coverage			97.7
COUNTRIES	SVK	Slovakia	2020	DTPCV3	DTP-containing vaccine, 3rd dose	ADMIN	Administrative coverage
COUNTRIES	SVN	Slovenia	2020	DTPCV3	DTP-containing vaccine, 3rd dose	ADMIN	Administrative coverage
COUNTRIES	SLB	Solomon Islands	2020	DTPCV3	DTP-containing vaccine, 3rd dose	ADMIN	Administrative coverage	16868	15807	93.71
COUNTRIES	SOM	Somalia	2020	DTPCV3	DTP-containing vaccine, 3rd dose	ADMIN	Administrative coverage	620261	450983	72.71
COUNTRIES	ZAF	South Africa	2020	DTPCV3	DTP-containing vaccine, 3rd dose	ADMIN	Administrative coverage	1158118	970836	83.83
COUNTRIES	SSD	South Sudan	2020	DTPCV3	DTP-containing vaccine, 3rd dose	ADMIN	Administrative coverage	592977	356152	60.06
COUNTRIES	ESP	Spain	2020	DTPCV3	DTP-containing vaccine, 3rd dose	ADMIN	Administrative coverage	338622	319368	94.31
COUNTRIES	LKA	Sri Lanka	2020	DTPCV3	DTP-containing vaccine, 3rd dose	ADMIN	Administrative coverage	311116	297903	95.75
COUNTRIES	SDN	Sudan	2020	DTPCV3	DTP-containing vaccine, 3rd dose	ADMIN	Administrative coverage	1684151	1512376	89.8
COUNTRIES	SUR	Suriname	2020	DTPCV3	DTP-containing vaccine, 3rd dose	ADMIN	Administrative coverage	9177	5961	64.96
COUNTRIES	SWE	Sweden	2020	DTPCV3	DTP-containing vaccine, 3rd dose	ADMIN	Administrative coverage
COUNTRIES	CHE	Switzerland	2020	DTPCV3	DTP-containing vaccine, 3rd dose	ADMIN	Administrative coverage			96.5
COUNTRIES	SYR	Syrian Arab Republic	2020	DTPCV3	DTP-containing vaccine, 3rd dose	ADMIN	Administrative coverage	576533	390484	67.73
COUNTRIES	TJK	Tajikistan	2020	DTPCV3	DTP-containing vaccine, 3rd dose	ADMIN	Administrative coverage	253186	244864	96.71
COUNTRIES	THA	Thailand	2020	DTPCV3	DTP-containing vaccine, 3rd dose	ADMIN	Administrative coverage	366921	322695	87.95
COUNTRIES	TLS	Timor-Leste	2020	DTPCV3	DTP-containing vaccine, 3rd dose	ADMIN	Administrative coverage	31905	36847	115.49
COUNTRIES	TGO	Togo	2020	DTPCV3	DTP-containing vaccine, 3rd dose	ADMIN	Administrative coverage	323540	286751	88.63
COUNTRIES	TKL	Tokelau	2020	DTPCV3	DTP-containing vaccine, 3rd dose	ADMIN	Administrative coverage
COUNTRIES	TON	Tonga	2020	DTPCV3	DTP-containing vaccine, 3rd dose	ADMIN	Administrative coverage	2190	2189	99.95
COUNTRIES	TTO	Trinidad and Tobago	2020	DTPCV3	DTP-containing vaccine, 3rd dose	ADMIN	Administrative coverage	15158	14597	96.3
COUNTRIES	TUN	Tunisia	2020	DTPCV3	DTP-containing vaccine, 3rd dose	ADMIN	Administrative coverage	182327	167568	91.91
COUNTRIES	TUR	Türkiye	2020	DTPCV3	DTP-containing vaccine, 3rd dose	ADMIN	Administrative coverage	1106779	1089512	98.44
COUNTRIES	TKM	Turkmenistan	2020	DTPCV3	DTP-containing vaccine, 3rd dose	ADMIN	Administrative coverage			98.4
COUNTRIES	TCA	Turks and Caicos Islands	2020	DTPCV3	DTP-containing vaccine, 3rd dose	ADMIN	Administrative coverage	584	492	84.25
COUNTRIES	TUV	Tuvalu	2020	DTPCV3	DTP-containing vaccine, 3rd dose	ADMIN	Administrative coverage	336	319	94.94
COUNTRIES	UGA	Uganda	2020	DTPCV3	DTP-containing vaccine, 3rd dose	ADMIN	Administrative coverage	1788095	1590276	88.94
COUNTRIES	UKR	Ukraine	2020	DTPCV3	DTP-containing vaccine, 3rd dose	ADMIN	Administrative coverage	295660	236863	80.11
COUNTRIES	ARE	United Arab Emirates	2020	DTPCV3	DTP-containing vaccine, 3rd dose	ADMIN	Administrative coverage	73640	66161	89.84
COUNTRIES	GBR	United Kingdom of Great Britain and Northern Ireland	2020	DTPCV3	DTP-containing vaccine, 3rd dose	ADMIN	Administrative coverage	731430	680370	93.02
COUNTRIES	TZA	United Republic of Tanzania	2020	DTPCV3	DTP-containing vaccine, 3rd dose	ADMIN	Administrative coverage	2116379	2152769	101.72
COUNTRIES	USA	United States of America	2020	DTPCV3	DTP-containing vaccine, 3rd dose	ADMIN	Administrative coverage
COUNTRIES	URY	Uruguay	2020	DTPCV3	DTP-containing vaccine, 3rd dose	ADMIN	Administrative coverage	35866	32964	91.91
COUNTRIES	UZB	Uzbekistan	2020	DTPCV3	DTP-containing vaccine, 3rd dose	ADMIN	Administrative coverage	803700	765558	95.25
COUNTRIES	VUT	Vanuatu	2020	DTPCV3	DTP-containing vaccine, 3rd dose	ADMIN	Administrative coverage	9456	7406	78.32
COUNTRIES	VEN	Venezuela (Bolivarian Republic of)	2020	DTPCV3	DTP-containing vaccine, 3rd dose	ADMIN	Administrative coverage	534144	289318	54.16
COUNTRIES	VNM	Viet Nam	2020	DTPCV3	DTP-containing vaccine, 3rd dose	ADMIN	Administrative coverage	1574139	1482818	94.2
COUNTRIES	YEM	Yemen	2020	DTPCV3	DTP-containing vaccine, 3rd dose	ADMIN	Administrative coverage	1064833	923889	87
COUNTRIES	ZMB	Zambia	2020	DTPCV3	DTP-containing vaccine, 3rd dose	ADMIN	Administrative coverage	735358	619855	84.29
COUNTRIES	ZWE	Zimbabwe	2020	DTPCV3	DTP-containing vaccine, 3rd dose	ADMIN	Administrative coverage	464123	399529	86.08
COUNTRIES	AFG	Afghanistan	2020	DTPCV3	DTP-containing vaccine, 3rd dose	OFFICIAL	Official coverage			85.29
COUNTRIES	ALB	Albania	2020	DTPCV3	DTP-containing vaccine, 3rd dose	OFFICIAL	Official coverage			98.46
COUNTRIES	AND	Andorra	2020	DTPCV3	DTP-containing vaccine, 3rd dose	OFFICIAL	Official coverage			99.07
COUNTRIES	AGO	Angola	2020	DTPCV3	DTP-containing vaccine, 3rd dose	OFFICIAL	Official coverage			72.23
COUNTRIES	AIA	Anguilla	2020	DTPCV3	DTP-containing vaccine, 3rd dose	OFFICIAL	Official coverage			86
COUNTRIES	ATG	Antigua and Barbuda	2020	DTPCV3	DTP-containing vaccine, 3rd dose	OFFICIAL	Official coverage			96
COUNTRIES	ARG	Argentina	2020	DTPCV3	DTP-containing vaccine, 3rd dose	OFFICIAL	Official coverage			74.3
COUNTRIES	ARM	Armenia	2020	DTPCV3	DTP-containing vaccine, 3rd dose	OFFICIAL	Official coverage			91.07
COUNTRIES	AUS	Australia	2020	DTPCV3	DTP-containing vaccine, 3rd dose	OFFICIAL	Official coverage			95.37
COUNTRIES	AUT	Austria	2020	DTPCV3	DTP-containing vaccine, 3rd dose	OFFICIAL	Official coverage			84.61
COUNTRIES	AZE	Azerbaijan	2020	DTPCV3	DTP-containing vaccine, 3rd dose	OFFICIAL	Official coverage			79
COUNTRIES	BHS	Bahamas	2020	DTPCV3	DTP-containing vaccine, 3rd dose	OFFICIAL	Official coverage			82.88
COUNTRIES	BHR	Bahrain	2020	DTPCV3	DTP-containing vaccine, 3rd dose	OFFICIAL	Official coverage			98.24
COUNTRIES	BGD	Bangladesh	2020	DTPCV3	DTP-containing vaccine, 3rd dose	OFFICIAL	Official coverage			93.4
COUNTRIES	BRB	Barbados	2020	DTPCV3	DTP-containing vaccine, 3rd dose	OFFICIAL	Official coverage			84.9
COUNTRIES	BLR	Belarus	2020	DTPCV3	DTP-containing vaccine, 3rd dose	OFFICIAL	Official coverage			97.14
COUNTRIES	BEL	Belgium	2020	DTPCV3	DTP-containing vaccine, 3rd dose	OFFICIAL	Official coverage			97.3
COUNTRIES	BLZ	Belize	2020	DTPCV3	DTP-containing vaccine, 3rd dose	OFFICIAL	Official coverage			78.8
COUNTRIES	BEN	Benin	2020	DTPCV3	DTP-containing vaccine, 3rd dose	OFFICIAL	Official coverage			71
COUNTRIES	BMU	Bermuda	2020	DTPCV3	DTP-containing vaccine, 3rd dose	OFFICIAL	Official coverage			89.44
COUNTRIES	BTN	Bhutan	2020	DTPCV3	DTP-containing vaccine, 3rd dose	OFFICIAL	Official coverage			94.72
COUNTRIES	BOL	Bolivia (Plurinational State of)	2020	DTPCV3	DTP-containing vaccine, 3rd dose	OFFICIAL	Official coverage			68.36
COUNTRIES	BIH	Bosnia and Herzegovina	2020	DTPCV3	DTP-containing vaccine, 3rd dose	OFFICIAL	Official coverage
COUNTRIES	BWA	Botswana	2020	DTPCV3	DTP-containing vaccine, 3rd dose	OFFICIAL	Official coverage
COUNTRIES	BRA	Brazil	2020	DTPCV3	DTP-containing vaccine, 3rd dose	OFFICIAL	Official coverage			85.94
COUNTRIES	VGB	British Virgin Islands	2020	DTPCV3	DTP-containing vaccine, 3rd dose	OFFICIAL	Official coverage			86.97
COUNTRIES	BRN	Brunei Darussalam	2020	DTPCV3	DTP-containing vaccine, 3rd dose	OFFICIAL	Official coverage			99.97
COUNTRIES	BGR	Bulgaria	2020	DTPCV3	DTP-containing vaccine, 3rd dose	OFFICIAL	Official coverage			91.24
COUNTRIES	BFA	Burkina Faso	2020	DTPCV3	DTP-containing vaccine, 3rd dose	OFFICIAL	Official coverage			91
COUNTRIES	BDI	Burundi	2020	DTPCV3	DTP-containing vaccine, 3rd dose	OFFICIAL	Official coverage			93
COUNTRIES	KHM	Cambodia	2020	DTPCV3	DTP-containing vaccine, 3rd dose	OFFICIAL	Official coverage			106.26
COUNTRIES	CMR	Cameroon	2020	DTPCV3	DTP-containing vaccine, 3rd dose	OFFICIAL	Official coverage			68
COUNTRIES	CAN	Canada	2020	DTPCV3	DTP-containing vaccine, 3rd dose	OFFICIAL	Official coverage			92
COUNTRIES	CYM	Cayman Islands	2020	DTPCV3	DTP-containing vaccine, 3rd dose	OFFICIAL	Official coverage			85.18
COUNTRIES	CAF	Central African Republic	2020	DTPCV3	DTP-containing vaccine, 3rd dose	OFFICIAL	Official coverage			79.82
COUNTRIES	TCD	Chad	2020	DTPCV3	DTP-containing vaccine, 3rd dose	OFFICIAL	Official coverage			83.08
COUNTRIES	CHL	Chile	2020	DTPCV3	DTP-containing vaccine, 3rd dose	OFFICIAL	Official coverage			92.7
COUNTRIES	CHN	China	2020	DTPCV3	DTP-containing vaccine, 3rd dose	OFFICIAL	Official coverage			99.41
COUNTRIES	HKG	China, Hong Kong SAR	2020	DTPCV3	DTP-containing vaccine, 3rd dose	OFFICIAL	Official coverage			95
COUNTRIES	MAC	China, Macao SAR	2020	DTPCV3	DTP-containing vaccine, 3rd dose	OFFICIAL	Official coverage			96.49
COUNTRIES	COL	Colombia	2020	DTPCV3	DTP-containing vaccine, 3rd dose	OFFICIAL	Official coverage			88
COUNTRIES	COM	Comoros	2020	DTPCV3	DTP-containing vaccine, 3rd dose	OFFICIAL	Official coverage			91
COUNTRIES	COG	Congo	2020	DTPCV3	DTP-containing vaccine, 3rd dose	OFFICIAL	Official coverage			73
COUNTRIES	CRI	Costa Rica	2020	DTPCV3	DTP-containing vaccine, 3rd dose	OFFICIAL	Official coverage			96.7
COUNTRIES	CIV	Côte d'Ivoire	2020	DTPCV3	DTP-containing vaccine, 3rd dose	OFFICIAL	Official coverage			89.87
COUNTRIES	HRV	Croatia	2020	DTPCV3	DTP-containing vaccine, 3rd dose	OFFICIAL	Official coverage			93.72
COUNTRIES	CUB	Cuba	2020	DTPCV3	DTP-containing vaccine, 3rd dose	OFFICIAL	Official coverage			99.2
COUNTRIES	CYP	Cyprus	2020	DTPCV3	DTP-containing vaccine, 3rd dose	OFFICIAL	Official coverage			95.9
COUNTRIES	CZE	Czechia	2020	DTPCV3	DTP-containing vaccine, 3rd dose	OFFICIAL	Official coverage
COUNTRIES	PRK	Democratic People's Republic of Korea	2020	DTPCV3	DTP-containing vaccine, 3rd dose	OFFICIAL	Official coverage			97.38
COUNTRIES	COD	Democratic Republic of the Congo	2020	DTPCV3	DTP-containing vaccine, 3rd dose	OFFICIAL	Official coverage			70
COUNTRIES	DNK	Denmark	2020	DTPCV3	DTP-containing vaccine, 3rd dose	OFFICIAL	Official coverage			97.1
COUNTRIES	DJI	Djibouti	2020	DTPCV3	DTP-containing vaccine, 3rd dose	OFFICIAL	Official coverage			69.81
COUNTRIES	DMA	Dominica	2020	DTPCV3	DTP-containing vaccine, 3rd dose	OFFICIAL	Official coverage			96.32
COUNTRIES	DOM	Dominican Republic	2020	DTPCV3	DTP-containing vaccine, 3rd dose	OFFICIAL	Official coverage			81.9
COUNTRIES	ECU	Ecuador	2020	DTPCV3	DTP-containing vaccine, 3rd dose	OFFICIAL	Official coverage			70.48
COUNTRIES	EGY	Egypt	2020	DTPCV3	DTP-containing vaccine, 3rd dose	OFFICIAL	Official coverage			94.49
COUNTRIES	SLV	El Salvador	2020	DTPCV3	DTP-containing vaccine, 3rd dose	OFFICIAL	Official coverage			88.57
COUNTRIES	GNQ	Equatorial Guinea	2020	DTPCV3	DTP-containing vaccine, 3rd dose	OFFICIAL	Official coverage			65
COUNTRIES	ERI	Eritrea	2020	DTPCV3	DTP-containing vaccine, 3rd dose	OFFICIAL	Official coverage			95
COUNTRIES	EST	Estonia	2020	DTPCV3	DTP-containing vaccine, 3rd dose	OFFICIAL	Official coverage			91
COUNTRIES	SWZ	Eswatini	2020	DTPCV3	DTP-containing vaccine, 3rd dose	OFFICIAL	Official coverage			83.2
COUNTRIES	ETH	Ethiopia	2020	DTPCV3	DTP-containing vaccine, 3rd dose	OFFICIAL	Official coverage			99
COUNTRIES	FJI	Fiji	2020	DTPCV3	DTP-containing vaccine, 3rd dose	OFFICIAL	Official coverage			92.77
COUNTRIES	FIN	Finland	2020	DTPCV3	DTP-containing vaccine, 3rd dose	OFFICIAL	Official coverage
COUNTRIES	FRA	France	2020	DTPCV3	DTP-containing vaccine, 3rd dose	OFFICIAL	Official coverage
COUNTRIES	PYF	French Polynesia	2020	DTPCV3	DTP-containing vaccine, 3rd dose	OFFICIAL	Official coverage
COUNTRIES	GAB	Gabon	2020	DTPCV3	DTP-containing vaccine, 3rd dose	OFFICIAL	Official coverage			62.94
COUNTRIES	GEO	Georgia	2020	DTPCV3	DTP-containing vaccine, 3rd dose	OFFICIAL	Official coverage			88.06
COUNTRIES	DEU	Germany	2020	DTPCV3	DTP-containing vaccine, 3rd dose	OFFICIAL	Official coverage
COUNTRIES	GHA	Ghana	2020	DTPCV3	DTP-containing vaccine, 3rd dose	OFFICIAL	Official coverage			94.48
COUNTRIES	GRC	Greece	2020	DTPCV3	DTP-containing vaccine, 3rd dose	OFFICIAL	Official coverage			99.5
COUNTRIES	GRD	Grenada	2020	DTPCV3	DTP-containing vaccine, 3rd dose	OFFICIAL	Official coverage
COUNTRIES	GTM	Guatemala	2020	DTPCV3	DTP-containing vaccine, 3rd dose	OFFICIAL	Official coverage			90.34
COUNTRIES	GIN	Guinea	2020	DTPCV3	DTP-containing vaccine, 3rd dose	OFFICIAL	Official coverage			85
COUNTRIES	GNB	Guinea-Bissau	2020	DTPCV3	DTP-containing vaccine, 3rd dose	OFFICIAL	Official coverage
COUNTRIES	GUY	Guyana	2020	DTPCV3	DTP-containing vaccine, 3rd dose	OFFICIAL	Official coverage			99.9
COUNTRIES	HTI	Haiti	2020	DTPCV3	DTP-containing vaccine, 3rd dose	OFFICIAL	Official coverage			83.04
COUNTRIES	HND	Honduras	2020	DTPCV3	DTP-containing vaccine, 3rd dose	OFFICIAL	Official coverage			80.33
COUNTRIES	HUN	Hungary	2020	DTPCV3	DTP-containing vaccine, 3rd dose	OFFICIAL	Official coverage
COUNTRIES	ISL	Iceland	2020	DTPCV3	DTP-containing vaccine, 3rd dose	OFFICIAL	Official coverage			93.36
COUNTRIES	IND	India	2020	DTPCV3	DTP-containing vaccine, 3rd dose	OFFICIAL	Official coverage			85.22
COUNTRIES	IDN	Indonesia	2020	DTPCV3	DTP-containing vaccine, 3rd dose	OFFICIAL	Official coverage			77
COUNTRIES	IRN	Iran (Islamic Republic of)	2020	DTPCV3	DTP-containing vaccine, 3rd dose	OFFICIAL	Official coverage			99.73
COUNTRIES	IRQ	Iraq	2020	DTPCV3	DTP-containing vaccine, 3rd dose	OFFICIAL	Official coverage			73.89
COUNTRIES	IRL	Ireland	2020	DTPCV3	DTP-containing vaccine, 3rd dose	OFFICIAL	Official coverage			94.16
COUNTRIES	ISR	Israel	2020	DTPCV3	DTP-containing vaccine, 3rd dose	OFFICIAL	Official coverage			97.66
COUNTRIES	ITA	Italy	2020	DTPCV3	DTP-containing vaccine, 3rd dose	OFFICIAL	Official coverage			93.65
COUNTRIES	JAM	Jamaica	2020	DTPCV3	DTP-containing vaccine, 3rd dose	OFFICIAL	Official coverage			95.59
COUNTRIES	JPN	Japan	2020	DTPCV3	DTP-containing vaccine, 3rd dose	OFFICIAL	Official coverage			96.21
COUNTRIES	JOR	Jordan	2020	DTPCV3	DTP-containing vaccine, 3rd dose	OFFICIAL	Official coverage			77.3
COUNTRIES	KAZ	Kazakhstan	2020	DTPCV3	DTP-containing vaccine, 3rd dose	OFFICIAL	Official coverage			88.3
COUNTRIES	KEN	Kenya	2020	DTPCV3	DTP-containing vaccine, 3rd dose	OFFICIAL	Official coverage			84.61
COUNTRIES	KIR	Kiribati	2020	DTPCV3	DTP-containing vaccine, 3rd dose	OFFICIAL	Official coverage			92.05
COUNTRIES	XKX	Kosovo (in accordance with UN Security Council resolution 1244 (1999))	2020	DTPCV3	DTP-containing vaccine, 3rd dose	OFFICIAL	Official coverage			91.57
COUNTRIES	KGZ	Kyrgyzstan	2020	DTPCV3	DTP-containing vaccine, 3rd dose	OFFICIAL	Official coverage			86.6
COUNTRIES	LAO	Lao People's Democratic Republic	2020	DTPCV3	DTP-containing vaccine, 3rd dose	OFFICIAL	Official coverage			90.68
COUNTRIES	LVA	Latvia	2020	DTPCV3	DTP-containing vaccine, 3rd dose	OFFICIAL	Official coverage			100
COUNTRIES	LBN	Lebanon	2020	DTPCV3	DTP-containing vaccine, 3rd dose	OFFICIAL	Official coverage			81
COUNTRIES	LSO	Lesotho	2020	DTPCV3	DTP-containing vaccine, 3rd dose	OFFICIAL	Official coverage			94.53
COUNTRIES	LBR	Liberia	2020	DTPCV3	DTP-containing vaccine, 3rd dose	OFFICIAL	Official coverage			81.88
COUNTRIES	LBY	Libya	2020	DTPCV3	DTP-containing vaccine, 3rd dose	OFFICIAL	Official coverage			97
COUNTRIES	LTU	Lithuania	2020	DTPCV3	DTP-containing vaccine, 3rd dose	OFFICIAL	Official coverage			91.35
COUNTRIES	LUX	Luxembourg	2020	DTPCV3	DTP-containing vaccine, 3rd dose	OFFICIAL	Official coverage			99
COUNTRIES	MDG	Madagascar	2020	DTPCV3	DTP-containing vaccine, 3rd dose	OFFICIAL	Official coverage			92.87
COUNTRIES	MWI	Malawi	2020	DTPCV3	DTP-containing vaccine, 3rd dose	OFFICIAL	Official coverage			93.81
COUNTRIES	MYS	Malaysia	2020	DTPCV3	DTP-containing vaccine, 3rd dose	OFFICIAL	Official coverage			97.68
COUNTRIES	MDV	Maldives	2020	DTPCV3	DTP-containing vaccine, 3rd dose	OFFICIAL	Official coverage			98.61
COUNTRIES	MLI	Mali	2020	DTPCV3	DTP-containing vaccine, 3rd dose	OFFICIAL	Official coverage			70.7
COUNTRIES	MLT	Malta	2020	DTPCV3	DTP-containing vaccine, 3rd dose	OFFICIAL	Official coverage			98.43
COUNTRIES	MHL	Marshall Islands	2020	DTPCV3	DTP-containing vaccine, 3rd dose	OFFICIAL	Official coverage			82.4
COUNTRIES	MRT	Mauritania	2020	DTPCV3	DTP-containing vaccine, 3rd dose	OFFICIAL	Official coverage			97
COUNTRIES	MUS	Mauritius	2020	DTPCV3	DTP-containing vaccine, 3rd dose	OFFICIAL	Official coverage			95
COUNTRIES	MEX	Mexico	2020	DTPCV3	DTP-containing vaccine, 3rd dose	OFFICIAL	Official coverage			85.83
COUNTRIES	FSM	Micronesia (Federated States of)	2020	DTPCV3	DTP-containing vaccine, 3rd dose	OFFICIAL	Official coverage			82.52
COUNTRIES	MCO	Monaco	2020	DTPCV3	DTP-containing vaccine, 3rd dose	OFFICIAL	Official coverage
COUNTRIES	MNG	Mongolia	2020	DTPCV3	DTP-containing vaccine, 3rd dose	OFFICIAL	Official coverage			96.4
COUNTRIES	MNE	Montenegro	2020	DTPCV3	DTP-containing vaccine, 3rd dose	OFFICIAL	Official coverage			84.17
COUNTRIES	MOZ	Mozambique	2020	DTPCV3	DTP-containing vaccine, 3rd dose	OFFICIAL	Official coverage			82
COUNTRIES	MMR	Myanmar	2020	DTPCV3	DTP-containing vaccine, 3rd dose	OFFICIAL	Official coverage			83.66
COUNTRIES	NAM	Namibia	2020	DTPCV3	DTP-containing vaccine, 3rd dose	OFFICIAL	Official coverage			93.13
COUNTRIES	NRU	Nauru	2020	DTPCV3	DTP-containing vaccine, 3rd dose	OFFICIAL	Official coverage			95.43
COUNTRIES	NPL	Nepal	2020	DTPCV3	DTP-containing vaccine, 3rd dose	OFFICIAL	Official coverage			84
COUNTRIES	NLD	Netherlands (Kingdom of the)	2020	DTPCV3	DTP-containing vaccine, 3rd dose	OFFICIAL	Official coverage			94.17
COUNTRIES	NZL	New Zealand	2020	DTPCV3	DTP-containing vaccine, 3rd dose	OFFICIAL	Official coverage			92.01
COUNTRIES	NIC	Nicaragua	2020	DTPCV3	DTP-containing vaccine, 3rd dose	OFFICIAL	Official coverage			106.03
COUNTRIES	NER	Niger	2020	DTPCV3	DTP-containing vaccine, 3rd dose	OFFICIAL	Official coverage			81
COUNTRIES	NGA	Nigeria	2020	DTPCV3	DTP-containing vaccine, 3rd dose	OFFICIAL	Official coverage			57
COUNTRIES	MKD	North Macedonia	2020	DTPCV3	DTP-containing vaccine, 3rd dose	OFFICIAL	Official coverage			83.88
COUNTRIES	MNP	Northern Mariana Islands	2020	DTPCV3	DTP-containing vaccine, 3rd dose	OFFICIAL	Official coverage			64.48
COUNTRIES	NOR	Norway	2020	DTPCV3	DTP-containing vaccine, 3rd dose	OFFICIAL	Official coverage			97.06
COUNTRIES	PSE	occupied Palestinian territory, including east Jerusalem	2020	DTPCV3	DTP-containing vaccine, 3rd dose	OFFICIAL	Official coverage
COUNTRIES	OMN	Oman	2020	DTPCV3	DTP-containing vaccine, 3rd dose	OFFICIAL	Official coverage			99.98
COUNTRIES	PAK	Pakistan	2020	DTPCV3	DTP-containing vaccine, 3rd dose	OFFICIAL	Official coverage			80
COUNTRIES	PLW	Palau	2020	DTPCV3	DTP-containing vaccine, 3rd dose	OFFICIAL	Official coverage			95.93
COUNTRIES	PAN	Panama	2020	DTPCV3	DTP-containing vaccine, 3rd dose	OFFICIAL	Official coverage			74.17
COUNTRIES	PNG	Papua New Guinea	2020	DTPCV3	DTP-containing vaccine, 3rd dose	OFFICIAL	Official coverage			45.2
COUNTRIES	PRY	Paraguay	2020	DTPCV3	DTP-containing vaccine, 3rd dose	OFFICIAL	Official coverage			66.62
COUNTRIES	PER	Peru	2020	DTPCV3	DTP-containing vaccine, 3rd dose	OFFICIAL	Official coverage			72.22
COUNTRIES	PHL	Philippines	2020	DTPCV3	DTP-containing vaccine, 3rd dose	OFFICIAL	Official coverage			75
COUNTRIES	POL	Poland	2020	DTPCV3	DTP-containing vaccine, 3rd dose	OFFICIAL	Official coverage			95
COUNTRIES	PRT	Portugal	2020	DTPCV3	DTP-containing vaccine, 3rd dose	OFFICIAL	Official coverage			98.8
COUNTRIES	QAT	Qatar	2020	DTPCV3	DTP-containing vaccine, 3rd dose	OFFICIAL	Official coverage			89.01
COUNTRIES	KOR	Republic of Korea	2020	DTPCV3	DTP-containing vaccine, 3rd dose	OFFICIAL	Official coverage			98
COUNTRIES	MDA	Republic of Moldova	2020	DTPCV3	DTP-containing vaccine, 3rd dose	OFFICIAL	Official coverage			86.07
COUNTRIES	ROU	Romania	2020	DTPCV3	DTP-containing vaccine, 3rd dose	OFFICIAL	Official coverage			86.7
COUNTRIES	RUS	Russian Federation	2020	DTPCV3	DTP-containing vaccine, 3rd dose	OFFICIAL	Official coverage			96.53
COUNTRIES	RWA	Rwanda	2020	DTPCV3	DTP-containing vaccine, 3rd dose	OFFICIAL	Official coverage			98
COUNTRIES	KNA	Saint Kitts and Nevis	2020	DTPCV3	DTP-containing vaccine, 3rd dose	OFFICIAL	Official coverage			99.23
COUNTRIES	LCA	Saint Lucia	2020	DTPCV3	DTP-containing vaccine, 3rd dose	OFFICIAL	Official coverage			85.65
COUNTRIES	VCT	Saint Vincent and the Grenadines	2020	DTPCV3	DTP-containing vaccine, 3rd dose	OFFICIAL	Official coverage			106
COUNTRIES	WSM	Samoa	2020	DTPCV3	DTP-containing vaccine, 3rd dose	OFFICIAL	Official coverage			89.24
COUNTRIES	SMR	San Marino	2020	DTPCV3	DTP-containing vaccine, 3rd dose	OFFICIAL	Official coverage			89.16
COUNTRIES	SAU	Saudi Arabia	2020	DTPCV3	DTP-containing vaccine, 3rd dose	OFFICIAL	Official coverage			95.4
COUNTRIES	SEN	Senegal	2020	DTPCV3	DTP-containing vaccine, 3rd dose	OFFICIAL	Official coverage			96
COUNTRIES	SRB	Serbia	2020	DTPCV3	DTP-containing vaccine, 3rd dose	OFFICIAL	Official coverage			91.7
COUNTRIES	SYC	Seychelles	2020	DTPCV3	DTP-containing vaccine, 3rd dose	OFFICIAL	Official coverage			96.9
COUNTRIES	SLE	Sierra Leone	2020	DTPCV3	DTP-containing vaccine, 3rd dose	OFFICIAL	Official coverage			90.51
COUNTRIES	SVK	Slovakia	2020	DTPCV3	DTP-containing vaccine, 3rd dose	OFFICIAL	Official coverage			96.6
COUNTRIES	SVN	Slovenia	2020	DTPCV3	DTP-containing vaccine, 3rd dose	OFFICIAL	Official coverage			95.2
COUNTRIES	SLB	Solomon Islands	2020	DTPCV3	DTP-containing vaccine, 3rd dose	OFFICIAL	Official coverage			94
COUNTRIES	SOM	Somalia	2020	DTPCV3	DTP-containing vaccine, 3rd dose	OFFICIAL	Official coverage			72.71
COUNTRIES	ZAF	South Africa	2020	DTPCV3	DTP-containing vaccine, 3rd dose	OFFICIAL	Official coverage			83.83
COUNTRIES	SSD	South Sudan	2020	DTPCV3	DTP-containing vaccine, 3rd dose	OFFICIAL	Official coverage			60.06
COUNTRIES	ESP	Spain	2020	DTPCV3	DTP-containing vaccine, 3rd dose	OFFICIAL	Official coverage			94.31
COUNTRIES	LKA	Sri Lanka	2020	DTPCV3	DTP-containing vaccine, 3rd dose	OFFICIAL	Official coverage			95.75
COUNTRIES	SDN	Sudan	2020	DTPCV3	DTP-containing vaccine, 3rd dose	OFFICIAL	Official coverage			89.8
COUNTRIES	SUR	Suriname	2020	DTPCV3	DTP-containing vaccine, 3rd dose	OFFICIAL	Official coverage			64.96
COUNTRIES	SWE	Sweden	2020	DTPCV3	DTP-containing vaccine, 3rd dose	OFFICIAL	Official coverage			97.3
COUNTRIES	CHE	Switzerland	2020	DTPCV3	DTP-containing vaccine, 3rd dose	OFFICIAL	Official coverage			96.5
COUNTRIES	SYR	Syrian Arab Republic	2020	DTPCV3	DTP-containing vaccine, 3rd dose	OFFICIAL	Official coverage			67.73
COUNTRIES	TJK	Tajikistan	2020	DTPCV3	DTP-containing vaccine, 3rd dose	OFFICIAL	Official coverage
COUNTRIES	THA	Thailand	2020	DTPCV3	DTP-containing vaccine, 3rd dose	OFFICIAL	Official coverage			87.95
COUNTRIES	TLS	Timor-Leste	2020	DTPCV3	DTP-containing vaccine, 3rd dose	OFFICIAL	Official coverage			86
COUNTRIES	TGO	Togo	2020	DTPCV3	DTP-containing vaccine, 3rd dose	OFFICIAL	Official coverage			88.63
COUNTRIES	TKL	Tokelau	2020	DTPCV3	DTP-containing vaccine, 3rd dose	OFFICIAL	Official coverage			90
COUNTRIES	TON	Tonga	2020	DTPCV3	DTP-containing vaccine, 3rd dose	OFFICIAL	Official coverage
COUNTRIES	TTO	Trinidad and Tobago	2020	DTPCV3	DTP-containing vaccine, 3rd dose	OFFICIAL	Official coverage			96.3
COUNTRIES	TUN	Tunisia	2020	DTPCV3	DTP-containing vaccine, 3rd dose	OFFICIAL	Official coverage			97
COUNTRIES	TUR	Türkiye	2020	DTPCV3	DTP-containing vaccine, 3rd dose	OFFICIAL	Official coverage			98.44
COUNTRIES	TKM	Turkmenistan	2020	DTPCV3	DTP-containing vaccine, 3rd dose	OFFICIAL	Official coverage			98.4
COUNTRIES	TCA	Turks and Caicos Islands	2020	DTPCV3	DTP-containing vaccine, 3rd dose	OFFICIAL	Official coverage			84.25
COUNTRIES	TUV	Tuvalu	2020	DTPCV3	DTP-containing vaccine, 3rd dose	OFFICIAL	Official coverage			94.94
COUNTRIES	UGA	Uganda	2020	DTPCV3	DTP-containing vaccine, 3rd dose	OFFICIAL	Official coverage			88.94
COUNTRIES	UKR	Ukraine	2020	DTPCV3	DTP-containing vaccine, 3rd dose	OFFICIAL	Official coverage			81.3
COUNTRIES	ARE	United Arab Emirates	2020	DTPCV3	DTP-containing vaccine, 3rd dose	OFFICIAL	Official coverage			89.84
COUNTRIES	GBR	United Kingdom of Great Britain and Northern Ireland	2020	DTPCV3	DTP-containing vaccine, 3rd dose	OFFICIAL	Official coverage			93.02
COUNTRIES	TZA	United Republic of Tanzania	2020	DTPCV3	DTP-containing vaccine, 3rd dose	OFFICIAL	Official coverage			95
COUNTRIES	USA	United States of America	2020	DTPCV3	DTP-containing vaccine, 3rd dose	OFFICIAL	Official coverage			93.3
COUNTRIES	URY	Uruguay	2020	DTPCV3	DTP-containing vaccine, 3rd dose	OFFICIAL	Official coverage			91.91
COUNTRIES	UZB	Uzbekistan	2020	DTPCV3	DTP-containing vaccine, 3rd dose	OFFICIAL	Official coverage			95.25
COUNTRIES	VUT	Vanuatu	2020	DTPCV3	DTP-containing vaccine, 3rd dose	OFFICIAL	Official coverage
COUNTRIES	VEN	Venezuela (Bolivarian Republic of)	2020	DTPCV3	DTP-containing vaccine, 3rd dose	OFFICIAL	Official coverage			54.16
COUNTRIES	VNM	Viet Nam	2020	DTPCV3	DTP-containing vaccine, 3rd dose	OFFICIAL	Official coverage
COUNTRIES	YEM	Yemen	2020	DTPCV3	DTP-containing vaccine, 3rd dose	OFFICIAL	Official coverage			87
COUNTRIES	ZMB	Zambia	2020	DTPCV3	DTP-containing vaccine, 3rd dose	OFFICIAL	Official coverage			84
COUNTRIES	ZWE	Zimbabwe	2020	DTPCV3	DTP-containing vaccine, 3rd dose	OFFICIAL	Official coverage			86.08
COUNTRIES	AFG	Afghanistan	2020	DTPCV3	DTP-containing vaccine, 3rd dose	WUENIC	WHO/UNICEF Estimates of National Immunization Coverage			61
COUNTRIES	ALB	Albania	2020	DTPCV3	DTP-containing vaccine, 3rd dose	WUENIC	WHO/UNICEF Estimates of National Immunization Coverage			98
COUNTRIES	DZA	Algeria	2020	DTPCV3	DTP-containing vaccine, 3rd dose	WUENIC	WHO/UNICEF Estimates of National Immunization Coverage			84
COUNTRIES	AND	Andorra	2020	DTPCV3	DTP-containing vaccine, 3rd dose	WUENIC	WHO/UNICEF Estimates of National Immunization Coverage			99
COUNTRIES	AGO	Angola	2020	DTPCV3	DTP-containing vaccine, 3rd dose	WUENIC	WHO/UNICEF Estimates of National Immunization Coverage			51
COUNTRIES	ATG	Antigua and Barbuda	2020	DTPCV3	DTP-containing vaccine, 3rd dose	WUENIC	WHO/UNICEF Estimates of National Immunization Coverage			96
COUNTRIES	ARG	Argentina	2020	DTPCV3	DTP-containing vaccine, 3rd dose	WUENIC	WHO/UNICEF Estimates of National Immunization Coverage			74
COUNTRIES	ARM	Armenia	2020	DTPCV3	DTP-containing vaccine, 3rd dose	WUENIC	WHO/UNICEF Estimates of National Immunization Coverage			91
COUNTRIES	AUS	Australia	2020	DTPCV3	DTP-containing vaccine, 3rd dose	WUENIC	WHO/UNICEF Estimates of National Immunization Coverage			95
COUNTRIES	AUT	Austria	2020	DTPCV3	DTP-containing vaccine, 3rd dose	WUENIC	WHO/UNICEF Estimates of National Immunization Coverage			85
COUNTRIES	AZE	Azerbaijan	2020	DTPCV3	DTP-containing vaccine, 3rd dose	WUENIC	WHO/UNICEF Estimates of National Immunization Coverage			79
COUNTRIES	BHS	Bahamas	2020	DTPCV3	DTP-containing vaccine, 3rd dose	WUENIC	WHO/UNICEF Estimates of National Immunization Coverage			83
COUNTRIES	BHR	Bahrain	2020	DTPCV3	DTP-containing vaccine, 3rd dose	WUENIC	WHO/UNICEF Estimates of National Immunization Coverage			98
COUNTRIES	BGD	Bangladesh	2020	DTPCV3	DTP-containing vaccine, 3rd dose	WUENIC	WHO/UNICEF Estimates of National Immunization Coverage			98
COUNTRIES	BRB	Barbados	2020	DTPCV3	DTP-containing vaccine, 3rd dose	WUENIC	WHO/UNICEF Estimates of National Immunization Coverage			85
COUNTRIES	BLR	Belarus	2020	DTPCV3	DTP-containing vaccine, 3rd dose	WUENIC	WHO/UNICEF Estimates of National Immunization Coverage			97
COUNTRIES	BEL	Belgium	2020	DTPCV3	DTP-containing vaccine, 3rd dose	WUENIC	WHO/UNICEF Estimates of National Immunization Coverage			97
COUNTRIES	BLZ	Belize	2020	DTPCV3	DTP-containing vaccine, 3rd dose	WUENIC	WHO/UNICEF Estimates of National Immunization Coverage			79
COUNTRIES	BEN	Benin	2020	DTPCV3	DTP-containing vaccine, 3rd dose	WUENIC	WHO/UNICEF Estimates of National Immunization Coverage			70
COUNTRIES	BTN	Bhutan	2020	DTPCV3	DTP-containing vaccine, 3rd dose	WUENIC	WHO/UNICEF Estimates of National Immunization Coverage			95
COUNTRIES	BOL	Bolivia (Plurinational State of)	2020	DTPCV3	DTP-containing vaccine, 3rd dose	WUENIC	WHO/UNICEF Estimates of National Immunization Coverage			68
COUNTRIES	BIH	Bosnia and Herzegovina	2020	DTPCV3	DTP-containing vaccine, 3rd dose	WUENIC	WHO/UNICEF Estimates of National Immunization Coverage			72
COUNTRIES	BWA	Botswana	2020	DTPCV3	DTP-containing vaccine, 3rd dose	WUENIC	WHO/UNICEF Estimates of National Immunization Coverage			95
COUNTRIES	BRA	Brazil	2020	DTPCV3	DTP-containing vaccine, 3rd dose	WUENIC	WHO/UNICEF Estimates of National Immunization Coverage			77
COUNTRIES	BRN	Brunei Darussalam	2020	DTPCV3	DTP-containing vaccine, 3rd dose	WUENIC	WHO/UNICEF Estimates of National Immunization Coverage			99
COUNTRIES	BGR	Bulgaria	2020	DTPCV3	DTP-containing vaccine, 3rd dose	WUENIC	WHO/UNICEF Estimates of National Immunization Coverage			91
COUNTRIES	BFA	Burkina Faso	2020	DTPCV3	DTP-containing vaccine, 3rd dose	WUENIC	WHO/UNICEF Estimates of National Immunization Coverage			91
COUNTRIES	BDI	Burundi	2020	DTPCV3	DTP-containing vaccine, 3rd dose	WUENIC	WHO/UNICEF Estimates of National Immunization Coverage			93
COUNTRIES	CPV	Cabo Verde	2020	DTPCV3	DTP-containing vaccine, 3rd dose	WUENIC	WHO/UNICEF Estimates of National Immunization Coverage			93
COUNTRIES	KHM	Cambodia	2020	DTPCV3	DTP-containing vaccine, 3rd dose	WUENIC	WHO/UNICEF Estimates of National Immunization Coverage			87
COUNTRIES	CMR	Cameroon	2020	DTPCV3	DTP-containing vaccine, 3rd dose	WUENIC	WHO/UNICEF Estimates of National Immunization Coverage			68
COUNTRIES	CAN	Canada	2020	DTPCV3	DTP-containing vaccine, 3rd dose	WUENIC	WHO/UNICEF Estimates of National Immunization Coverage			92
COUNTRIES	CAF	Central African Republic	2020	DTPCV3	DTP-containing vaccine, 3rd dose	WUENIC	WHO/UNICEF Estimates of National Immunization Coverage			42
COUNTRIES	TCD	Chad	2020	DTPCV3	DTP-containing vaccine, 3rd dose	WUENIC	WHO/UNICEF Estimates of National Immunization Coverage			52
COUNTRIES	CHL	Chile	2020	DTPCV3	DTP-containing vaccine, 3rd dose	WUENIC	WHO/UNICEF Estimates of National Immunization Coverage			93
COUNTRIES	CHN	China	2020	DTPCV3	DTP-containing vaccine, 3rd dose	WUENIC	WHO/UNICEF Estimates of National Immunization Coverage			99
COUNTRIES	COL	Colombia	2020	DTPCV3	DTP-containing vaccine, 3rd dose	WUENIC	WHO/UNICEF Estimates of National Immunization Coverage			88
COUNTRIES	COM	Comoros	2020	DTPCV3	DTP-containing vaccine, 3rd dose	WUENIC	WHO/UNICEF Estimates of National Immunization Coverage			74
COUNTRIES	COG	Congo	2020	DTPCV3	DTP-containing vaccine, 3rd dose	WUENIC	WHO/UNICEF Estimates of National Immunization Coverage			73
COUNTRIES	COK	Cook Islands	2020	DTPCV3	DTP-containing vaccine, 3rd dose	WUENIC	WHO/UNICEF Estimates of National Immunization Coverage			89
COUNTRIES	CRI	Costa Rica	2020	DTPCV3	DTP-containing vaccine, 3rd dose	WUENIC	WHO/UNICEF Estimates of National Immunization Coverage			97
COUNTRIES	CIV	Côte d'Ivoire	2020	DTPCV3	DTP-containing vaccine, 3rd dose	WUENIC	WHO/UNICEF Estimates of National Immunization Coverage			72
COUNTRIES	HRV	Croatia	2020	DTPCV3	DTP-containing vaccine, 3rd dose	WUENIC	WHO/UNICEF Estimates of National Immunization Coverage			94
COUNTRIES	CUB	Cuba	2020	DTPCV3	DTP-containing vaccine, 3rd dose	WUENIC	WHO/UNICEF Estimates of National Immunization Coverage			99
COUNTRIES	CYP	Cyprus	2020	DTPCV3	DTP-containing vaccine, 3rd dose	WUENIC	WHO/UNICEF Estimates of National Immunization Coverage			95
COUNTRIES	CZE	Czechia	2020	DTPCV3	DTP-containing vaccine, 3rd dose	WUENIC	WHO/UNICEF Estimates of National Immunization Coverage			97
COUNTRIES	PRK	Democratic People's Republic of Korea	2020	DTPCV3	DTP-containing vaccine, 3rd dose	WUENIC	WHO/UNICEF Estimates of National Immunization Coverage			97
COUNTRIES	COD	Democratic Republic of the Congo	2020	DTPCV3	DTP-containing vaccine, 3rd dose	WUENIC	WHO/UNICEF Estimates of National Immunization Coverage			70
COUNTRIES	DNK	Denmark	2020	DTPCV3	DTP-containing vaccine, 3rd dose	WUENIC	WHO/UNICEF Estimates of National Immunization Coverage			97
COUNTRIES	DJI	Djibouti	2020	DTPCV3	DTP-containing vaccine, 3rd dose	WUENIC	WHO/UNICEF Estimates of National Immunization Coverage			70
COUNTRIES	DMA	Dominica	2020	DTPCV3	DTP-containing vaccine, 3rd dose	WUENIC	WHO/UNICEF Estimates of National Immunization Coverage			96
COUNTRIES	DOM	Dominican Republic	2020	DTPCV3	DTP-containing vaccine, 3rd dose	WUENIC	WHO/UNICEF Estimates of National Immunization Coverage			82
COUNTRIES	ECU	Ecuador	2020	DTPCV3	DTP-containing vaccine, 3rd dose	WUENIC	WHO/UNICEF Estimates of National Immunization Coverage			70
COUNTRIES	EGY	Egypt	2020	DTPCV3	DTP-containing vaccine, 3rd dose	WUENIC	WHO/UNICEF Estimates of National Immunization Coverage			94
COUNTRIES	SLV	El Salvador	2020	DTPCV3	DTP-containing vaccine, 3rd dose	WUENIC	WHO/UNICEF Estimates of National Immunization Coverage			89
COUNTRIES	GNQ	Equatorial Guinea	2020	DTPCV3	DTP-containing vaccine, 3rd dose	WUENIC	WHO/UNICEF Estimates of National Immunization Coverage			64
COUNTRIES	ERI	Eritrea	2020	DTPCV3	DTP-containing vaccine, 3rd dose	WUENIC	WHO/UNICEF Estimates of National Immunization Coverage			95
COUNTRIES	EST	Estonia	2020	DTPCV3	DTP-containing vaccine, 3rd dose	WUENIC	WHO/UNICEF Estimates of National Immunization Coverage			91
COUNTRIES	SWZ	Eswatini	2020	DTPCV3	DTP-containing vaccine, 3rd dose	WUENIC	WHO/UNICEF Estimates of National Immunization Coverage			83
COUNTRIES	ETH	Ethiopia	2020	DTPCV3	DTP-containing vaccine, 3rd dose	WUENIC	WHO/UNICEF Estimates of National Immunization Coverage			71
COUNTRIES	FJI	Fiji	2020	DTPCV3	DTP-containing vaccine, 3rd dose	WUENIC	WHO/UNICEF Estimates of National Immunization Coverage			99
COUNTRIES	FIN	Finland	2020	DTPCV3	DTP-containing vaccine, 3rd dose	WUENIC	WHO/UNICEF Estimates of National Immunization Coverage			90
COUNTRIES	FRA	France	2020	DTPCV3	DTP-containing vaccine, 3rd dose	WUENIC	WHO/UNICEF Estimates of National Immunization Coverage			96
COUNTRIES	GAB	Gabon	2020	DTPCV3	DTP-containing vaccine, 3rd dose	WUENIC	WHO/UNICEF Estimates of National Immunization Coverage			63
COUNTRIES	GMB	Gambia	2020	DTPCV3	DTP-containing vaccine, 3rd dose	WUENIC	WHO/UNICEF Estimates of National Immunization Coverage			85
COUNTRIES	GEO	Georgia	2020	DTPCV3	DTP-containing vaccine, 3rd dose	WUENIC	WHO/UNICEF Estimates of National Immunization Coverage			88
COUNTRIES	DEU	Germany	2020	DTPCV3	DTP-containing vaccine, 3rd dose	WUENIC	WHO/UNICEF Estimates of National Immunization Coverage			91
COUNTRIES	GHA	Ghana	2020	DTPCV3	DTP-containing vaccine, 3rd dose	WUENIC	WHO/UNICEF Estimates of National Immunization Coverage			94
GLOBAL	GLOBAL	Global	2020	DTPCV3	DTP-containing vaccine, 3rd dose	WUENIC	WHO/UNICEF Estimates of National Immunization Coverage	131181011	109074363	83
COUNTRIES	GRC	Greece	2020	DTPCV3	DTP-containing vaccine, 3rd dose	WUENIC	WHO/UNICEF Estimates of National Immunization Coverage			99
COUNTRIES	GRD	Grenada	2020	DTPCV3	DTP-containing vaccine, 3rd dose	WUENIC	WHO/UNICEF Estimates of National Immunization Coverage			72
COUNTRIES	GTM	Guatemala	2020	DTPCV3	DTP-containing vaccine, 3rd dose	WUENIC	WHO/UNICEF Estimates of National Immunization Coverage			90
COUNTRIES	GIN	Guinea	2020	DTPCV3	DTP-containing vaccine, 3rd dose	WUENIC	WHO/UNICEF Estimates of National Immunization Coverage			47
COUNTRIES	GNB	Guinea-Bissau	2020	DTPCV3	DTP-containing vaccine, 3rd dose	WUENIC	WHO/UNICEF Estimates of National Immunization Coverage			74
COUNTRIES	GUY	Guyana	2020	DTPCV3	DTP-containing vaccine, 3rd dose	WUENIC	WHO/UNICEF Estimates of National Immunization Coverage			99
COUNTRIES	HTI	Haiti	2020	DTPCV3	DTP-containing vaccine, 3rd dose	WUENIC	WHO/UNICEF Estimates of National Immunization Coverage			51
COUNTRIES	HND	Honduras	2020	DTPCV3	DTP-containing vaccine, 3rd dose	WUENIC	WHO/UNICEF Estimates of National Immunization Coverage			80
COUNTRIES	HUN	Hungary	2020	DTPCV3	DTP-containing vaccine, 3rd dose	WUENIC	WHO/UNICEF Estimates of National Immunization Coverage			99
COUNTRIES	ISL	Iceland	2020	DTPCV3	DTP-containing vaccine, 3rd dose	WUENIC	WHO/UNICEF Estimates of National Immunization Coverage			93
COUNTRIES	IND	India	2020	DTPCV3	DTP-containing vaccine, 3rd dose	WUENIC	WHO/UNICEF Estimates of National Immunization Coverage			85
COUNTRIES	IDN	Indonesia	2020	DTPCV3	DTP-containing vaccine, 3rd dose	WUENIC	WHO/UNICEF Estimates of National Immunization Coverage			77
COUNTRIES	IRN	Iran (Islamic Republic of)	2020	DTPCV3	DTP-containing vaccine, 3rd dose	WUENIC	WHO/UNICEF Estimates of National Immunization Coverage			99
COUNTRIES	IRQ	Iraq	2020	DTPCV3	DTP-containing vaccine, 3rd dose	WUENIC	WHO/UNICEF Estimates of National Immunization Coverage			74
COUNTRIES	IRL	Ireland	2020	DTPCV3	DTP-containing vaccine, 3rd dose	WUENIC	WHO/UNICEF Estimates of National Immunization Coverage			94
COUNTRIES	ISR	Israel	2020	DTPCV3	DTP-containing vaccine, 3rd dose	WUENIC	WHO/UNICEF Estimates of National Immunization Coverage			98
COUNTRIES	ITA	Italy	2020	DTPCV3	DTP-containing vaccine, 3rd dose	WUENIC	WHO/UNICEF Estimates of National Immunization Coverage			94
COUNTRIES	JAM	Jamaica	2020	DTPCV3	DTP-containing vaccine, 3rd dose	WUENIC	WHO/UNICEF Estimates of National Immunization Coverage			96
COUNTRIES	JPN	Japan	2020	DTPCV3	DTP-containing vaccine, 3rd dose	WUENIC	WHO/UNICEF Estimates of National Immunization Coverage			96
COUNTRIES	JOR	Jordan	2020	DTPCV3	DTP-containing vaccine, 3rd dose	WUENIC	WHO/UNICEF Estimates of National Immunization Coverage			77
COUNTRIES	KAZ	Kazakhstan	2020	DTPCV3	DTP-containing vaccine, 3rd dose	WUENIC	WHO/UNICEF Estimates of National Immunization Coverage			88
COUNTRIES	KEN	Kenya	2020	DTPCV3	DTP-containing vaccine, 3rd dose	WUENIC	WHO/UNICEF Estimates of National Immunization Coverage			93
COUNTRIES	KIR	Kiribati	2020	DTPCV3	DTP-containing vaccine, 3rd dose	WUENIC	WHO/UNICEF Estimates of National Immunization Coverage			92
COUNTRIES	KWT	Kuwait	2020	DTPCV3	DTP-containing vaccine, 3rd dose	WUENIC	WHO/UNICEF Estimates of National Immunization Coverage			93
COUNTRIES	KGZ	Kyrgyzstan	2020	DTPCV3	DTP-containing vaccine, 3rd dose	WUENIC	WHO/UNICEF Estimates of National Immunization Coverage			87
COUNTRIES	LAO	Lao People's Democratic Republic	2020	DTPCV3	DTP-containing vaccine, 3rd dose	WUENIC	WHO/UNICEF Estimates of National Immunization Coverage			79
COUNTRIES	LVA	Latvia	2020	DTPCV3	DTP-containing vaccine, 3rd dose	WUENIC	WHO/UNICEF Estimates of National Immunization Coverage			99
COUNTRIES	LBN	Lebanon	2020	DTPCV3	DTP-containing vaccine, 3rd dose	WUENIC	WHO/UNICEF Estimates of National Immunization Coverage			71
COUNTRIES	LSO	Lesotho	2020	DTPCV3	DTP-containing vaccine, 3rd dose	WUENIC	WHO/UNICEF Estimates of National Immunization Coverage			87
COUNTRIES	LBR	Liberia	2020	DTPCV3	DTP-containing vaccine, 3rd dose	WUENIC	WHO/UNICEF Estimates of National Immunization Coverage			65
COUNTRIES	LBY	Libya	2020	DTPCV3	DTP-containing vaccine, 3rd dose	WUENIC	WHO/UNICEF Estimates of National Immunization Coverage			73
COUNTRIES	LTU	Lithuania	2020	DTPCV3	DTP-containing vaccine, 3rd dose	WUENIC	WHO/UNICEF Estimates of National Immunization Coverage			91
COUNTRIES	LUX	Luxembourg	2020	DTPCV3	DTP-containing vaccine, 3rd dose	WUENIC	WHO/UNICEF Estimates of National Immunization Coverage			99
COUNTRIES	MDG	Madagascar	2020	DTPCV3	DTP-containing vaccine, 3rd dose	WUENIC	WHO/UNICEF Estimates of National Immunization Coverage			68
COUNTRIES	MWI	Malawi	2020	DTPCV3	DTP-containing vaccine, 3rd dose	WUENIC	WHO/UNICEF Estimates of National Immunization Coverage			94
COUNTRIES	MYS	Malaysia	2020	DTPCV3	DTP-containing vaccine, 3rd dose	WUENIC	WHO/UNICEF Estimates of National Immunization Coverage			98
COUNTRIES	MDV	Maldives	2020	DTPCV3	DTP-containing vaccine, 3rd dose	WUENIC	WHO/UNICEF Estimates of National Immunization Coverage			99
COUNTRIES	MLI	Mali	2020	DTPCV3	DTP-containing vaccine, 3rd dose	WUENIC	WHO/UNICEF Estimates of National Immunization Coverage			70
COUNTRIES	MLT	Malta	2020	DTPCV3	DTP-containing vaccine, 3rd dose	WUENIC	WHO/UNICEF Estimates of National Immunization Coverage			98
COUNTRIES	MHL	Marshall Islands	2020	DTPCV3	DTP-containing vaccine, 3rd dose	WUENIC	WHO/UNICEF Estimates of National Immunization Coverage			82
COUNTRIES	MRT	Mauritania	2020	DTPCV3	DTP-containing vaccine, 3rd dose	WUENIC	WHO/UNICEF Estimates of National Immunization Coverage			81
COUNTRIES	MUS	Mauritius	2020	DTPCV3	DTP-containing vaccine, 3rd dose	WUENIC	WHO/UNICEF Estimates of National Immunization Coverage			93
COUNTRIES	MEX	Mexico	2020	DTPCV3	DTP-containing vaccine, 3rd dose	WUENIC	WHO/UNICEF Estimates of National Immunization Coverage			72
COUNTRIES	FSM	Micronesia (Federated States of)	2020	DTPCV3	DTP-containing vaccine, 3rd dose	WUENIC	WHO/UNICEF Estimates of National Immunization Coverage			83
COUNTRIES	MCO	Monaco	2020	DTPCV3	DTP-containing vaccine, 3rd dose	WUENIC	WHO/UNICEF Estimates of National Immunization Coverage			99
COUNTRIES	MNG	Mongolia	2020	DTPCV3	DTP-containing vaccine, 3rd dose	WUENIC	WHO/UNICEF Estimates of National Immunization Coverage			96
COUNTRIES	MNE	Montenegro	2020	DTPCV3	DTP-containing vaccine, 3rd dose	WUENIC	WHO/UNICEF Estimates of National Immunization Coverage			84
COUNTRIES	MAR	Morocco	2020	DTPCV3	DTP-containing vaccine, 3rd dose	WUENIC	WHO/UNICEF Estimates of National Immunization Coverage			99
COUNTRIES	MOZ	Mozambique	2020	DTPCV3	DTP-containing vaccine, 3rd dose	WUENIC	WHO/UNICEF Estimates of National Immunization Coverage			71
COUNTRIES	MMR	Myanmar	2020	DTPCV3	DTP-containing vaccine, 3rd dose	WUENIC	WHO/UNICEF Estimates of National Immunization Coverage			84
COUNTRIES	NAM	Namibia	2020	DTPCV3	DTP-containing vaccine, 3rd dose	WUENIC	WHO/UNICEF Estimates of National Immunization Coverage			93
COUNTRIES	NRU	Nauru	2020	DTPCV3	DTP-containing vaccine, 3rd dose	WUENIC	WHO/UNICEF Estimates of National Immunization Coverage			95
COUNTRIES	NPL	Nepal	2020	DTPCV3	DTP-containing vaccine, 3rd dose	WUENIC	WHO/UNICEF Estimates of National Immunization Coverage			84
COUNTRIES	NLD	Netherlands (Kingdom of the)	2020	DTPCV3	DTP-containing vaccine, 3rd dose	WUENIC	WHO/UNICEF Estimates of National Immunization Coverage			94
COUNTRIES	NZL	New Zealand	2020	DTPCV3	DTP-containing vaccine, 3rd dose	WUENIC	WHO/UNICEF Estimates of National Immunization Coverage			92
COUNTRIES	NIC	Nicaragua	2020	DTPCV3	DTP-containing vaccine, 3rd dose	WUENIC	WHO/UNICEF Estimates of National Immunization Coverage			92
COUNTRIES	NER	Niger	2020	DTPCV3	DTP-containing vaccine, 3rd dose	WUENIC	WHO/UNICEF Estimates of National Immunization Coverage			81
COUNTRIES	NGA	Nigeria	2020	DTPCV3	DTP-containing vaccine, 3rd dose	WUENIC	WHO/UNICEF Estimates of National Immunization Coverage			62
COUNTRIES	NIU	Niue	2020	DTPCV3	DTP-containing vaccine, 3rd dose	WUENIC	WHO/UNICEF Estimates of National Immunization Coverage			99
COUNTRIES	MKD	North Macedonia	2020	DTPCV3	DTP-containing vaccine, 3rd dose	WUENIC	WHO/UNICEF Estimates of National Immunization Coverage			84
COUNTRIES	NOR	Norway	2020	DTPCV3	DTP-containing vaccine, 3rd dose	WUENIC	WHO/UNICEF Estimates of National Immunization Coverage			97
COUNTRIES	PSE	occupied Palestinian territory, including east Jerusalem	2020	DTPCV3	DTP-containing vaccine, 3rd dose	WUENIC	WHO/UNICEF Estimates of National Immunization Coverage			98
COUNTRIES	OMN	Oman	2020	DTPCV3	DTP-containing vaccine, 3rd dose	WUENIC	WHO/UNICEF Estimates of National Immunization Coverage			99
COUNTRIES	PAK	Pakistan	2020	DTPCV3	DTP-containing vaccine, 3rd dose	WUENIC	WHO/UNICEF Estimates of National Immunization Coverage			80
COUNTRIES	PLW	Palau	2020	DTPCV3	DTP-containing vaccine, 3rd dose	WUENIC	WHO/UNICEF Estimates of National Immunization Coverage			96
COUNTRIES	PAN	Panama	2020	DTPCV3	DTP-containing vaccine, 3rd dose	WUENIC	WHO/UNICEF Estimates of National Immunization Coverage			74
COUNTRIES	PNG	Papua New Guinea	2020	DTPCV3	DTP-containing vaccine, 3rd dose	WUENIC	WHO/UNICEF Estimates of National Immunization Coverage			40
COUNTRIES	PRY	Paraguay	2020	DTPCV3	DTP-containing vaccine, 3rd dose	WUENIC	WHO/UNICEF Estimates of National Immunization Coverage			79
COUNTRIES	PER	Peru	2020	DTPCV3	DTP-containing vaccine, 3rd dose	WUENIC	WHO/UNICEF Estimates of National Immunization Coverage			72
COUNTRIES	PHL	Philippines	2020	DTPCV3	DTP-containing vaccine, 3rd dose	WUENIC	WHO/UNICEF Estimates of National Immunization Coverage			83
COUNTRIES	POL	Poland	2020	DTPCV3	DTP-containing vaccine, 3rd dose	WUENIC	WHO/UNICEF Estimates of National Immunization Coverage			94
COUNTRIES	PRT	Portugal	2020	DTPCV3	DTP-containing vaccine, 3rd dose	WUENIC	WHO/UNICEF Estimates of National Immunization Coverage			99
COUNTRIES	QAT	Qatar	2020	DTPCV3	DTP-containing vaccine, 3rd dose	WUENIC	WHO/UNICEF Estimates of National Immunization Coverage			89
COUNTRIES	KOR	Republic of Korea	2020	DTPCV3	DTP-containing vaccine, 3rd dose	WUENIC	WHO/UNICEF Estimates of National Immunization Coverage			98
COUNTRIES	MDA	Republic of Moldova	2020	DTPCV3	DTP-containing vaccine, 3rd dose	WUENIC	WHO/UNICEF Estimates of National Immunization Coverage			86
COUNTRIES	ROU	Romania	2020	DTPCV3	DTP-containing vaccine, 3rd dose	WUENIC	WHO/UNICEF Estimates of National Immunization Coverage			87
COUNTRIES	RUS	Russian Federation	2020	DTPCV3	DTP-containing vaccine, 3rd dose	WUENIC	WHO/UNICEF Estimates of National Immunization Coverage			97
COUNTRIES	RWA	Rwanda	2020	DTPCV3	DTP-containing vaccine, 3rd dose	WUENIC	WHO/UNICEF Estimates of National Immunization Coverage			91
COUNTRIES	KNA	Saint Kitts and Nevis	2020	DTPCV3	DTP-containing vaccine, 3rd dose	WUENIC	WHO/UNICEF Estimates of National Immunization Coverage			99
COUNTRIES	LCA	Saint Lucia	2020	DTPCV3	DTP-containing vaccine, 3rd dose	WUENIC	WHO/UNICEF Estimates of National Immunization Coverage			86
COUNTRIES	VCT	Saint Vincent and the Grenadines	2020	DTPCV3	DTP-containing vaccine, 3rd dose	WUENIC	WHO/UNICEF Estimates of National Immunization Coverage			97
COUNTRIES	WSM	Samoa	2020	DTPCV3	DTP-containing vaccine, 3rd dose	WUENIC	WHO/UNICEF Estimates of National Immunization Coverage			89
COUNTRIES	SMR	San Marino	2020	DTPCV3	DTP-containing vaccine, 3rd dose	WUENIC	WHO/UNICEF Estimates of National Immunization Coverage			89
COUNTRIES	STP	Sao Tome and Principe	2020	DTPCV3	DTP-containing vaccine, 3rd dose	WUENIC	WHO/UNICEF Estimates of National Immunization Coverage			96
COUNTRIES	SAU	Saudi Arabia	2020	DTPCV3	DTP-containing vaccine, 3rd dose	WUENIC	WHO/UNICEF Estimates of National Immunization Coverage			95
COUNTRIES	SEN	Senegal	2020	DTPCV3	DTP-containing vaccine, 3rd dose	WUENIC	WHO/UNICEF Estimates of National Immunization Coverage			95
COUNTRIES	SRB	Serbia	2020	DTPCV3	DTP-containing vaccine, 3rd dose	WUENIC	WHO/UNICEF Estimates of National Immunization Coverage			92
COUNTRIES	SYC	Seychelles	2020	DTPCV3	DTP-containing vaccine, 3rd dose	WUENIC	WHO/UNICEF Estimates of National Immunization Coverage			97
COUNTRIES	SLE	Sierra Leone	2020	DTPCV3	DTP-containing vaccine, 3rd dose	WUENIC	WHO/UNICEF Estimates of National Immunization Coverage			91
COUNTRIES	SGP	Singapore	2020	DTPCV3	DTP-containing vaccine, 3rd dose	WUENIC	WHO/UNICEF Estimates of National Immunization Coverage			98
COUNTRIES	SVK	Slovakia	2020	DTPCV3	DTP-containing vaccine, 3rd dose	WUENIC	WHO/UNICEF Estimates of National Immunization Coverage			97
COUNTRIES	SVN	Slovenia	2020	DTPCV3	DTP-containing vaccine, 3rd dose	WUENIC	WHO/UNICEF Estimates of National Immunization Coverage			95
COUNTRIES	SLB	Solomon Islands	2020	DTPCV3	DTP-containing vaccine, 3rd dose	WUENIC	WHO/UNICEF Estimates of National Immunization Coverage			94
COUNTRIES	SOM	Somalia	2020	DTPCV3	DTP-containing vaccine, 3rd dose	WUENIC	WHO/UNICEF Estimates of National Immunization Coverage			42
COUNTRIES	ZAF	South Africa	2020	DTPCV3	DTP-containing vaccine, 3rd dose	WUENIC	WHO/UNICEF Estimates of National Immunization Coverage			84
COUNTRIES	SSD	South Sudan	2020	DTPCV3	DTP-containing vaccine, 3rd dose	WUENIC	WHO/UNICEF Estimates of National Immunization Coverage			67
COUNTRIES	ESP	Spain	2020	DTPCV3	DTP-containing vaccine, 3rd dose	WUENIC	WHO/UNICEF Estimates of National Immunization Coverage			94
COUNTRIES	LKA	Sri Lanka	2020	DTPCV3	DTP-containing vaccine, 3rd dose	WUENIC	WHO/UNICEF Estimates of National Immunization Coverage			96
COUNTRIES	SDN	Sudan	2020	DTPCV3	DTP-containing vaccine, 3rd dose	WUENIC	WHO/UNICEF Estimates of National Immunization Coverage			90
COUNTRIES	SUR	Suriname	2020	DTPCV3	DTP-containing vaccine, 3rd dose	WUENIC	WHO/UNICEF Estimates of National Immunization Coverage			51
COUNTRIES	SWE	Sweden	2020	DTPCV3	DTP-containing vaccine, 3rd dose	WUENIC	WHO/UNICEF Estimates of National Immunization Coverage			97
COUNTRIES	CHE	Switzerland	2020	DTPCV3	DTP-containing vaccine, 3rd dose	WUENIC	WHO/UNICEF Estimates of National Immunization Coverage			96
COUNTRIES	SYR	Syrian Arab Republic	2020	DTPCV3	DTP-containing vaccine, 3rd dose	WUENIC	WHO/UNICEF Estimates of National Immunization Coverage			62
COUNTRIES	TJK	Tajikistan	2020	DTPCV3	DTP-containing vaccine, 3rd dose	WUENIC	WHO/UNICEF Estimates of National Immunization Coverage			97
COUNTRIES	THA	Thailand	2020	DTPCV3	DTP-containing vaccine, 3rd dose	WUENIC	WHO/UNICEF Estimates of National Immunization Coverage			97
COUNTRIES	TLS	Timor-Leste	2020	DTPCV3	DTP-containing vaccine, 3rd dose	WUENIC	WHO/UNICEF Estimates of National Immunization Coverage			83
COUNTRIES	TGO	Togo	2020	DTPCV3	DTP-containing vaccine, 3rd dose	WUENIC	WHO/UNICEF Estimates of National Immunization Coverage			82
COUNTRIES	TON	Tonga	2020	DTPCV3	DTP-containing vaccine, 3rd dose	WUENIC	WHO/UNICEF Estimates of National Immunization Coverage			99
COUNTRIES	TTO	Trinidad and Tobago	2020	DTPCV3	DTP-containing vaccine, 3rd dose	WUENIC	WHO/UNICEF Estimates of National Immunization Coverage			96
COUNTRIES	TUN	Tunisia	2020	DTPCV3	DTP-containing vaccine, 3rd dose	WUENIC	WHO/UNICEF Estimates of National Immunization Coverage			97
COUNTRIES	TUR	Türkiye	2020	DTPCV3	DTP-containing vaccine, 3rd dose	WUENIC	WHO/UNICEF Estimates of National Immunization Coverage			98
COUNTRIES	TKM	Turkmenistan	2020	DTPCV3	DTP-containing vaccine, 3rd dose	WUENIC	WHO/UNICEF Estimates of National Immunization Coverage			98
COUNTRIES	TUV	Tuvalu	2020	DTPCV3	DTP-containing vaccine, 3rd dose	WUENIC	WHO/UNICEF Estimates of National Immunization Coverage			95
COUNTRIES	UGA	Uganda	2020	DTPCV3	DTP-containing vaccine, 3rd dose	WUENIC	WHO/UNICEF Estimates of National Immunization Coverage			89
COUNTRIES	UKR	Ukraine	2020	DTPCV3	DTP-containing vaccine, 3rd dose	WUENIC	WHO/UNICEF Estimates of National Immunization Coverage			81
COUNTRIES	ARE	United Arab Emirates	2020	DTPCV3	DTP-containing vaccine, 3rd dose	WUENIC	WHO/UNICEF Estimates of National Immunization Coverage			90
COUNTRIES	GBR	United Kingdom of Great Britain and Northern Ireland	2020	DTPCV3	DTP-containing vaccine, 3rd dose	WUENIC	WHO/UNICEF Estimates of National Immunization Coverage			93
COUNTRIES	TZA	United Republic of Tanzania	2020	DTPCV3	DTP-containing vaccine, 3rd dose	WUENIC	WHO/UNICEF Estimates of National Immunization Coverage			91
COUNTRIES	USA	United States of America	2020	DTPCV3	DTP-containing vaccine, 3rd dose	WUENIC	WHO/UNICEF Estimates of National Immunization Coverage			93
COUNTRIES	URY	Uruguay	2020	DTPCV3	DTP-containing vaccine, 3rd dose	WUENIC	WHO/UNICEF Estimates of National Immunization Coverage			92
COUNTRIES	UZB	Uzbekistan	2020	DTPCV3	DTP-containing vaccine, 3rd dose	WUENIC	WHO/UNICEF Estimates of National Immunization Coverage			95
COUNTRIES	VUT	Vanuatu	2020	DTPCV3	DTP-containing vaccine, 3rd dose	WUENIC	WHO/UNICEF Estimates of National Immunization Coverage			78
COUNTRIES	VEN	Venezuela (Bolivarian Republic of)	2020	DTPCV3	DTP-containing vaccine, 3rd dose	WUENIC	WHO/UNICEF Estimates of National Immunization Coverage			54
COUNTRIES	VNM	Viet Nam	2020	DTPCV3	DTP-containing vaccine, 3rd dose	WUENIC	WHO/UNICEF Estimates of National Immunization Coverage			94
COUNTRIES	YEM	Yemen	2020	DTPCV3	DTP-containing vaccine, 3rd dose	WUENIC	WHO/UNICEF Estimates of National Immunization Coverage			57
COUNTRIES	ZMB	Zambia	2020	DTPCV3	DTP-containing vaccine, 3rd dose	WUENIC	WHO/UNICEF Estimates of National Immunization Coverage			84
COUNTRIES	ZWE	Zimbabwe	2020	DTPCV3	DTP-containing vaccine, 3rd dose	WUENIC	WHO/UNICEF Estimates of National Immunization Coverage			86
COUNTRIES	AFG	Afghanistan	2019	DTPCV3	DTP-containing vaccine, 3rd dose	ADMIN	Administrative coverage	1733907	1502684	86.66
COUNTRIES	ALB	Albania	2019	DTPCV3	DTP-containing vaccine, 3rd dose	ADMIN	Administrative coverage	28064	27674	98.61
COUNTRIES	AND	Andorra	2019	DTPCV3	DTP-containing vaccine, 3rd dose	ADMIN	Administrative coverage
COUNTRIES	AGO	Angola	2019	DTPCV3	DTP-containing vaccine, 3rd dose	ADMIN	Administrative coverage	1060045	832451	78.5
COUNTRIES	AIA	Anguilla	2019	DTPCV3	DTP-containing vaccine, 3rd dose	ADMIN	Administrative coverage	158	121	77
COUNTRIES	ATG	Antigua and Barbuda	2019	DTPCV3	DTP-containing vaccine, 3rd dose	ADMIN	Administrative coverage	963	950	99
COUNTRIES	ARG	Argentina	2019	DTPCV3	DTP-containing vaccine, 3rd dose	ADMIN	Administrative coverage	681391	564185	83
COUNTRIES	ARM	Armenia	2019	DTPCV3	DTP-containing vaccine, 3rd dose	ADMIN	Administrative coverage	33876	31080	92
COUNTRIES	ABW	Aruba	2019	DTPCV3	DTP-containing vaccine, 3rd dose	ADMIN	Administrative coverage	1181	1132	96
COUNTRIES	AUS	Australia	2019	DTPCV3	DTP-containing vaccine, 3rd dose	ADMIN	Administrative coverage	298010	282872	94.92
COUNTRIES	AUT	Austria	2019	DTPCV3	DTP-containing vaccine, 3rd dose	ADMIN	Administrative coverage
COUNTRIES	AZE	Azerbaijan	2019	DTPCV3	DTP-containing vaccine, 3rd dose	ADMIN	Administrative coverage	132751	125386	94.5
COUNTRIES	BHS	Bahamas	2019	DTPCV3	DTP-containing vaccine, 3rd dose	ADMIN	Administrative coverage	3897	3472	89
COUNTRIES	BHR	Bahrain	2019	DTPCV3	DTP-containing vaccine, 3rd dose	ADMIN	Administrative coverage	18503	18463	99.78
COUNTRIES	BGD	Bangladesh	2019	DTPCV3	DTP-containing vaccine, 3rd dose	ADMIN	Administrative coverage	3262044	3848029	117.96
COUNTRIES	BRB	Barbados	2019	DTPCV3	DTP-containing vaccine, 3rd dose	ADMIN	Administrative coverage	2524	2278	90
COUNTRIES	BLR	Belarus	2019	DTPCV3	DTP-containing vaccine, 3rd dose	ADMIN	Administrative coverage	87925	85904	97.7
COUNTRIES	BEL	Belgium	2019	DTPCV3	DTP-containing vaccine, 3rd dose	ADMIN	Administrative coverage
COUNTRIES	BLZ	Belize	2019	DTPCV3	DTP-containing vaccine, 3rd dose	ADMIN	Administrative coverage	7135	6980	98
COUNTRIES	BEN	Benin	2019	DTPCV3	DTP-containing vaccine, 3rd dose	ADMIN	Administrative coverage	370173	414401	112
COUNTRIES	BMU	Bermuda	2019	DTPCV3	DTP-containing vaccine, 3rd dose	ADMIN	Administrative coverage	528	520	98
COUNTRIES	BTN	Bhutan	2019	DTPCV3	DTP-containing vaccine, 3rd dose	ADMIN	Administrative coverage	11287	10932	97
COUNTRIES	BOL	Bolivia (Plurinational State of)	2019	DTPCV3	DTP-containing vaccine, 3rd dose	ADMIN	Administrative coverage	242877	182949	75
COUNTRIES	BIH	Bosnia and Herzegovina	2019	DTPCV3	DTP-containing vaccine, 3rd dose	ADMIN	Administrative coverage	28900	24412	84.5
COUNTRIES	BWA	Botswana	2019	DTPCV3	DTP-containing vaccine, 3rd dose	ADMIN	Administrative coverage	63476	50000	78.8
COUNTRIES	BRA	Brazil	2019	DTPCV3	DTP-containing vaccine, 3rd dose	ADMIN	Administrative coverage	2923441	2036873	70
COUNTRIES	VGB	British Virgin Islands	2019	DTPCV3	DTP-containing vaccine, 3rd dose	ADMIN	Administrative coverage	328	286	87
COUNTRIES	BRN	Brunei Darussalam	2019	DTPCV3	DTP-containing vaccine, 3rd dose	ADMIN	Administrative coverage	5985	5968	100
COUNTRIES	BGR	Bulgaria	2019	DTPCV3	DTP-containing vaccine, 3rd dose	ADMIN	Administrative coverage	61181	56785	92.8
COUNTRIES	BFA	Burkina Faso	2019	DTPCV3	DTP-containing vaccine, 3rd dose	ADMIN	Administrative coverage	492047	452294	92
COUNTRIES	BDI	Burundi	2019	DTPCV3	DTP-containing vaccine, 3rd dose	ADMIN	Administrative coverage	386715	399514	103.31
COUNTRIES	CPV	Cabo Verde	2019	DTPCV3	DTP-containing vaccine, 3rd dose	ADMIN	Administrative coverage			96
COUNTRIES	KHM	Cambodia	2019	DTPCV3	DTP-containing vaccine, 3rd dose	ADMIN	Administrative coverage	359521	362431	100.81
COUNTRIES	CMR	Cameroon	2019	DTPCV3	DTP-containing vaccine, 3rd dose	ADMIN	Administrative coverage	884076	698707	79.03
COUNTRIES	CAN	Canada	2019	DTPCV3	DTP-containing vaccine, 3rd dose	ADMIN	Administrative coverage
COUNTRIES	CAF	Central African Republic	2019	DTPCV3	DTP-containing vaccine, 3rd dose	ADMIN	Administrative coverage	162952	131879	80.93
COUNTRIES	TCD	Chad	2019	DTPCV3	DTP-containing vaccine, 3rd dose	ADMIN	Administrative coverage	761445	613395	80.56
COUNTRIES	CHL	Chile	2019	DTPCV3	DTP-containing vaccine, 3rd dose	ADMIN	Administrative coverage	218081	210312	96
COUNTRIES	CHN	China	2019	DTPCV3	DTP-containing vaccine, 3rd dose	ADMIN	Administrative coverage	15071679	14928998	99.05
COUNTRIES	HKG	China, Hong Kong SAR	2019	DTPCV3	DTP-containing vaccine, 3rd dose	ADMIN	Administrative coverage
COUNTRIES	MAC	China, Macao SAR	2019	DTPCV3	DTP-containing vaccine, 3rd dose	ADMIN	Administrative coverage	6094	5967	97.92
COUNTRIES	COL	Colombia	2019	DTPCV3	DTP-containing vaccine, 3rd dose	ADMIN	Administrative coverage	680127	635987	94
COUNTRIES	COM	Comoros	2019	DTPCV3	DTP-containing vaccine, 3rd dose	ADMIN	Administrative coverage	23957	18753	78
COUNTRIES	COG	Congo	2019	DTPCV3	DTP-containing vaccine, 3rd dose	ADMIN	Administrative coverage	225832	178089	78.86
COUNTRIES	COK	Cook Islands	2019	DTPCV3	DTP-containing vaccine, 3rd dose	ADMIN	Administrative coverage	218	214	98
COUNTRIES	CRI	Costa Rica	2019	DTPCV3	DTP-containing vaccine, 3rd dose	ADMIN	Administrative coverage	63744	64804	102.63
COUNTRIES	CIV	Côte d'Ivoire	2019	DTPCV3	DTP-containing vaccine, 3rd dose	ADMIN	Administrative coverage	1007093	951481	94.48
COUNTRIES	HRV	Croatia	2019	DTPCV3	DTP-containing vaccine, 3rd dose	ADMIN	Administrative coverage	37755	35646	94.41
COUNTRIES	CUB	Cuba	2019	DTPCV3	DTP-containing vaccine, 3rd dose	ADMIN	Administrative coverage	109717	109141	99
COUNTRIES	CUW	Curaçao	2019	DTPCV3	DTP-containing vaccine, 3rd dose	ADMIN	Administrative coverage	1796	1754	98
COUNTRIES	CYP	Cyprus	2019	DTPCV3	DTP-containing vaccine, 3rd dose	ADMIN	Administrative coverage	9238	3053
COUNTRIES	CZE	Czechia	2019	DTPCV3	DTP-containing vaccine, 3rd dose	ADMIN	Administrative coverage			96.69
COUNTRIES	PRK	Democratic People's Republic of Korea	2019	DTPCV3	DTP-containing vaccine, 3rd dose	ADMIN	Administrative coverage	322449	313801	97.3
COUNTRIES	COD	Democratic Republic of the Congo	2019	DTPCV3	DTP-containing vaccine, 3rd dose	ADMIN	Administrative coverage	3751091	3575790	95.33
COUNTRIES	DNK	Denmark	2019	DTPCV3	DTP-containing vaccine, 3rd dose	ADMIN	Administrative coverage	62246	59918	96
COUNTRIES	DJI	Djibouti	2019	DTPCV3	DTP-containing vaccine, 3rd dose	ADMIN	Administrative coverage	25867	20664	84.76
COUNTRIES	DMA	Dominica	2019	DTPCV3	DTP-containing vaccine, 3rd dose	ADMIN	Administrative coverage	704	695	99
COUNTRIES	DOM	Dominican Republic	2019	DTPCV3	DTP-containing vaccine, 3rd dose	ADMIN	Administrative coverage	190745	169888	89
COUNTRIES	ECU	Ecuador	2019	DTPCV3	DTP-containing vaccine, 3rd dose	ADMIN	Administrative coverage	331773	281734	85
COUNTRIES	EGY	Egypt	2019	DTPCV3	DTP-containing vaccine, 3rd dose	ADMIN	Administrative coverage	2324276	2212189	95.2
COUNTRIES	SLV	El Salvador	2019	DTPCV3	DTP-containing vaccine, 3rd dose	ADMIN	Administrative coverage	92325	88982	96
COUNTRIES	GNQ	Equatorial Guinea	2019	DTPCV3	DTP-containing vaccine, 3rd dose	ADMIN	Administrative coverage	26172	16078	61.43
COUNTRIES	ERI	Eritrea	2019	DTPCV3	DTP-containing vaccine, 3rd dose	ADMIN	Administrative coverage	97412	78049	80.12
COUNTRIES	EST	Estonia	2019	DTPCV3	DTP-containing vaccine, 3rd dose	ADMIN	Administrative coverage	13846	12659	91.4
COUNTRIES	SWZ	Eswatini	2019	DTPCV3	DTP-containing vaccine, 3rd dose	ADMIN	Administrative coverage	31037	28106	90.56
COUNTRIES	ETH	Ethiopia	2019	DTPCV3	DTP-containing vaccine, 3rd dose	ADMIN	Administrative coverage	3149310	3020526	95.91
COUNTRIES	FJI	Fiji	2019	DTPCV3	DTP-containing vaccine, 3rd dose	ADMIN	Administrative coverage	19825	18085	91.2
COUNTRIES	FIN	Finland	2019	DTPCV3	DTP-containing vaccine, 3rd dose	ADMIN	Administrative coverage
COUNTRIES	FRA	France	2019	DTPCV3	DTP-containing vaccine, 3rd dose	ADMIN	Administrative coverage			96.3
COUNTRIES	PYF	French Polynesia	2019	DTPCV3	DTP-containing vaccine, 3rd dose	ADMIN	Administrative coverage
COUNTRIES	GAB	Gabon	2019	DTPCV3	DTP-containing vaccine, 3rd dose	ADMIN	Administrative coverage	70629	49737	70.42
COUNTRIES	GMB	Gambia	2019	DTPCV3	DTP-containing vaccine, 3rd dose	ADMIN	Administrative coverage	82127	72325	88.06
COUNTRIES	GEO	Georgia	2019	DTPCV3	DTP-containing vaccine, 3rd dose	ADMIN	Administrative coverage	46116	43187	94
COUNTRIES	DEU	Germany	2019	DTPCV3	DTP-containing vaccine, 3rd dose	ADMIN	Administrative coverage
COUNTRIES	GHA	Ghana	2019	DTPCV3	DTP-containing vaccine, 3rd dose	ADMIN	Administrative coverage	1.18117e+06	1174466	99.43
COUNTRIES	GRC	Greece	2019	DTPCV3	DTP-containing vaccine, 3rd dose	ADMIN	Administrative coverage
COUNTRIES	GRD	Grenada	2019	DTPCV3	DTP-containing vaccine, 3rd dose	ADMIN	Administrative coverage	1503	1414	94
COUNTRIES	GUM	Guam	2019	DTPCV3	DTP-containing vaccine, 3rd dose	ADMIN	Administrative coverage
COUNTRIES	GTM	Guatemala	2019	DTPCV3	DTP-containing vaccine, 3rd dose	ADMIN	Administrative coverage	366448	324030	88.4
COUNTRIES	GIN	Guinea	2019	DTPCV3	DTP-containing vaccine, 3rd dose	ADMIN	Administrative coverage	446410	417446	93.51
COUNTRIES	GNB	Guinea-Bissau	2019	DTPCV3	DTP-containing vaccine, 3rd dose	ADMIN	Administrative coverage	66461	51876	78
COUNTRIES	GUY	Guyana	2019	DTPCV3	DTP-containing vaccine, 3rd dose	ADMIN	Administrative coverage	15350	15131	99
COUNTRIES	HTI	Haiti	2019	DTPCV3	DTP-containing vaccine, 3rd dose	ADMIN	Administrative coverage	259342	206128	79.48
COUNTRIES	HND	Honduras	2019	DTPCV3	DTP-containing vaccine, 3rd dose	ADMIN	Administrative coverage	196842	172917	88
COUNTRIES	HUN	Hungary	2019	DTPCV3	DTP-containing vaccine, 3rd dose	ADMIN	Administrative coverage	88280	88183	99.9
COUNTRIES	ISL	Iceland	2019	DTPCV3	DTP-containing vaccine, 3rd dose	ADMIN	Administrative coverage	4362	4037	92.55
COUNTRIES	IND	India	2019	DTPCV3	DTP-containing vaccine, 3rd dose	ADMIN	Administrative coverage	26291442	23828038	90.63
COUNTRIES	IDN	Indonesia	2019	DTPCV3	DTP-containing vaccine, 3rd dose	ADMIN	Administrative coverage	4675206	4510097	96.5
COUNTRIES	IRN	Iran (Islamic Republic of)	2019	DTPCV3	DTP-containing vaccine, 3rd dose	ADMIN	Administrative coverage	1320776	1321389	100.05
COUNTRIES	IRQ	Iraq	2019	DTPCV3	DTP-containing vaccine, 3rd dose	ADMIN	Administrative coverage	1081691	909342	84
COUNTRIES	IRL	Ireland	2019	DTPCV3	DTP-containing vaccine, 3rd dose	ADMIN	Administrative coverage	46784	43726	93.46
COUNTRIES	ISR	Israel	2019	DTPCV3	DTP-containing vaccine, 3rd dose	ADMIN	Administrative coverage	131897	129461	98.1
COUNTRIES	ITA	Italy	2019	DTPCV3	DTP-containing vaccine, 3rd dose	ADMIN	Administrative coverage			96
COUNTRIES	JAM	Jamaica	2019	DTPCV3	DTP-containing vaccine, 3rd dose	ADMIN	Administrative coverage	34211	32780	96
COUNTRIES	JPN	Japan	2019	DTPCV3	DTP-containing vaccine, 3rd dose	ADMIN	Administrative coverage	972250	953196	98
COUNTRIES	JOR	Jordan	2019	DTPCV3	DTP-containing vaccine, 3rd dose	ADMIN	Administrative coverage	204616	183093	89
COUNTRIES	KAZ	Kazakhstan	2019	DTPCV3	DTP-containing vaccine, 3rd dose	ADMIN	Administrative coverage	349097	339865	97.3
COUNTRIES	KEN	Kenya	2019	DTPCV3	DTP-containing vaccine, 3rd dose	ADMIN	Administrative coverage	1.54935e+06	1289390	83.22
COUNTRIES	KIR	Kiribati	2019	DTPCV3	DTP-containing vaccine, 3rd dose	ADMIN	Administrative coverage	3249	3156	97.14
COUNTRIES	KGZ	Kyrgyzstan	2019	DTPCV3	DTP-containing vaccine, 3rd dose	ADMIN	Administrative coverage	149243	141821	95
COUNTRIES	LAO	Lao People's Democratic Republic	2019	DTPCV3	DTP-containing vaccine, 3rd dose	ADMIN	Administrative coverage	154947	143323	92.5
COUNTRIES	LVA	Latvia	2019	DTPCV3	DTP-containing vaccine, 3rd dose	ADMIN	Administrative coverage	18423	18587	99.99
COUNTRIES	LBN	Lebanon	2019	DTPCV3	DTP-containing vaccine, 3rd dose	ADMIN	Administrative coverage	120972	113085	93.48
COUNTRIES	LSO	Lesotho	2019	DTPCV3	DTP-containing vaccine, 3rd dose	ADMIN	Administrative coverage	33684	31715	94
COUNTRIES	LBR	Liberia	2019	DTPCV3	DTP-containing vaccine, 3rd dose	ADMIN	Administrative coverage	177336	154382	87
COUNTRIES	LBY	Libya	2019	DTPCV3	DTP-containing vaccine, 3rd dose	ADMIN	Administrative coverage	247510	237509	96
COUNTRIES	LTU	Lithuania	2019	DTPCV3	DTP-containing vaccine, 3rd dose	ADMIN	Administrative coverage	26613	24516	92.1
COUNTRIES	MDG	Madagascar	2019	DTPCV3	DTP-containing vaccine, 3rd dose	ADMIN	Administrative coverage	900484	856413	95.11
COUNTRIES	MWI	Malawi	2019	DTPCV3	DTP-containing vaccine, 3rd dose	ADMIN	Administrative coverage	729380	691439	95
COUNTRIES	MYS	Malaysia	2019	DTPCV3	DTP-containing vaccine, 3rd dose	ADMIN	Administrative coverage	501945	493878	98.39
COUNTRIES	MDV	Maldives	2019	DTPCV3	DTP-containing vaccine, 3rd dose	ADMIN	Administrative coverage	6460	6364	98.51
COUNTRIES	MLI	Mali	2019	DTPCV3	DTP-containing vaccine, 3rd dose	ADMIN	Administrative coverage	806132	782716	97.1
COUNTRIES	MLT	Malta	2019	DTPCV3	DTP-containing vaccine, 3rd dose	ADMIN	Administrative coverage	4782	4694	98.16
COUNTRIES	MHL	Marshall Islands	2019	DTPCV3	DTP-containing vaccine, 3rd dose	ADMIN	Administrative coverage	1066	10	0.92
COUNTRIES	MRT	Mauritania	2019	DTPCV3	DTP-containing vaccine, 3rd dose	ADMIN	Administrative coverage	145452	129443	88.99
COUNTRIES	MUS	Mauritius	2019	DTPCV3	DTP-containing vaccine, 3rd dose	ADMIN	Administrative coverage	12675	11013	86.89
COUNTRIES	MEX	Mexico	2019	DTPCV3	DTP-containing vaccine, 3rd dose	ADMIN	Administrative coverage	2218679	1828559	82
COUNTRIES	FSM	Micronesia (Federated States of)	2019	DTPCV3	DTP-containing vaccine, 3rd dose	ADMIN	Administrative coverage	4412	3446	78
COUNTRIES	MCO	Monaco	2019	DTPCV3	DTP-containing vaccine, 3rd dose	ADMIN	Administrative coverage
COUNTRIES	MNG	Mongolia	2019	DTPCV3	DTP-containing vaccine, 3rd dose	ADMIN	Administrative coverage	74675	73245	98.09
COUNTRIES	MNE	Montenegro	2019	DTPCV3	DTP-containing vaccine, 3rd dose	ADMIN	Administrative coverage			86.66
COUNTRIES	MSR	Montserrat	2019	DTPCV3	DTP-containing vaccine, 3rd dose	ADMIN	Administrative coverage	44	52	118
COUNTRIES	MAR	Morocco	2019	DTPCV3	DTP-containing vaccine, 3rd dose	ADMIN	Administrative coverage	654737	670127	100
COUNTRIES	MOZ	Mozambique	2019	DTPCV3	DTP-containing vaccine, 3rd dose	ADMIN	Administrative coverage	1002534	1179936	118
COUNTRIES	MMR	Myanmar	2019	DTPCV3	DTP-containing vaccine, 3rd dose	ADMIN	Administrative coverage	968376	873540	90.21
COUNTRIES	NAM	Namibia	2019	DTPCV3	DTP-containing vaccine, 3rd dose	ADMIN	Administrative coverage	84539	73919	87
COUNTRIES	NRU	Nauru	2019	DTPCV3	DTP-containing vaccine, 3rd dose	ADMIN	Administrative coverage	326	314	96.32
COUNTRIES	NPL	Nepal	2019	DTPCV3	DTP-containing vaccine, 3rd dose	ADMIN	Administrative coverage	621565	561675	90
COUNTRIES	NLD	Netherlands (Kingdom of the)	2019	DTPCV3	DTP-containing vaccine, 3rd dose	ADMIN	Administrative coverage	172089	161197	93.67
COUNTRIES	NZL	New Zealand	2019	DTPCV3	DTP-containing vaccine, 3rd dose	ADMIN	Administrative coverage	60150	55089	91.59
COUNTRIES	NIC	Nicaragua	2019	DTPCV3	DTP-containing vaccine, 3rd dose	ADMIN	Administrative coverage	130925	147002	112
COUNTRIES	NER	Niger	2019	DTPCV3	DTP-containing vaccine, 3rd dose	ADMIN	Administrative coverage	965240	947475	98
COUNTRIES	NGA	Nigeria	2019	DTPCV3	DTP-containing vaccine, 3rd dose	ADMIN	Administrative coverage	7810725	6830033	87.44
COUNTRIES	NIU	Niue	2019	DTPCV3	DTP-containing vaccine, 3rd dose	ADMIN	Administrative coverage	16	16	100
COUNTRIES	MNP	Northern Mariana Islands	2019	DTPCV3	DTP-containing vaccine, 3rd dose	ADMIN	Administrative coverage	1441	1042	72.31
COUNTRIES	NOR	Norway	2019	DTPCV3	DTP-containing vaccine, 3rd dose	ADMIN	Administrative coverage	57820	55913	97
COUNTRIES	PSE	occupied Palestinian territory, including east Jerusalem	2019	DTPCV3	DTP-containing vaccine, 3rd dose	ADMIN	Administrative coverage	135585	136882	100.96
COUNTRIES	OMN	Oman	2019	DTPCV3	DTP-containing vaccine, 3rd dose	ADMIN	Administrative coverage	85702	85681	99.98
COUNTRIES	PAK	Pakistan	2019	DTPCV3	DTP-containing vaccine, 3rd dose	ADMIN	Administrative coverage	6911192	6231296	90.16
COUNTRIES	PLW	Palau	2019	DTPCV3	DTP-containing vaccine, 3rd dose	ADMIN	Administrative coverage	329	322	97
COUNTRIES	PAN	Panama	2019	DTPCV3	DTP-containing vaccine, 3rd dose	ADMIN	Administrative coverage	73483	64435	88
COUNTRIES	PNG	Papua New Guinea	2019	DTPCV3	DTP-containing vaccine, 3rd dose	ADMIN	Administrative coverage	290784	116412	40
COUNTRIES	PRY	Paraguay	2019	DTPCV3	DTP-containing vaccine, 3rd dose	ADMIN	Administrative coverage	142052	104730	74
COUNTRIES	PER	Peru	2019	DTPCV3	DTP-containing vaccine, 3rd dose	ADMIN	Administrative coverage	506008	445867	88.11
COUNTRIES	PHL	Philippines	2019	DTPCV3	DTP-containing vaccine, 3rd dose	ADMIN	Administrative coverage	2221454	1579005	71.08
COUNTRIES	POL	Poland	2019	DTPCV3	DTP-containing vaccine, 3rd dose	ADMIN	Administrative coverage	381583	362257	94.9
COUNTRIES	PRT	Portugal	2019	DTPCV3	DTP-containing vaccine, 3rd dose	ADMIN	Administrative coverage
COUNTRIES	QAT	Qatar	2019	DTPCV3	DTP-containing vaccine, 3rd dose	ADMIN	Administrative coverage	28237	27659	98
COUNTRIES	KOR	Republic of Korea	2019	DTPCV3	DTP-containing vaccine, 3rd dose	ADMIN	Administrative coverage	330958	321911	97.27
COUNTRIES	MDA	Republic of Moldova	2019	DTPCV3	DTP-containing vaccine, 3rd dose	ADMIN	Administrative coverage	37696	34136	90.56
COUNTRIES	ROU	Romania	2019	DTPCV3	DTP-containing vaccine, 3rd dose	ADMIN	Administrative coverage	154393	89346	53.39
COUNTRIES	RUS	Russian Federation	2019	DTPCV3	DTP-containing vaccine, 3rd dose	ADMIN	Administrative coverage	1522633	1475294	96.88
COUNTRIES	RWA	Rwanda	2019	DTPCV3	DTP-containing vaccine, 3rd dose	ADMIN	Administrative coverage	364820	356591	97.74
COUNTRIES	KNA	Saint Kitts and Nevis	2019	DTPCV3	DTP-containing vaccine, 3rd dose	ADMIN	Administrative coverage	683	664	97
COUNTRIES	LCA	Saint Lucia	2019	DTPCV3	DTP-containing vaccine, 3rd dose	ADMIN	Administrative coverage	1896	1741	92
COUNTRIES	VCT	Saint Vincent and the Grenadines	2019	DTPCV3	DTP-containing vaccine, 3rd dose	ADMIN	Administrative coverage	1444	1498	104
COUNTRIES	WSM	Samoa	2019	DTPCV3	DTP-containing vaccine, 3rd dose	ADMIN	Administrative coverage	5660	3863	68.25
COUNTRIES	SMR	San Marino	2019	DTPCV3	DTP-containing vaccine, 3rd dose	ADMIN	Administrative coverage	238	209	87.8
COUNTRIES	STP	Sao Tome and Principe	2019	DTPCV3	DTP-containing vaccine, 3rd dose	ADMIN	Administrative coverage	5561	5282	95
COUNTRIES	SAU	Saudi Arabia	2019	DTPCV3	DTP-containing vaccine, 3rd dose	ADMIN	Administrative coverage	459810	440164	95.7
COUNTRIES	SEN	Senegal	2019	DTPCV3	DTP-containing vaccine, 3rd dose	ADMIN	Administrative coverage	559215	560480	100.23
COUNTRIES	SRB	Serbia	2019	DTPCV3	DTP-containing vaccine, 3rd dose	ADMIN	Administrative coverage	64967	61770	95.1
COUNTRIES	SYC	Seychelles	2019	DTPCV3	DTP-containing vaccine, 3rd dose	ADMIN	Administrative coverage	1578	1573	99.6
COUNTRIES	SLE	Sierra Leone	2019	DTPCV3	DTP-containing vaccine, 3rd dose	ADMIN	Administrative coverage	286981	272175	95
COUNTRIES	SGP	Singapore	2019	DTPCV3	DTP-containing vaccine, 3rd dose	ADMIN	Administrative coverage			96.8
COUNTRIES	SVK	Slovakia	2019	DTPCV3	DTP-containing vaccine, 3rd dose	ADMIN	Administrative coverage	58022	56105	96.7
COUNTRIES	SVN	Slovenia	2019	DTPCV3	DTP-containing vaccine, 3rd dose	ADMIN	Administrative coverage
COUNTRIES	SLB	Solomon Islands	2019	DTPCV3	DTP-containing vaccine, 3rd dose	ADMIN	Administrative coverage	16760	15784	94.18
COUNTRIES	SOM	Somalia	2019	DTPCV3	DTP-containing vaccine, 3rd dose	ADMIN	Administrative coverage	602195	462085	77
COUNTRIES	ZAF	South Africa	2019	DTPCV3	DTP-containing vaccine, 3rd dose	ADMIN	Administrative coverage	1157702	983465	84.95
COUNTRIES	SSD	South Sudan	2019	DTPCV3	DTP-containing vaccine, 3rd dose	ADMIN	Administrative coverage	599605	269320	45
COUNTRIES	ESP	Spain	2019	DTPCV3	DTP-containing vaccine, 3rd dose	ADMIN	Administrative coverage	334932	317345	94.75
COUNTRIES	LKA	Sri Lanka	2019	DTPCV3	DTP-containing vaccine, 3rd dose	ADMIN	Administrative coverage	318373	310694	98
COUNTRIES	SDN	Sudan	2019	DTPCV3	DTP-containing vaccine, 3rd dose	ADMIN	Administrative coverage	1635788	1527814	93.4
COUNTRIES	SUR	Suriname	2019	DTPCV3	DTP-containing vaccine, 3rd dose	ADMIN	Administrative coverage	8988	8143	91
COUNTRIES	SWE	Sweden	2019	DTPCV3	DTP-containing vaccine, 3rd dose	ADMIN	Administrative coverage
COUNTRIES	CHE	Switzerland	2019	DTPCV3	DTP-containing vaccine, 3rd dose	ADMIN	Administrative coverage			96.2
COUNTRIES	SYR	Syrian Arab Republic	2019	DTPCV3	DTP-containing vaccine, 3rd dose	ADMIN	Administrative coverage	547158	398242	73
COUNTRIES	TJK	Tajikistan	2019	DTPCV3	DTP-containing vaccine, 3rd dose	ADMIN	Administrative coverage	250210	242068	96.7
COUNTRIES	THA	Thailand	2019	DTPCV3	DTP-containing vaccine, 3rd dose	ADMIN	Administrative coverage	389125	350353	90.04
COUNTRIES	TLS	Timor-Leste	2019	DTPCV3	DTP-containing vaccine, 3rd dose	ADMIN	Administrative coverage	44981	38617	86
COUNTRIES	TGO	Togo	2019	DTPCV3	DTP-containing vaccine, 3rd dose	ADMIN	Administrative coverage	316877	286939	90.55
COUNTRIES	TKL	Tokelau	2019	DTPCV3	DTP-containing vaccine, 3rd dose	ADMIN	Administrative coverage	55	54	98
COUNTRIES	TON	Tonga	2019	DTPCV3	DTP-containing vaccine, 3rd dose	ADMIN	Administrative coverage	2149	2149	100
COUNTRIES	TTO	Trinidad and Tobago	2019	DTPCV3	DTP-containing vaccine, 3rd dose	ADMIN	Administrative coverage	16186	15073	93
COUNTRIES	TUN	Tunisia	2019	DTPCV3	DTP-containing vaccine, 3rd dose	ADMIN	Administrative coverage	199562	183632	92
COUNTRIES	TUR	Türkiye	2019	DTPCV3	DTP-containing vaccine, 3rd dose	ADMIN	Administrative coverage	1176839	1161195	98.67
COUNTRIES	TKM	Turkmenistan	2019	DTPCV3	DTP-containing vaccine, 3rd dose	ADMIN	Administrative coverage			98.8
COUNTRIES	TCA	Turks and Caicos Islands	2019	DTPCV3	DTP-containing vaccine, 3rd dose	ADMIN	Administrative coverage	586	546	93
COUNTRIES	TUV	Tuvalu	2019	DTPCV3	DTP-containing vaccine, 3rd dose	ADMIN	Administrative coverage	307	283	92.1
COUNTRIES	UGA	Uganda	2019	DTPCV3	DTP-containing vaccine, 3rd dose	ADMIN	Administrative coverage	1733243	1616454	93.26
COUNTRIES	UKR	Ukraine	2019	DTPCV3	DTP-containing vaccine, 3rd dose	ADMIN	Administrative coverage	330738	266354	80.5
COUNTRIES	ARE	United Arab Emirates	2019	DTPCV3	DTP-containing vaccine, 3rd dose	ADMIN	Administrative coverage	73304	72511	99
COUNTRIES	GBR	United Kingdom of Great Britain and Northern Ireland	2019	DTPCV3	DTP-containing vaccine, 3rd dose	ADMIN	Administrative coverage	756079	699891	93
COUNTRIES	TZA	United Republic of Tanzania	2019	DTPCV3	DTP-containing vaccine, 3rd dose	ADMIN	Administrative coverage	2061343	2161097	104.84
COUNTRIES	USA	United States of America	2019	DTPCV3	DTP-containing vaccine, 3rd dose	ADMIN	Administrative coverage
COUNTRIES	URY	Uruguay	2019	DTPCV3	DTP-containing vaccine, 3rd dose	ADMIN	Administrative coverage	37468	35391	94
COUNTRIES	UZB	Uzbekistan	2019	DTPCV3	DTP-containing vaccine, 3rd dose	ADMIN	Administrative coverage	766029	732708	95.6
COUNTRIES	VUT	Vanuatu	2019	DTPCV3	DTP-containing vaccine, 3rd dose	ADMIN	Administrative coverage	8691	7867	90.52
COUNTRIES	VEN	Venezuela (Bolivarian Republic of)	2019	DTPCV3	DTP-containing vaccine, 3rd dose	ADMIN	Administrative coverage	536097	343869	64
COUNTRIES	VNM	Viet Nam	2019	DTPCV3	DTP-containing vaccine, 3rd dose	ADMIN	Administrative coverage	1595050	1425547	89.37
COUNTRIES	WLF	Wallis and Futuna	2019	DTPCV3	DTP-containing vaccine, 3rd dose	ADMIN	Administrative coverage	146	157
COUNTRIES	YEM	Yemen	2019	DTPCV3	DTP-containing vaccine, 3rd dose	ADMIN	Administrative coverage	1046491	919113	88
COUNTRIES	ZMB	Zambia	2019	DTPCV3	DTP-containing vaccine, 3rd dose	ADMIN	Administrative coverage	695247	609481	83.89
COUNTRIES	ZWE	Zimbabwe	2019	DTPCV3	DTP-containing vaccine, 3rd dose	ADMIN	Administrative coverage	459428	407364	88.67
COUNTRIES	AFG	Afghanistan	2019	DTPCV3	DTP-containing vaccine, 3rd dose	OFFICIAL	Official coverage			86.66
COUNTRIES	ALB	Albania	2019	DTPCV3	DTP-containing vaccine, 3rd dose	OFFICIAL	Official coverage			98.6
COUNTRIES	AND	Andorra	2019	DTPCV3	DTP-containing vaccine, 3rd dose	OFFICIAL	Official coverage			99.07
COUNTRIES	AGO	Angola	2019	DTPCV3	DTP-containing vaccine, 3rd dose	OFFICIAL	Official coverage			78.5
COUNTRIES	AIA	Anguilla	2019	DTPCV3	DTP-containing vaccine, 3rd dose	OFFICIAL	Official coverage			77
COUNTRIES	ATG	Antigua and Barbuda	2019	DTPCV3	DTP-containing vaccine, 3rd dose	OFFICIAL	Official coverage			99
COUNTRIES	ARG	Argentina	2019	DTPCV3	DTP-containing vaccine, 3rd dose	OFFICIAL	Official coverage			83
COUNTRIES	ARM	Armenia	2019	DTPCV3	DTP-containing vaccine, 3rd dose	OFFICIAL	Official coverage			92
COUNTRIES	ABW	Aruba	2019	DTPCV3	DTP-containing vaccine, 3rd dose	OFFICIAL	Official coverage			96
COUNTRIES	AUS	Australia	2019	DTPCV3	DTP-containing vaccine, 3rd dose	OFFICIAL	Official coverage			94.92
COUNTRIES	AUT	Austria	2019	DTPCV3	DTP-containing vaccine, 3rd dose	OFFICIAL	Official coverage			88
COUNTRIES	AZE	Azerbaijan	2019	DTPCV3	DTP-containing vaccine, 3rd dose	OFFICIAL	Official coverage			94.5
COUNTRIES	BHS	Bahamas	2019	DTPCV3	DTP-containing vaccine, 3rd dose	OFFICIAL	Official coverage			89
COUNTRIES	BHR	Bahrain	2019	DTPCV3	DTP-containing vaccine, 3rd dose	OFFICIAL	Official coverage			99.78
COUNTRIES	BGD	Bangladesh	2019	DTPCV3	DTP-containing vaccine, 3rd dose	OFFICIAL	Official coverage			93.4
COUNTRIES	BRB	Barbados	2019	DTPCV3	DTP-containing vaccine, 3rd dose	OFFICIAL	Official coverage			90
COUNTRIES	BLR	Belarus	2019	DTPCV3	DTP-containing vaccine, 3rd dose	OFFICIAL	Official coverage			97.7
COUNTRIES	BEL	Belgium	2019	DTPCV3	DTP-containing vaccine, 3rd dose	OFFICIAL	Official coverage			97.3
COUNTRIES	BLZ	Belize	2019	DTPCV3	DTP-containing vaccine, 3rd dose	OFFICIAL	Official coverage			98
COUNTRIES	BEN	Benin	2019	DTPCV3	DTP-containing vaccine, 3rd dose	OFFICIAL	Official coverage			82
COUNTRIES	BMU	Bermuda	2019	DTPCV3	DTP-containing vaccine, 3rd dose	OFFICIAL	Official coverage			98
COUNTRIES	BTN	Bhutan	2019	DTPCV3	DTP-containing vaccine, 3rd dose	OFFICIAL	Official coverage			97
COUNTRIES	BOL	Bolivia (Plurinational State of)	2019	DTPCV3	DTP-containing vaccine, 3rd dose	OFFICIAL	Official coverage			75
COUNTRIES	BIH	Bosnia and Herzegovina	2019	DTPCV3	DTP-containing vaccine, 3rd dose	OFFICIAL	Official coverage			80
COUNTRIES	BWA	Botswana	2019	DTPCV3	DTP-containing vaccine, 3rd dose	OFFICIAL	Official coverage
COUNTRIES	BRA	Brazil	2019	DTPCV3	DTP-containing vaccine, 3rd dose	OFFICIAL	Official coverage			70
COUNTRIES	VGB	British Virgin Islands	2019	DTPCV3	DTP-containing vaccine, 3rd dose	OFFICIAL	Official coverage			88
COUNTRIES	BRN	Brunei Darussalam	2019	DTPCV3	DTP-containing vaccine, 3rd dose	OFFICIAL	Official coverage			100
COUNTRIES	BGR	Bulgaria	2019	DTPCV3	DTP-containing vaccine, 3rd dose	OFFICIAL	Official coverage			92.8
COUNTRIES	BFA	Burkina Faso	2019	DTPCV3	DTP-containing vaccine, 3rd dose	OFFICIAL	Official coverage			91
COUNTRIES	BDI	Burundi	2019	DTPCV3	DTP-containing vaccine, 3rd dose	OFFICIAL	Official coverage			93
COUNTRIES	CPV	Cabo Verde	2019	DTPCV3	DTP-containing vaccine, 3rd dose	OFFICIAL	Official coverage			96
COUNTRIES	KHM	Cambodia	2019	DTPCV3	DTP-containing vaccine, 3rd dose	OFFICIAL	Official coverage
COUNTRIES	CMR	Cameroon	2019	DTPCV3	DTP-containing vaccine, 3rd dose	OFFICIAL	Official coverage			67
COUNTRIES	CAN	Canada	2019	DTPCV3	DTP-containing vaccine, 3rd dose	OFFICIAL	Official coverage			91
COUNTRIES	CAF	Central African Republic	2019	DTPCV3	DTP-containing vaccine, 3rd dose	OFFICIAL	Official coverage			61
COUNTRIES	TCD	Chad	2019	DTPCV3	DTP-containing vaccine, 3rd dose	OFFICIAL	Official coverage			80.56
COUNTRIES	CHL	Chile	2019	DTPCV3	DTP-containing vaccine, 3rd dose	OFFICIAL	Official coverage			96
COUNTRIES	CHN	China	2019	DTPCV3	DTP-containing vaccine, 3rd dose	OFFICIAL	Official coverage
COUNTRIES	HKG	China, Hong Kong SAR	2019	DTPCV3	DTP-containing vaccine, 3rd dose	OFFICIAL	Official coverage			95
COUNTRIES	MAC	China, Macao SAR	2019	DTPCV3	DTP-containing vaccine, 3rd dose	OFFICIAL	Official coverage			98
COUNTRIES	COL	Colombia	2019	DTPCV3	DTP-containing vaccine, 3rd dose	OFFICIAL	Official coverage			94
COUNTRIES	COM	Comoros	2019	DTPCV3	DTP-containing vaccine, 3rd dose	OFFICIAL	Official coverage			91
COUNTRIES	COG	Congo	2019	DTPCV3	DTP-containing vaccine, 3rd dose	OFFICIAL	Official coverage			83
COUNTRIES	COK	Cook Islands	2019	DTPCV3	DTP-containing vaccine, 3rd dose	OFFICIAL	Official coverage			98
COUNTRIES	CRI	Costa Rica	2019	DTPCV3	DTP-containing vaccine, 3rd dose	OFFICIAL	Official coverage			95
COUNTRIES	CIV	Côte d'Ivoire	2019	DTPCV3	DTP-containing vaccine, 3rd dose	OFFICIAL	Official coverage			94
COUNTRIES	HRV	Croatia	2019	DTPCV3	DTP-containing vaccine, 3rd dose	OFFICIAL	Official coverage
COUNTRIES	CUB	Cuba	2019	DTPCV3	DTP-containing vaccine, 3rd dose	OFFICIAL	Official coverage			99
COUNTRIES	CUW	Curaçao	2019	DTPCV3	DTP-containing vaccine, 3rd dose	OFFICIAL	Official coverage			98
COUNTRIES	CYP	Cyprus	2019	DTPCV3	DTP-containing vaccine, 3rd dose	OFFICIAL	Official coverage			95.9
COUNTRIES	CZE	Czechia	2019	DTPCV3	DTP-containing vaccine, 3rd dose	OFFICIAL	Official coverage			96.69
COUNTRIES	PRK	Democratic People's Republic of Korea	2019	DTPCV3	DTP-containing vaccine, 3rd dose	OFFICIAL	Official coverage			97.3
COUNTRIES	COD	Democratic Republic of the Congo	2019	DTPCV3	DTP-containing vaccine, 3rd dose	OFFICIAL	Official coverage			73
COUNTRIES	DNK	Denmark	2019	DTPCV3	DTP-containing vaccine, 3rd dose	OFFICIAL	Official coverage			97
COUNTRIES	DJI	Djibouti	2019	DTPCV3	DTP-containing vaccine, 3rd dose	OFFICIAL	Official coverage			84.76
COUNTRIES	DMA	Dominica	2019	DTPCV3	DTP-containing vaccine, 3rd dose	OFFICIAL	Official coverage			99
COUNTRIES	DOM	Dominican Republic	2019	DTPCV3	DTP-containing vaccine, 3rd dose	OFFICIAL	Official coverage			89
COUNTRIES	ECU	Ecuador	2019	DTPCV3	DTP-containing vaccine, 3rd dose	OFFICIAL	Official coverage			85
COUNTRIES	EGY	Egypt	2019	DTPCV3	DTP-containing vaccine, 3rd dose	OFFICIAL	Official coverage			95.2
COUNTRIES	SLV	El Salvador	2019	DTPCV3	DTP-containing vaccine, 3rd dose	OFFICIAL	Official coverage			96
COUNTRIES	GNQ	Equatorial Guinea	2019	DTPCV3	DTP-containing vaccine, 3rd dose	OFFICIAL	Official coverage			61
COUNTRIES	ERI	Eritrea	2019	DTPCV3	DTP-containing vaccine, 3rd dose	OFFICIAL	Official coverage			95
COUNTRIES	EST	Estonia	2019	DTPCV3	DTP-containing vaccine, 3rd dose	OFFICIAL	Official coverage			91.4
COUNTRIES	SWZ	Eswatini	2019	DTPCV3	DTP-containing vaccine, 3rd dose	OFFICIAL	Official coverage			90
COUNTRIES	ETH	Ethiopia	2019	DTPCV3	DTP-containing vaccine, 3rd dose	OFFICIAL	Official coverage			96
COUNTRIES	FJI	Fiji	2019	DTPCV3	DTP-containing vaccine, 3rd dose	OFFICIAL	Official coverage			91.2
COUNTRIES	FIN	Finland	2019	DTPCV3	DTP-containing vaccine, 3rd dose	OFFICIAL	Official coverage			91
COUNTRIES	PYF	French Polynesia	2019	DTPCV3	DTP-containing vaccine, 3rd dose	OFFICIAL	Official coverage			98
COUNTRIES	GAB	Gabon	2019	DTPCV3	DTP-containing vaccine, 3rd dose	OFFICIAL	Official coverage			70
COUNTRIES	GMB	Gambia	2019	DTPCV3	DTP-containing vaccine, 3rd dose	OFFICIAL	Official coverage			88
COUNTRIES	GEO	Georgia	2019	DTPCV3	DTP-containing vaccine, 3rd dose	OFFICIAL	Official coverage			94
COUNTRIES	DEU	Germany	2019	DTPCV3	DTP-containing vaccine, 3rd dose	OFFICIAL	Official coverage
COUNTRIES	GHA	Ghana	2019	DTPCV3	DTP-containing vaccine, 3rd dose	OFFICIAL	Official coverage			97
COUNTRIES	GRC	Greece	2019	DTPCV3	DTP-containing vaccine, 3rd dose	OFFICIAL	Official coverage			99.5
COUNTRIES	GRD	Grenada	2019	DTPCV3	DTP-containing vaccine, 3rd dose	OFFICIAL	Official coverage			92
COUNTRIES	GUM	Guam	2019	DTPCV3	DTP-containing vaccine, 3rd dose	OFFICIAL	Official coverage
COUNTRIES	GTM	Guatemala	2019	DTPCV3	DTP-containing vaccine, 3rd dose	OFFICIAL	Official coverage			88.4
COUNTRIES	GIN	Guinea	2019	DTPCV3	DTP-containing vaccine, 3rd dose	OFFICIAL	Official coverage			82
COUNTRIES	GNB	Guinea-Bissau	2019	DTPCV3	DTP-containing vaccine, 3rd dose	OFFICIAL	Official coverage			78
COUNTRIES	GUY	Guyana	2019	DTPCV3	DTP-containing vaccine, 3rd dose	OFFICIAL	Official coverage			99
COUNTRIES	HTI	Haiti	2019	DTPCV3	DTP-containing vaccine, 3rd dose	OFFICIAL	Official coverage			79.48
COUNTRIES	HND	Honduras	2019	DTPCV3	DTP-containing vaccine, 3rd dose	OFFICIAL	Official coverage			88
COUNTRIES	HUN	Hungary	2019	DTPCV3	DTP-containing vaccine, 3rd dose	OFFICIAL	Official coverage
COUNTRIES	ISL	Iceland	2019	DTPCV3	DTP-containing vaccine, 3rd dose	OFFICIAL	Official coverage			92.5
COUNTRIES	IND	India	2019	DTPCV3	DTP-containing vaccine, 3rd dose	OFFICIAL	Official coverage			90.63
COUNTRIES	IDN	Indonesia	2019	DTPCV3	DTP-containing vaccine, 3rd dose	OFFICIAL	Official coverage			85
COUNTRIES	IRN	Iran (Islamic Republic of)	2019	DTPCV3	DTP-containing vaccine, 3rd dose	OFFICIAL	Official coverage			99
COUNTRIES	IRQ	Iraq	2019	DTPCV3	DTP-containing vaccine, 3rd dose	OFFICIAL	Official coverage			84
COUNTRIES	IRL	Ireland	2019	DTPCV3	DTP-containing vaccine, 3rd dose	OFFICIAL	Official coverage			93.5
COUNTRIES	ISR	Israel	2019	DTPCV3	DTP-containing vaccine, 3rd dose	OFFICIAL	Official coverage			98
COUNTRIES	ITA	Italy	2019	DTPCV3	DTP-containing vaccine, 3rd dose	OFFICIAL	Official coverage
COUNTRIES	JAM	Jamaica	2019	DTPCV3	DTP-containing vaccine, 3rd dose	OFFICIAL	Official coverage			96
COUNTRIES	JPN	Japan	2019	DTPCV3	DTP-containing vaccine, 3rd dose	OFFICIAL	Official coverage			98.3
COUNTRIES	JOR	Jordan	2019	DTPCV3	DTP-containing vaccine, 3rd dose	OFFICIAL	Official coverage			89
COUNTRIES	KAZ	Kazakhstan	2019	DTPCV3	DTP-containing vaccine, 3rd dose	OFFICIAL	Official coverage			97
COUNTRIES	KEN	Kenya	2019	DTPCV3	DTP-containing vaccine, 3rd dose	OFFICIAL	Official coverage			83.22
COUNTRIES	KIR	Kiribati	2019	DTPCV3	DTP-containing vaccine, 3rd dose	OFFICIAL	Official coverage			97.14
COUNTRIES	KGZ	Kyrgyzstan	2019	DTPCV3	DTP-containing vaccine, 3rd dose	OFFICIAL	Official coverage			95
COUNTRIES	LAO	Lao People's Democratic Republic	2019	DTPCV3	DTP-containing vaccine, 3rd dose	OFFICIAL	Official coverage			92.5
COUNTRIES	LVA	Latvia	2019	DTPCV3	DTP-containing vaccine, 3rd dose	OFFICIAL	Official coverage			100
COUNTRIES	LBN	Lebanon	2019	DTPCV3	DTP-containing vaccine, 3rd dose	OFFICIAL	Official coverage			93.48
COUNTRIES	LSO	Lesotho	2019	DTPCV3	DTP-containing vaccine, 3rd dose	OFFICIAL	Official coverage			94
COUNTRIES	LBR	Liberia	2019	DTPCV3	DTP-containing vaccine, 3rd dose	OFFICIAL	Official coverage			87
COUNTRIES	LBY	Libya	2019	DTPCV3	DTP-containing vaccine, 3rd dose	OFFICIAL	Official coverage			97
COUNTRIES	LTU	Lithuania	2019	DTPCV3	DTP-containing vaccine, 3rd dose	OFFICIAL	Official coverage			92.1
COUNTRIES	LUX	Luxembourg	2019	DTPCV3	DTP-containing vaccine, 3rd dose	OFFICIAL	Official coverage
COUNTRIES	MDG	Madagascar	2019	DTPCV3	DTP-containing vaccine, 3rd dose	OFFICIAL	Official coverage			95.11
COUNTRIES	MWI	Malawi	2019	DTPCV3	DTP-containing vaccine, 3rd dose	OFFICIAL	Official coverage			95
COUNTRIES	MYS	Malaysia	2019	DTPCV3	DTP-containing vaccine, 3rd dose	OFFICIAL	Official coverage			98
COUNTRIES	MDV	Maldives	2019	DTPCV3	DTP-containing vaccine, 3rd dose	OFFICIAL	Official coverage			98.5
COUNTRIES	MLI	Mali	2019	DTPCV3	DTP-containing vaccine, 3rd dose	OFFICIAL	Official coverage			71
COUNTRIES	MLT	Malta	2019	DTPCV3	DTP-containing vaccine, 3rd dose	OFFICIAL	Official coverage			98.16
COUNTRIES	MHL	Marshall Islands	2019	DTPCV3	DTP-containing vaccine, 3rd dose	OFFICIAL	Official coverage			79.17
COUNTRIES	MRT	Mauritania	2019	DTPCV3	DTP-containing vaccine, 3rd dose	OFFICIAL	Official coverage			89
COUNTRIES	MUS	Mauritius	2019	DTPCV3	DTP-containing vaccine, 3rd dose	OFFICIAL	Official coverage			96
COUNTRIES	MEX	Mexico	2019	DTPCV3	DTP-containing vaccine, 3rd dose	OFFICIAL	Official coverage			82
COUNTRIES	FSM	Micronesia (Federated States of)	2019	DTPCV3	DTP-containing vaccine, 3rd dose	OFFICIAL	Official coverage			78
COUNTRIES	MCO	Monaco	2019	DTPCV3	DTP-containing vaccine, 3rd dose	OFFICIAL	Official coverage			100
COUNTRIES	MNG	Mongolia	2019	DTPCV3	DTP-containing vaccine, 3rd dose	OFFICIAL	Official coverage			98.1
COUNTRIES	MSR	Montserrat	2019	DTPCV3	DTP-containing vaccine, 3rd dose	OFFICIAL	Official coverage			118
COUNTRIES	MAR	Morocco	2019	DTPCV3	DTP-containing vaccine, 3rd dose	OFFICIAL	Official coverage			100
COUNTRIES	MOZ	Mozambique	2019	DTPCV3	DTP-containing vaccine, 3rd dose	OFFICIAL	Official coverage			95
COUNTRIES	MMR	Myanmar	2019	DTPCV3	DTP-containing vaccine, 3rd dose	OFFICIAL	Official coverage			90.21
COUNTRIES	NAM	Namibia	2019	DTPCV3	DTP-containing vaccine, 3rd dose	OFFICIAL	Official coverage			87
COUNTRIES	NRU	Nauru	2019	DTPCV3	DTP-containing vaccine, 3rd dose	OFFICIAL	Official coverage			96
COUNTRIES	NPL	Nepal	2019	DTPCV3	DTP-containing vaccine, 3rd dose	OFFICIAL	Official coverage			93
COUNTRIES	NLD	Netherlands (Kingdom of the)	2019	DTPCV3	DTP-containing vaccine, 3rd dose	OFFICIAL	Official coverage			93.67
COUNTRIES	NZL	New Zealand	2019	DTPCV3	DTP-containing vaccine, 3rd dose	OFFICIAL	Official coverage			91.59
COUNTRIES	NIC	Nicaragua	2019	DTPCV3	DTP-containing vaccine, 3rd dose	OFFICIAL	Official coverage			112
COUNTRIES	NER	Niger	2019	DTPCV3	DTP-containing vaccine, 3rd dose	OFFICIAL	Official coverage			81
COUNTRIES	NGA	Nigeria	2019	DTPCV3	DTP-containing vaccine, 3rd dose	OFFICIAL	Official coverage			57
COUNTRIES	NIU	Niue	2019	DTPCV3	DTP-containing vaccine, 3rd dose	OFFICIAL	Official coverage
COUNTRIES	MNP	Northern Mariana Islands	2019	DTPCV3	DTP-containing vaccine, 3rd dose	OFFICIAL	Official coverage			72.31
COUNTRIES	NOR	Norway	2019	DTPCV3	DTP-containing vaccine, 3rd dose	OFFICIAL	Official coverage			97
COUNTRIES	PSE	occupied Palestinian territory, including east Jerusalem	2019	DTPCV3	DTP-containing vaccine, 3rd dose	OFFICIAL	Official coverage			100
COUNTRIES	OMN	Oman	2019	DTPCV3	DTP-containing vaccine, 3rd dose	OFFICIAL	Official coverage			100
COUNTRIES	PAK	Pakistan	2019	DTPCV3	DTP-containing vaccine, 3rd dose	OFFICIAL	Official coverage			83.6
COUNTRIES	PLW	Palau	2019	DTPCV3	DTP-containing vaccine, 3rd dose	OFFICIAL	Official coverage			97
COUNTRIES	PAN	Panama	2019	DTPCV3	DTP-containing vaccine, 3rd dose	OFFICIAL	Official coverage			88
COUNTRIES	PNG	Papua New Guinea	2019	DTPCV3	DTP-containing vaccine, 3rd dose	OFFICIAL	Official coverage			40
COUNTRIES	PRY	Paraguay	2019	DTPCV3	DTP-containing vaccine, 3rd dose	OFFICIAL	Official coverage			74
COUNTRIES	PER	Peru	2019	DTPCV3	DTP-containing vaccine, 3rd dose	OFFICIAL	Official coverage			88
COUNTRIES	PHL	Philippines	2019	DTPCV3	DTP-containing vaccine, 3rd dose	OFFICIAL	Official coverage			71
COUNTRIES	POL	Poland	2019	DTPCV3	DTP-containing vaccine, 3rd dose	OFFICIAL	Official coverage			95
COUNTRIES	PRT	Portugal	2019	DTPCV3	DTP-containing vaccine, 3rd dose	OFFICIAL	Official coverage			98.7
COUNTRIES	KOR	Republic of Korea	2019	DTPCV3	DTP-containing vaccine, 3rd dose	OFFICIAL	Official coverage			98
COUNTRIES	MDA	Republic of Moldova	2019	DTPCV3	DTP-containing vaccine, 3rd dose	OFFICIAL	Official coverage			90.56
COUNTRIES	ROU	Romania	2019	DTPCV3	DTP-containing vaccine, 3rd dose	OFFICIAL	Official coverage			87.8
COUNTRIES	RUS	Russian Federation	2019	DTPCV3	DTP-containing vaccine, 3rd dose	OFFICIAL	Official coverage			96.88
COUNTRIES	RWA	Rwanda	2019	DTPCV3	DTP-containing vaccine, 3rd dose	OFFICIAL	Official coverage			97.74
COUNTRIES	KNA	Saint Kitts and Nevis	2019	DTPCV3	DTP-containing vaccine, 3rd dose	OFFICIAL	Official coverage			97
COUNTRIES	LCA	Saint Lucia	2019	DTPCV3	DTP-containing vaccine, 3rd dose	OFFICIAL	Official coverage			92
COUNTRIES	VCT	Saint Vincent and the Grenadines	2019	DTPCV3	DTP-containing vaccine, 3rd dose	OFFICIAL	Official coverage			104
COUNTRIES	WSM	Samoa	2019	DTPCV3	DTP-containing vaccine, 3rd dose	OFFICIAL	Official coverage			68
COUNTRIES	SMR	San Marino	2019	DTPCV3	DTP-containing vaccine, 3rd dose	OFFICIAL	Official coverage			87.8
COUNTRIES	STP	Sao Tome and Principe	2019	DTPCV3	DTP-containing vaccine, 3rd dose	OFFICIAL	Official coverage			95
COUNTRIES	SAU	Saudi Arabia	2019	DTPCV3	DTP-containing vaccine, 3rd dose	OFFICIAL	Official coverage			95.7
COUNTRIES	SEN	Senegal	2019	DTPCV3	DTP-containing vaccine, 3rd dose	OFFICIAL	Official coverage			100
COUNTRIES	SRB	Serbia	2019	DTPCV3	DTP-containing vaccine, 3rd dose	OFFICIAL	Official coverage			96.6
COUNTRIES	SYC	Seychelles	2019	DTPCV3	DTP-containing vaccine, 3rd dose	OFFICIAL	Official coverage			99
COUNTRIES	SLE	Sierra Leone	2019	DTPCV3	DTP-containing vaccine, 3rd dose	OFFICIAL	Official coverage			95
COUNTRIES	SVK	Slovakia	2019	DTPCV3	DTP-containing vaccine, 3rd dose	OFFICIAL	Official coverage			96.7
COUNTRIES	SVN	Slovenia	2019	DTPCV3	DTP-containing vaccine, 3rd dose	OFFICIAL	Official coverage			94.7
COUNTRIES	SLB	Solomon Islands	2019	DTPCV3	DTP-containing vaccine, 3rd dose	OFFICIAL	Official coverage			94
COUNTRIES	SOM	Somalia	2019	DTPCV3	DTP-containing vaccine, 3rd dose	OFFICIAL	Official coverage			77
COUNTRIES	ZAF	South Africa	2019	DTPCV3	DTP-containing vaccine, 3rd dose	OFFICIAL	Official coverage			85
COUNTRIES	SSD	South Sudan	2019	DTPCV3	DTP-containing vaccine, 3rd dose	OFFICIAL	Official coverage			50
COUNTRIES	ESP	Spain	2019	DTPCV3	DTP-containing vaccine, 3rd dose	OFFICIAL	Official coverage			95
COUNTRIES	LKA	Sri Lanka	2019	DTPCV3	DTP-containing vaccine, 3rd dose	OFFICIAL	Official coverage			99
COUNTRIES	SDN	Sudan	2019	DTPCV3	DTP-containing vaccine, 3rd dose	OFFICIAL	Official coverage			93
COUNTRIES	SUR	Suriname	2019	DTPCV3	DTP-containing vaccine, 3rd dose	OFFICIAL	Official coverage			91
COUNTRIES	SWE	Sweden	2019	DTPCV3	DTP-containing vaccine, 3rd dose	OFFICIAL	Official coverage			97.5
COUNTRIES	CHE	Switzerland	2019	DTPCV3	DTP-containing vaccine, 3rd dose	OFFICIAL	Official coverage			96.2
COUNTRIES	SYR	Syrian Arab Republic	2019	DTPCV3	DTP-containing vaccine, 3rd dose	OFFICIAL	Official coverage			73
COUNTRIES	TJK	Tajikistan	2019	DTPCV3	DTP-containing vaccine, 3rd dose	OFFICIAL	Official coverage			96.7
COUNTRIES	THA	Thailand	2019	DTPCV3	DTP-containing vaccine, 3rd dose	OFFICIAL	Official coverage			96.52
COUNTRIES	TLS	Timor-Leste	2019	DTPCV3	DTP-containing vaccine, 3rd dose	OFFICIAL	Official coverage			90
COUNTRIES	TGO	Togo	2019	DTPCV3	DTP-containing vaccine, 3rd dose	OFFICIAL	Official coverage			91
COUNTRIES	TKL	Tokelau	2019	DTPCV3	DTP-containing vaccine, 3rd dose	OFFICIAL	Official coverage			98
COUNTRIES	TON	Tonga	2019	DTPCV3	DTP-containing vaccine, 3rd dose	OFFICIAL	Official coverage			100
COUNTRIES	TTO	Trinidad and Tobago	2019	DTPCV3	DTP-containing vaccine, 3rd dose	OFFICIAL	Official coverage			93
COUNTRIES	TUN	Tunisia	2019	DTPCV3	DTP-containing vaccine, 3rd dose	OFFICIAL	Official coverage			98
COUNTRIES	TUR	Türkiye	2019	DTPCV3	DTP-containing vaccine, 3rd dose	OFFICIAL	Official coverage			98.67
COUNTRIES	TKM	Turkmenistan	2019	DTPCV3	DTP-containing vaccine, 3rd dose	OFFICIAL	Official coverage			98.8
COUNTRIES	TCA	Turks and Caicos Islands	2019	DTPCV3	DTP-containing vaccine, 3rd dose	OFFICIAL	Official coverage			93
COUNTRIES	TUV	Tuvalu	2019	DTPCV3	DTP-containing vaccine, 3rd dose	OFFICIAL	Official coverage			92.1
COUNTRIES	UGA	Uganda	2019	DTPCV3	DTP-containing vaccine, 3rd dose	OFFICIAL	Official coverage			73
COUNTRIES	UKR	Ukraine	2019	DTPCV3	DTP-containing vaccine, 3rd dose	OFFICIAL	Official coverage			79.9
COUNTRIES	ARE	United Arab Emirates	2019	DTPCV3	DTP-containing vaccine, 3rd dose	OFFICIAL	Official coverage			99
COUNTRIES	GBR	United Kingdom of Great Britain and Northern Ireland	2019	DTPCV3	DTP-containing vaccine, 3rd dose	OFFICIAL	Official coverage			93
COUNTRIES	TZA	United Republic of Tanzania	2019	DTPCV3	DTP-containing vaccine, 3rd dose	OFFICIAL	Official coverage			98
COUNTRIES	USA	United States of America	2019	DTPCV3	DTP-containing vaccine, 3rd dose	OFFICIAL	Official coverage			93.8
COUNTRIES	URY	Uruguay	2019	DTPCV3	DTP-containing vaccine, 3rd dose	OFFICIAL	Official coverage			94
COUNTRIES	UZB	Uzbekistan	2019	DTPCV3	DTP-containing vaccine, 3rd dose	OFFICIAL	Official coverage			95.6
COUNTRIES	VUT	Vanuatu	2019	DTPCV3	DTP-containing vaccine, 3rd dose	OFFICIAL	Official coverage			90
COUNTRIES	VEN	Venezuela (Bolivarian Republic of)	2019	DTPCV3	DTP-containing vaccine, 3rd dose	OFFICIAL	Official coverage			64
COUNTRIES	VNM	Viet Nam	2019	DTPCV3	DTP-containing vaccine, 3rd dose	OFFICIAL	Official coverage
COUNTRIES	WLF	Wallis and Futuna	2019	DTPCV3	DTP-containing vaccine, 3rd dose	OFFICIAL	Official coverage
COUNTRIES	YEM	Yemen	2019	DTPCV3	DTP-containing vaccine, 3rd dose	OFFICIAL	Official coverage			88
COUNTRIES	ZMB	Zambia	2019	DTPCV3	DTP-containing vaccine, 3rd dose	OFFICIAL	Official coverage			88
COUNTRIES	ZWE	Zimbabwe	2019	DTPCV3	DTP-containing vaccine, 3rd dose	OFFICIAL	Official coverage			90
COUNTRIES	AFG	Afghanistan	2019	DTPCV3	DTP-containing vaccine, 3rd dose	WUENIC	WHO/UNICEF Estimates of National Immunization Coverage			65
COUNTRIES	ALB	Albania	2019	DTPCV3	DTP-containing vaccine, 3rd dose	WUENIC	WHO/UNICEF Estimates of National Immunization Coverage			99
COUNTRIES	DZA	Algeria	2019	DTPCV3	DTP-containing vaccine, 3rd dose	WUENIC	WHO/UNICEF Estimates of National Immunization Coverage			88
COUNTRIES	AND	Andorra	2019	DTPCV3	DTP-containing vaccine, 3rd dose	WUENIC	WHO/UNICEF Estimates of National Immunization Coverage			99
COUNTRIES	AGO	Angola	2019	DTPCV3	DTP-containing vaccine, 3rd dose	WUENIC	WHO/UNICEF Estimates of National Immunization Coverage			57
COUNTRIES	ATG	Antigua and Barbuda	2019	DTPCV3	DTP-containing vaccine, 3rd dose	WUENIC	WHO/UNICEF Estimates of National Immunization Coverage			95
COUNTRIES	ARG	Argentina	2019	DTPCV3	DTP-containing vaccine, 3rd dose	WUENIC	WHO/UNICEF Estimates of National Immunization Coverage			83
COUNTRIES	ARM	Armenia	2019	DTPCV3	DTP-containing vaccine, 3rd dose	WUENIC	WHO/UNICEF Estimates of National Immunization Coverage			92
COUNTRIES	AUS	Australia	2019	DTPCV3	DTP-containing vaccine, 3rd dose	WUENIC	WHO/UNICEF Estimates of National Immunization Coverage			95
COUNTRIES	AUT	Austria	2019	DTPCV3	DTP-containing vaccine, 3rd dose	WUENIC	WHO/UNICEF Estimates of National Immunization Coverage			85
COUNTRIES	AZE	Azerbaijan	2019	DTPCV3	DTP-containing vaccine, 3rd dose	WUENIC	WHO/UNICEF Estimates of National Immunization Coverage			94
COUNTRIES	BHS	Bahamas	2019	DTPCV3	DTP-containing vaccine, 3rd dose	WUENIC	WHO/UNICEF Estimates of National Immunization Coverage			89
COUNTRIES	BHR	Bahrain	2019	DTPCV3	DTP-containing vaccine, 3rd dose	WUENIC	WHO/UNICEF Estimates of National Immunization Coverage			99
COUNTRIES	BGD	Bangladesh	2019	DTPCV3	DTP-containing vaccine, 3rd dose	WUENIC	WHO/UNICEF Estimates of National Immunization Coverage			98
COUNTRIES	BRB	Barbados	2019	DTPCV3	DTP-containing vaccine, 3rd dose	WUENIC	WHO/UNICEF Estimates of National Immunization Coverage			90
COUNTRIES	BLR	Belarus	2019	DTPCV3	DTP-containing vaccine, 3rd dose	WUENIC	WHO/UNICEF Estimates of National Immunization Coverage			98
COUNTRIES	BEL	Belgium	2019	DTPCV3	DTP-containing vaccine, 3rd dose	WUENIC	WHO/UNICEF Estimates of National Immunization Coverage			97
COUNTRIES	BLZ	Belize	2019	DTPCV3	DTP-containing vaccine, 3rd dose	WUENIC	WHO/UNICEF Estimates of National Immunization Coverage			98
COUNTRIES	BEN	Benin	2019	DTPCV3	DTP-containing vaccine, 3rd dose	WUENIC	WHO/UNICEF Estimates of National Immunization Coverage			72
COUNTRIES	BTN	Bhutan	2019	DTPCV3	DTP-containing vaccine, 3rd dose	WUENIC	WHO/UNICEF Estimates of National Immunization Coverage			97
COUNTRIES	BOL	Bolivia (Plurinational State of)	2019	DTPCV3	DTP-containing vaccine, 3rd dose	WUENIC	WHO/UNICEF Estimates of National Immunization Coverage			75
COUNTRIES	BIH	Bosnia and Herzegovina	2019	DTPCV3	DTP-containing vaccine, 3rd dose	WUENIC	WHO/UNICEF Estimates of National Immunization Coverage			73
COUNTRIES	BWA	Botswana	2019	DTPCV3	DTP-containing vaccine, 3rd dose	WUENIC	WHO/UNICEF Estimates of National Immunization Coverage			95
COUNTRIES	BRA	Brazil	2019	DTPCV3	DTP-containing vaccine, 3rd dose	WUENIC	WHO/UNICEF Estimates of National Immunization Coverage			70
COUNTRIES	BRN	Brunei Darussalam	2019	DTPCV3	DTP-containing vaccine, 3rd dose	WUENIC	WHO/UNICEF Estimates of National Immunization Coverage			99
COUNTRIES	BGR	Bulgaria	2019	DTPCV3	DTP-containing vaccine, 3rd dose	WUENIC	WHO/UNICEF Estimates of National Immunization Coverage			93
COUNTRIES	BFA	Burkina Faso	2019	DTPCV3	DTP-containing vaccine, 3rd dose	WUENIC	WHO/UNICEF Estimates of National Immunization Coverage			91
COUNTRIES	BDI	Burundi	2019	DTPCV3	DTP-containing vaccine, 3rd dose	WUENIC	WHO/UNICEF Estimates of National Immunization Coverage			93
COUNTRIES	CPV	Cabo Verde	2019	DTPCV3	DTP-containing vaccine, 3rd dose	WUENIC	WHO/UNICEF Estimates of National Immunization Coverage			96
COUNTRIES	KHM	Cambodia	2019	DTPCV3	DTP-containing vaccine, 3rd dose	WUENIC	WHO/UNICEF Estimates of National Immunization Coverage			88
COUNTRIES	CMR	Cameroon	2019	DTPCV3	DTP-containing vaccine, 3rd dose	WUENIC	WHO/UNICEF Estimates of National Immunization Coverage			67
COUNTRIES	CAN	Canada	2019	DTPCV3	DTP-containing vaccine, 3rd dose	WUENIC	WHO/UNICEF Estimates of National Immunization Coverage			91
COUNTRIES	CAF	Central African Republic	2019	DTPCV3	DTP-containing vaccine, 3rd dose	WUENIC	WHO/UNICEF Estimates of National Immunization Coverage			42
COUNTRIES	TCD	Chad	2019	DTPCV3	DTP-containing vaccine, 3rd dose	WUENIC	WHO/UNICEF Estimates of National Immunization Coverage			50
COUNTRIES	CHL	Chile	2019	DTPCV3	DTP-containing vaccine, 3rd dose	WUENIC	WHO/UNICEF Estimates of National Immunization Coverage			96
COUNTRIES	CHN	China	2019	DTPCV3	DTP-containing vaccine, 3rd dose	WUENIC	WHO/UNICEF Estimates of National Immunization Coverage			99
COUNTRIES	COL	Colombia	2019	DTPCV3	DTP-containing vaccine, 3rd dose	WUENIC	WHO/UNICEF Estimates of National Immunization Coverage			94
COUNTRIES	COM	Comoros	2019	DTPCV3	DTP-containing vaccine, 3rd dose	WUENIC	WHO/UNICEF Estimates of National Immunization Coverage			78
COUNTRIES	COG	Congo	2019	DTPCV3	DTP-containing vaccine, 3rd dose	WUENIC	WHO/UNICEF Estimates of National Immunization Coverage			79
COUNTRIES	COK	Cook Islands	2019	DTPCV3	DTP-containing vaccine, 3rd dose	WUENIC	WHO/UNICEF Estimates of National Immunization Coverage			98
COUNTRIES	CRI	Costa Rica	2019	DTPCV3	DTP-containing vaccine, 3rd dose	WUENIC	WHO/UNICEF Estimates of National Immunization Coverage			95
COUNTRIES	CIV	Côte d'Ivoire	2019	DTPCV3	DTP-containing vaccine, 3rd dose	WUENIC	WHO/UNICEF Estimates of National Immunization Coverage			79
COUNTRIES	HRV	Croatia	2019	DTPCV3	DTP-containing vaccine, 3rd dose	WUENIC	WHO/UNICEF Estimates of National Immunization Coverage			94
COUNTRIES	CUB	Cuba	2019	DTPCV3	DTP-containing vaccine, 3rd dose	WUENIC	WHO/UNICEF Estimates of National Immunization Coverage			99
COUNTRIES	CYP	Cyprus	2019	DTPCV3	DTP-containing vaccine, 3rd dose	WUENIC	WHO/UNICEF Estimates of National Immunization Coverage			95
COUNTRIES	CZE	Czechia	2019	DTPCV3	DTP-containing vaccine, 3rd dose	WUENIC	WHO/UNICEF Estimates of National Immunization Coverage			97
COUNTRIES	PRK	Democratic People's Republic of Korea	2019	DTPCV3	DTP-containing vaccine, 3rd dose	WUENIC	WHO/UNICEF Estimates of National Immunization Coverage			97
COUNTRIES	COD	Democratic Republic of the Congo	2019	DTPCV3	DTP-containing vaccine, 3rd dose	WUENIC	WHO/UNICEF Estimates of National Immunization Coverage			73
COUNTRIES	DNK	Denmark	2019	DTPCV3	DTP-containing vaccine, 3rd dose	WUENIC	WHO/UNICEF Estimates of National Immunization Coverage			97
COUNTRIES	DJI	Djibouti	2019	DTPCV3	DTP-containing vaccine, 3rd dose	WUENIC	WHO/UNICEF Estimates of National Immunization Coverage			85
COUNTRIES	DMA	Dominica	2019	DTPCV3	DTP-containing vaccine, 3rd dose	WUENIC	WHO/UNICEF Estimates of National Immunization Coverage			99
COUNTRIES	DOM	Dominican Republic	2019	DTPCV3	DTP-containing vaccine, 3rd dose	WUENIC	WHO/UNICEF Estimates of National Immunization Coverage			89
COUNTRIES	ECU	Ecuador	2019	DTPCV3	DTP-containing vaccine, 3rd dose	WUENIC	WHO/UNICEF Estimates of National Immunization Coverage			85
COUNTRIES	EGY	Egypt	2019	DTPCV3	DTP-containing vaccine, 3rd dose	WUENIC	WHO/UNICEF Estimates of National Immunization Coverage			95
COUNTRIES	SLV	El Salvador	2019	DTPCV3	DTP-containing vaccine, 3rd dose	WUENIC	WHO/UNICEF Estimates of National Immunization Coverage			96
COUNTRIES	GNQ	Equatorial Guinea	2019	DTPCV3	DTP-containing vaccine, 3rd dose	WUENIC	WHO/UNICEF Estimates of National Immunization Coverage			62
COUNTRIES	ERI	Eritrea	2019	DTPCV3	DTP-containing vaccine, 3rd dose	WUENIC	WHO/UNICEF Estimates of National Immunization Coverage			95
COUNTRIES	EST	Estonia	2019	DTPCV3	DTP-containing vaccine, 3rd dose	WUENIC	WHO/UNICEF Estimates of National Immunization Coverage			91
COUNTRIES	SWZ	Eswatini	2019	DTPCV3	DTP-containing vaccine, 3rd dose	WUENIC	WHO/UNICEF Estimates of National Immunization Coverage			90
COUNTRIES	ETH	Ethiopia	2019	DTPCV3	DTP-containing vaccine, 3rd dose	WUENIC	WHO/UNICEF Estimates of National Immunization Coverage			68
COUNTRIES	FJI	Fiji	2019	DTPCV3	DTP-containing vaccine, 3rd dose	WUENIC	WHO/UNICEF Estimates of National Immunization Coverage			97
COUNTRIES	FIN	Finland	2019	DTPCV3	DTP-containing vaccine, 3rd dose	WUENIC	WHO/UNICEF Estimates of National Immunization Coverage			91
COUNTRIES	FRA	France	2019	DTPCV3	DTP-containing vaccine, 3rd dose	WUENIC	WHO/UNICEF Estimates of National Immunization Coverage			96
COUNTRIES	GAB	Gabon	2019	DTPCV3	DTP-containing vaccine, 3rd dose	WUENIC	WHO/UNICEF Estimates of National Immunization Coverage			70
COUNTRIES	GMB	Gambia	2019	DTPCV3	DTP-containing vaccine, 3rd dose	WUENIC	WHO/UNICEF Estimates of National Immunization Coverage			88
COUNTRIES	GEO	Georgia	2019	DTPCV3	DTP-containing vaccine, 3rd dose	WUENIC	WHO/UNICEF Estimates of National Immunization Coverage			94
COUNTRIES	DEU	Germany	2019	DTPCV3	DTP-containing vaccine, 3rd dose	WUENIC	WHO/UNICEF Estimates of National Immunization Coverage			91
COUNTRIES	GHA	Ghana	2019	DTPCV3	DTP-containing vaccine, 3rd dose	WUENIC	WHO/UNICEF Estimates of National Immunization Coverage			97
GLOBAL	GLOBAL	Global	2019	DTPCV3	DTP-containing vaccine, 3rd dose	WUENIC	WHO/UNICEF Estimates of National Immunization Coverage	134906268	116585838	86
COUNTRIES	GRC	Greece	2019	DTPCV3	DTP-containing vaccine, 3rd dose	WUENIC	WHO/UNICEF Estimates of National Immunization Coverage			99
COUNTRIES	GRD	Grenada	2019	DTPCV3	DTP-containing vaccine, 3rd dose	WUENIC	WHO/UNICEF Estimates of National Immunization Coverage			94
COUNTRIES	GTM	Guatemala	2019	DTPCV3	DTP-containing vaccine, 3rd dose	WUENIC	WHO/UNICEF Estimates of National Immunization Coverage			88
COUNTRIES	GIN	Guinea	2019	DTPCV3	DTP-containing vaccine, 3rd dose	WUENIC	WHO/UNICEF Estimates of National Immunization Coverage			47
COUNTRIES	GNB	Guinea-Bissau	2019	DTPCV3	DTP-containing vaccine, 3rd dose	WUENIC	WHO/UNICEF Estimates of National Immunization Coverage			78
COUNTRIES	GUY	Guyana	2019	DTPCV3	DTP-containing vaccine, 3rd dose	WUENIC	WHO/UNICEF Estimates of National Immunization Coverage			99
COUNTRIES	HTI	Haiti	2019	DTPCV3	DTP-containing vaccine, 3rd dose	WUENIC	WHO/UNICEF Estimates of National Immunization Coverage			51
COUNTRIES	HND	Honduras	2019	DTPCV3	DTP-containing vaccine, 3rd dose	WUENIC	WHO/UNICEF Estimates of National Immunization Coverage			88
COUNTRIES	HUN	Hungary	2019	DTPCV3	DTP-containing vaccine, 3rd dose	WUENIC	WHO/UNICEF Estimates of National Immunization Coverage			99
COUNTRIES	ISL	Iceland	2019	DTPCV3	DTP-containing vaccine, 3rd dose	WUENIC	WHO/UNICEF Estimates of National Immunization Coverage			92
COUNTRIES	IND	India	2019	DTPCV3	DTP-containing vaccine, 3rd dose	WUENIC	WHO/UNICEF Estimates of National Immunization Coverage			91
COUNTRIES	IDN	Indonesia	2019	DTPCV3	DTP-containing vaccine, 3rd dose	WUENIC	WHO/UNICEF Estimates of National Immunization Coverage			85
COUNTRIES	IRN	Iran (Islamic Republic of)	2019	DTPCV3	DTP-containing vaccine, 3rd dose	WUENIC	WHO/UNICEF Estimates of National Immunization Coverage			99
COUNTRIES	IRQ	Iraq	2019	DTPCV3	DTP-containing vaccine, 3rd dose	WUENIC	WHO/UNICEF Estimates of National Immunization Coverage			84
COUNTRIES	IRL	Ireland	2019	DTPCV3	DTP-containing vaccine, 3rd dose	WUENIC	WHO/UNICEF Estimates of National Immunization Coverage			94
COUNTRIES	ISR	Israel	2019	DTPCV3	DTP-containing vaccine, 3rd dose	WUENIC	WHO/UNICEF Estimates of National Immunization Coverage			98
COUNTRIES	ITA	Italy	2019	DTPCV3	DTP-containing vaccine, 3rd dose	WUENIC	WHO/UNICEF Estimates of National Immunization Coverage			96
COUNTRIES	JAM	Jamaica	2019	DTPCV3	DTP-containing vaccine, 3rd dose	WUENIC	WHO/UNICEF Estimates of National Immunization Coverage			96
COUNTRIES	JPN	Japan	2019	DTPCV3	DTP-containing vaccine, 3rd dose	WUENIC	WHO/UNICEF Estimates of National Immunization Coverage			98
COUNTRIES	JOR	Jordan	2019	DTPCV3	DTP-containing vaccine, 3rd dose	WUENIC	WHO/UNICEF Estimates of National Immunization Coverage			89
COUNTRIES	KAZ	Kazakhstan	2019	DTPCV3	DTP-containing vaccine, 3rd dose	WUENIC	WHO/UNICEF Estimates of National Immunization Coverage			97
COUNTRIES	KEN	Kenya	2019	DTPCV3	DTP-containing vaccine, 3rd dose	WUENIC	WHO/UNICEF Estimates of National Immunization Coverage			93
COUNTRIES	KIR	Kiribati	2019	DTPCV3	DTP-containing vaccine, 3rd dose	WUENIC	WHO/UNICEF Estimates of National Immunization Coverage			97
COUNTRIES	KWT	Kuwait	2019	DTPCV3	DTP-containing vaccine, 3rd dose	WUENIC	WHO/UNICEF Estimates of National Immunization Coverage			92
COUNTRIES	KGZ	Kyrgyzstan	2019	DTPCV3	DTP-containing vaccine, 3rd dose	WUENIC	WHO/UNICEF Estimates of National Immunization Coverage			95
COUNTRIES	LAO	Lao People's Democratic Republic	2019	DTPCV3	DTP-containing vaccine, 3rd dose	WUENIC	WHO/UNICEF Estimates of National Immunization Coverage			80
COUNTRIES	LVA	Latvia	2019	DTPCV3	DTP-containing vaccine, 3rd dose	WUENIC	WHO/UNICEF Estimates of National Immunization Coverage			99
COUNTRIES	LBN	Lebanon	2019	DTPCV3	DTP-containing vaccine, 3rd dose	WUENIC	WHO/UNICEF Estimates of National Immunization Coverage			76
COUNTRIES	LSO	Lesotho	2019	DTPCV3	DTP-containing vaccine, 3rd dose	WUENIC	WHO/UNICEF Estimates of National Immunization Coverage			87
COUNTRIES	LBR	Liberia	2019	DTPCV3	DTP-containing vaccine, 3rd dose	WUENIC	WHO/UNICEF Estimates of National Immunization Coverage			70
COUNTRIES	LBY	Libya	2019	DTPCV3	DTP-containing vaccine, 3rd dose	WUENIC	WHO/UNICEF Estimates of National Immunization Coverage			73
COUNTRIES	LTU	Lithuania	2019	DTPCV3	DTP-containing vaccine, 3rd dose	WUENIC	WHO/UNICEF Estimates of National Immunization Coverage			92
COUNTRIES	LUX	Luxembourg	2019	DTPCV3	DTP-containing vaccine, 3rd dose	WUENIC	WHO/UNICEF Estimates of National Immunization Coverage			99
COUNTRIES	MDG	Madagascar	2019	DTPCV3	DTP-containing vaccine, 3rd dose	WUENIC	WHO/UNICEF Estimates of National Immunization Coverage			70
COUNTRIES	MWI	Malawi	2019	DTPCV3	DTP-containing vaccine, 3rd dose	WUENIC	WHO/UNICEF Estimates of National Immunization Coverage			95
COUNTRIES	MYS	Malaysia	2019	DTPCV3	DTP-containing vaccine, 3rd dose	WUENIC	WHO/UNICEF Estimates of National Immunization Coverage			98
COUNTRIES	MDV	Maldives	2019	DTPCV3	DTP-containing vaccine, 3rd dose	WUENIC	WHO/UNICEF Estimates of National Immunization Coverage			98
COUNTRIES	MLI	Mali	2019	DTPCV3	DTP-containing vaccine, 3rd dose	WUENIC	WHO/UNICEF Estimates of National Immunization Coverage			77
COUNTRIES	MLT	Malta	2019	DTPCV3	DTP-containing vaccine, 3rd dose	WUENIC	WHO/UNICEF Estimates of National Immunization Coverage			98
COUNTRIES	MHL	Marshall Islands	2019	DTPCV3	DTP-containing vaccine, 3rd dose	WUENIC	WHO/UNICEF Estimates of National Immunization Coverage			79
COUNTRIES	MRT	Mauritania	2019	DTPCV3	DTP-containing vaccine, 3rd dose	WUENIC	WHO/UNICEF Estimates of National Immunization Coverage			80
COUNTRIES	MUS	Mauritius	2019	DTPCV3	DTP-containing vaccine, 3rd dose	WUENIC	WHO/UNICEF Estimates of National Immunization Coverage			96
COUNTRIES	MEX	Mexico	2019	DTPCV3	DTP-containing vaccine, 3rd dose	WUENIC	WHO/UNICEF Estimates of National Immunization Coverage			82
COUNTRIES	FSM	Micronesia (Federated States of)	2019	DTPCV3	DTP-containing vaccine, 3rd dose	WUENIC	WHO/UNICEF Estimates of National Immunization Coverage			78
COUNTRIES	MCO	Monaco	2019	DTPCV3	DTP-containing vaccine, 3rd dose	WUENIC	WHO/UNICEF Estimates of National Immunization Coverage			99
COUNTRIES	MNG	Mongolia	2019	DTPCV3	DTP-containing vaccine, 3rd dose	WUENIC	WHO/UNICEF Estimates of National Immunization Coverage			98
COUNTRIES	MNE	Montenegro	2019	DTPCV3	DTP-containing vaccine, 3rd dose	WUENIC	WHO/UNICEF Estimates of National Immunization Coverage			85
COUNTRIES	MAR	Morocco	2019	DTPCV3	DTP-containing vaccine, 3rd dose	WUENIC	WHO/UNICEF Estimates of National Immunization Coverage			99
COUNTRIES	MOZ	Mozambique	2019	DTPCV3	DTP-containing vaccine, 3rd dose	WUENIC	WHO/UNICEF Estimates of National Immunization Coverage			85
COUNTRIES	MMR	Myanmar	2019	DTPCV3	DTP-containing vaccine, 3rd dose	WUENIC	WHO/UNICEF Estimates of National Immunization Coverage			90
COUNTRIES	NAM	Namibia	2019	DTPCV3	DTP-containing vaccine, 3rd dose	WUENIC	WHO/UNICEF Estimates of National Immunization Coverage			87
COUNTRIES	NRU	Nauru	2019	DTPCV3	DTP-containing vaccine, 3rd dose	WUENIC	WHO/UNICEF Estimates of National Immunization Coverage			96
COUNTRIES	NPL	Nepal	2019	DTPCV3	DTP-containing vaccine, 3rd dose	WUENIC	WHO/UNICEF Estimates of National Immunization Coverage			93
COUNTRIES	NLD	Netherlands (Kingdom of the)	2019	DTPCV3	DTP-containing vaccine, 3rd dose	WUENIC	WHO/UNICEF Estimates of National Immunization Coverage			94
COUNTRIES	NZL	New Zealand	2019	DTPCV3	DTP-containing vaccine, 3rd dose	WUENIC	WHO/UNICEF Estimates of National Immunization Coverage			92
COUNTRIES	NIC	Nicaragua	2019	DTPCV3	DTP-containing vaccine, 3rd dose	WUENIC	WHO/UNICEF Estimates of National Immunization Coverage			98
COUNTRIES	NER	Niger	2019	DTPCV3	DTP-containing vaccine, 3rd dose	WUENIC	WHO/UNICEF Estimates of National Immunization Coverage			81
COUNTRIES	NGA	Nigeria	2019	DTPCV3	DTP-containing vaccine, 3rd dose	WUENIC	WHO/UNICEF Estimates of National Immunization Coverage			66
COUNTRIES	NIU	Niue	2019	DTPCV3	DTP-containing vaccine, 3rd dose	WUENIC	WHO/UNICEF Estimates of National Immunization Coverage			99
COUNTRIES	MKD	North Macedonia	2019	DTPCV3	DTP-containing vaccine, 3rd dose	WUENIC	WHO/UNICEF Estimates of National Immunization Coverage			92
COUNTRIES	NOR	Norway	2019	DTPCV3	DTP-containing vaccine, 3rd dose	WUENIC	WHO/UNICEF Estimates of National Immunization Coverage			97
COUNTRIES	PSE	occupied Palestinian territory, including east Jerusalem	2019	DTPCV3	DTP-containing vaccine, 3rd dose	WUENIC	WHO/UNICEF Estimates of National Immunization Coverage			99
COUNTRIES	OMN	Oman	2019	DTPCV3	DTP-containing vaccine, 3rd dose	WUENIC	WHO/UNICEF Estimates of National Immunization Coverage			99
COUNTRIES	PAK	Pakistan	2019	DTPCV3	DTP-containing vaccine, 3rd dose	WUENIC	WHO/UNICEF Estimates of National Immunization Coverage			84
COUNTRIES	PLW	Palau	2019	DTPCV3	DTP-containing vaccine, 3rd dose	WUENIC	WHO/UNICEF Estimates of National Immunization Coverage			97
COUNTRIES	PAN	Panama	2019	DTPCV3	DTP-containing vaccine, 3rd dose	WUENIC	WHO/UNICEF Estimates of National Immunization Coverage			88
COUNTRIES	PNG	Papua New Guinea	2019	DTPCV3	DTP-containing vaccine, 3rd dose	WUENIC	WHO/UNICEF Estimates of National Immunization Coverage			35
COUNTRIES	PRY	Paraguay	2019	DTPCV3	DTP-containing vaccine, 3rd dose	WUENIC	WHO/UNICEF Estimates of National Immunization Coverage			86
COUNTRIES	PER	Peru	2019	DTPCV3	DTP-containing vaccine, 3rd dose	WUENIC	WHO/UNICEF Estimates of National Immunization Coverage			88
COUNTRIES	PHL	Philippines	2019	DTPCV3	DTP-containing vaccine, 3rd dose	WUENIC	WHO/UNICEF Estimates of National Immunization Coverage			84
COUNTRIES	POL	Poland	2019	DTPCV3	DTP-containing vaccine, 3rd dose	WUENIC	WHO/UNICEF Estimates of National Immunization Coverage			95
COUNTRIES	PRT	Portugal	2019	DTPCV3	DTP-containing vaccine, 3rd dose	WUENIC	WHO/UNICEF Estimates of National Immunization Coverage			99
COUNTRIES	QAT	Qatar	2019	DTPCV3	DTP-containing vaccine, 3rd dose	WUENIC	WHO/UNICEF Estimates of National Immunization Coverage			98
COUNTRIES	KOR	Republic of Korea	2019	DTPCV3	DTP-containing vaccine, 3rd dose	WUENIC	WHO/UNICEF Estimates of National Immunization Coverage			98
COUNTRIES	MDA	Republic of Moldova	2019	DTPCV3	DTP-containing vaccine, 3rd dose	WUENIC	WHO/UNICEF Estimates of National Immunization Coverage			91
COUNTRIES	ROU	Romania	2019	DTPCV3	DTP-containing vaccine, 3rd dose	WUENIC	WHO/UNICEF Estimates of National Immunization Coverage			88
COUNTRIES	RUS	Russian Federation	2019	DTPCV3	DTP-containing vaccine, 3rd dose	WUENIC	WHO/UNICEF Estimates of National Immunization Coverage			97
COUNTRIES	RWA	Rwanda	2019	DTPCV3	DTP-containing vaccine, 3rd dose	WUENIC	WHO/UNICEF Estimates of National Immunization Coverage			98
COUNTRIES	KNA	Saint Kitts and Nevis	2019	DTPCV3	DTP-containing vaccine, 3rd dose	WUENIC	WHO/UNICEF Estimates of National Immunization Coverage			97
COUNTRIES	LCA	Saint Lucia	2019	DTPCV3	DTP-containing vaccine, 3rd dose	WUENIC	WHO/UNICEF Estimates of National Immunization Coverage			92
COUNTRIES	VCT	Saint Vincent and the Grenadines	2019	DTPCV3	DTP-containing vaccine, 3rd dose	WUENIC	WHO/UNICEF Estimates of National Immunization Coverage			97
COUNTRIES	WSM	Samoa	2019	DTPCV3	DTP-containing vaccine, 3rd dose	WUENIC	WHO/UNICEF Estimates of National Immunization Coverage			68
COUNTRIES	SMR	San Marino	2019	DTPCV3	DTP-containing vaccine, 3rd dose	WUENIC	WHO/UNICEF Estimates of National Immunization Coverage			88
COUNTRIES	STP	Sao Tome and Principe	2019	DTPCV3	DTP-containing vaccine, 3rd dose	WUENIC	WHO/UNICEF Estimates of National Immunization Coverage			95
COUNTRIES	SAU	Saudi Arabia	2019	DTPCV3	DTP-containing vaccine, 3rd dose	WUENIC	WHO/UNICEF Estimates of National Immunization Coverage			96
COUNTRIES	SEN	Senegal	2019	DTPCV3	DTP-containing vaccine, 3rd dose	WUENIC	WHO/UNICEF Estimates of National Immunization Coverage			96
COUNTRIES	SRB	Serbia	2019	DTPCV3	DTP-containing vaccine, 3rd dose	WUENIC	WHO/UNICEF Estimates of National Immunization Coverage			97
COUNTRIES	SYC	Seychelles	2019	DTPCV3	DTP-containing vaccine, 3rd dose	WUENIC	WHO/UNICEF Estimates of National Immunization Coverage			99
COUNTRIES	SLE	Sierra Leone	2019	DTPCV3	DTP-containing vaccine, 3rd dose	WUENIC	WHO/UNICEF Estimates of National Immunization Coverage			95
COUNTRIES	SGP	Singapore	2019	DTPCV3	DTP-containing vaccine, 3rd dose	WUENIC	WHO/UNICEF Estimates of National Immunization Coverage			97
COUNTRIES	SVK	Slovakia	2019	DTPCV3	DTP-containing vaccine, 3rd dose	WUENIC	WHO/UNICEF Estimates of National Immunization Coverage			97
COUNTRIES	SVN	Slovenia	2019	DTPCV3	DTP-containing vaccine, 3rd dose	WUENIC	WHO/UNICEF Estimates of National Immunization Coverage			95
COUNTRIES	SLB	Solomon Islands	2019	DTPCV3	DTP-containing vaccine, 3rd dose	WUENIC	WHO/UNICEF Estimates of National Immunization Coverage			94
COUNTRIES	SOM	Somalia	2019	DTPCV3	DTP-containing vaccine, 3rd dose	WUENIC	WHO/UNICEF Estimates of National Immunization Coverage			42
COUNTRIES	ZAF	South Africa	2019	DTPCV3	DTP-containing vaccine, 3rd dose	WUENIC	WHO/UNICEF Estimates of National Immunization Coverage			85
COUNTRIES	SSD	South Sudan	2019	DTPCV3	DTP-containing vaccine, 3rd dose	WUENIC	WHO/UNICEF Estimates of National Immunization Coverage			61
COUNTRIES	ESP	Spain	2019	DTPCV3	DTP-containing vaccine, 3rd dose	WUENIC	WHO/UNICEF Estimates of National Immunization Coverage			95
COUNTRIES	LKA	Sri Lanka	2019	DTPCV3	DTP-containing vaccine, 3rd dose	WUENIC	WHO/UNICEF Estimates of National Immunization Coverage			99
COUNTRIES	SDN	Sudan	2019	DTPCV3	DTP-containing vaccine, 3rd dose	WUENIC	WHO/UNICEF Estimates of National Immunization Coverage			93
COUNTRIES	SUR	Suriname	2019	DTPCV3	DTP-containing vaccine, 3rd dose	WUENIC	WHO/UNICEF Estimates of National Immunization Coverage			77
COUNTRIES	SWE	Sweden	2019	DTPCV3	DTP-containing vaccine, 3rd dose	WUENIC	WHO/UNICEF Estimates of National Immunization Coverage			98
COUNTRIES	CHE	Switzerland	2019	DTPCV3	DTP-containing vaccine, 3rd dose	WUENIC	WHO/UNICEF Estimates of National Immunization Coverage			96
COUNTRIES	SYR	Syrian Arab Republic	2019	DTPCV3	DTP-containing vaccine, 3rd dose	WUENIC	WHO/UNICEF Estimates of National Immunization Coverage			67
COUNTRIES	TJK	Tajikistan	2019	DTPCV3	DTP-containing vaccine, 3rd dose	WUENIC	WHO/UNICEF Estimates of National Immunization Coverage			97
COUNTRIES	THA	Thailand	2019	DTPCV3	DTP-containing vaccine, 3rd dose	WUENIC	WHO/UNICEF Estimates of National Immunization Coverage			97
COUNTRIES	TLS	Timor-Leste	2019	DTPCV3	DTP-containing vaccine, 3rd dose	WUENIC	WHO/UNICEF Estimates of National Immunization Coverage			83
COUNTRIES	TGO	Togo	2019	DTPCV3	DTP-containing vaccine, 3rd dose	WUENIC	WHO/UNICEF Estimates of National Immunization Coverage			84
COUNTRIES	TON	Tonga	2019	DTPCV3	DTP-containing vaccine, 3rd dose	WUENIC	WHO/UNICEF Estimates of National Immunization Coverage			99
COUNTRIES	TTO	Trinidad and Tobago	2019	DTPCV3	DTP-containing vaccine, 3rd dose	WUENIC	WHO/UNICEF Estimates of National Immunization Coverage			93
COUNTRIES	TUN	Tunisia	2019	DTPCV3	DTP-containing vaccine, 3rd dose	WUENIC	WHO/UNICEF Estimates of National Immunization Coverage			98
COUNTRIES	TUR	Türkiye	2019	DTPCV3	DTP-containing vaccine, 3rd dose	WUENIC	WHO/UNICEF Estimates of National Immunization Coverage			99
COUNTRIES	TKM	Turkmenistan	2019	DTPCV3	DTP-containing vaccine, 3rd dose	WUENIC	WHO/UNICEF Estimates of National Immunization Coverage			99
COUNTRIES	TUV	Tuvalu	2019	DTPCV3	DTP-containing vaccine, 3rd dose	WUENIC	WHO/UNICEF Estimates of National Immunization Coverage			92
COUNTRIES	UGA	Uganda	2019	DTPCV3	DTP-containing vaccine, 3rd dose	WUENIC	WHO/UNICEF Estimates of National Immunization Coverage			93
COUNTRIES	UKR	Ukraine	2019	DTPCV3	DTP-containing vaccine, 3rd dose	WUENIC	WHO/UNICEF Estimates of National Immunization Coverage			80
COUNTRIES	ARE	United Arab Emirates	2019	DTPCV3	DTP-containing vaccine, 3rd dose	WUENIC	WHO/UNICEF Estimates of National Immunization Coverage			99
COUNTRIES	GBR	United Kingdom of Great Britain and Northern Ireland	2019	DTPCV3	DTP-containing vaccine, 3rd dose	WUENIC	WHO/UNICEF Estimates of National Immunization Coverage			93
COUNTRIES	TZA	United Republic of Tanzania	2019	DTPCV3	DTP-containing vaccine, 3rd dose	WUENIC	WHO/UNICEF Estimates of National Immunization Coverage			91
COUNTRIES	USA	United States of America	2019	DTPCV3	DTP-containing vaccine, 3rd dose	WUENIC	WHO/UNICEF Estimates of National Immunization Coverage			94
COUNTRIES	URY	Uruguay	2019	DTPCV3	DTP-containing vaccine, 3rd dose	WUENIC	WHO/UNICEF Estimates of National Immunization Coverage			94
COUNTRIES	UZB	Uzbekistan	2019	DTPCV3	DTP-containing vaccine, 3rd dose	WUENIC	WHO/UNICEF Estimates of National Immunization Coverage			96
COUNTRIES	VUT	Vanuatu	2019	DTPCV3	DTP-containing vaccine, 3rd dose	WUENIC	WHO/UNICEF Estimates of National Immunization Coverage			90
COUNTRIES	VEN	Venezuela (Bolivarian Republic of)	2019	DTPCV3	DTP-containing vaccine, 3rd dose	WUENIC	WHO/UNICEF Estimates of National Immunization Coverage			64
COUNTRIES	VNM	Viet Nam	2019	DTPCV3	DTP-containing vaccine, 3rd dose	WUENIC	WHO/UNICEF Estimates of National Immunization Coverage			89
COUNTRIES	YEM	Yemen	2019	DTPCV3	DTP-containing vaccine, 3rd dose	WUENIC	WHO/UNICEF Estimates of National Immunization Coverage			60
COUNTRIES	ZMB	Zambia	2019	DTPCV3	DTP-containing vaccine, 3rd dose	WUENIC	WHO/UNICEF Estimates of National Immunization Coverage			88
COUNTRIES	ZWE	Zimbabwe	2019	DTPCV3	DTP-containing vaccine, 3rd dose	WUENIC	WHO/UNICEF Estimates of National Immunization Coverage			90
COUNTRIES	AFG	Afghanistan	2018	DTPCV3	DTP-containing vaccine, 3rd dose	ADMIN	Administrative coverage	1689680	1467023	86.82
COUNTRIES	ALB	Albania	2018	DTPCV3	DTP-containing vaccine, 3rd dose	ADMIN	Administrative coverage	29425	29066	98.78
COUNTRIES	DZA	Algeria	2018	DTPCV3	DTP-containing vaccine, 3rd dose	ADMIN	Administrative coverage	1090227	992791	91.06
COUNTRIES	AND	Andorra	2018	DTPCV3	DTP-containing vaccine, 3rd dose	ADMIN	Administrative coverage
COUNTRIES	AGO	Angola	2018	DTPCV3	DTP-containing vaccine, 3rd dose	ADMIN	Administrative coverage	1023479	858271	84
COUNTRIES	AIA	Anguilla	2018	DTPCV3	DTP-containing vaccine, 3rd dose	ADMIN	Administrative coverage	158	143	91
COUNTRIES	ATG	Antigua and Barbuda	2018	DTPCV3	DTP-containing vaccine, 3rd dose	ADMIN	Administrative coverage	1045	995	95
COUNTRIES	ARG	Argentina	2018	DTPCV3	DTP-containing vaccine, 3rd dose	ADMIN	Administrative coverage	692893	593292	86
COUNTRIES	ARM	Armenia	2018	DTPCV3	DTP-containing vaccine, 3rd dose	ADMIN	Administrative coverage	34929	32303	92
COUNTRIES	ABW	Aruba	2018	DTPCV3	DTP-containing vaccine, 3rd dose	ADMIN	Administrative coverage	1243	1195	96
COUNTRIES	AUS	Australia	2018	DTPCV3	DTP-containing vaccine, 3rd dose	ADMIN	Administrative coverage	302881	286543	94.61
COUNTRIES	AUT	Austria	2018	DTPCV3	DTP-containing vaccine, 3rd dose	ADMIN	Administrative coverage
COUNTRIES	AZE	Azerbaijan	2018	DTPCV3	DTP-containing vaccine, 3rd dose	ADMIN	Administrative coverage	133635	126617	94.7
COUNTRIES	BHS	Bahamas	2018	DTPCV3	DTP-containing vaccine, 3rd dose	ADMIN	Administrative coverage	4098	3695	90
COUNTRIES	BHR	Bahrain	2018	DTPCV3	DTP-containing vaccine, 3rd dose	ADMIN	Administrative coverage	19574	19574	100
COUNTRIES	BGD	Bangladesh	2018	DTPCV3	DTP-containing vaccine, 3rd dose	ADMIN	Administrative coverage	3225508	3686023	114.28
COUNTRIES	BRB	Barbados	2018	DTPCV3	DTP-containing vaccine, 3rd dose	ADMIN	Administrative coverage	2384	2257	95
COUNTRIES	BLR	Belarus	2018	DTPCV3	DTP-containing vaccine, 3rd dose	ADMIN	Administrative coverage	95059	92317	97.1
COUNTRIES	BEL	Belgium	2018	DTPCV3	DTP-containing vaccine, 3rd dose	ADMIN	Administrative coverage
COUNTRIES	BLZ	Belize	2018	DTPCV3	DTP-containing vaccine, 3rd dose	ADMIN	Administrative coverage	7020	6726	96
COUNTRIES	BEN	Benin	2018	DTPCV3	DTP-containing vaccine, 3rd dose	ADMIN	Administrative coverage	359827	386102	107
COUNTRIES	BMU	Bermuda	2018	DTPCV3	DTP-containing vaccine, 3rd dose	ADMIN	Administrative coverage	529	501	95
COUNTRIES	BTN	Bhutan	2018	DTPCV3	DTP-containing vaccine, 3rd dose	ADMIN	Administrative coverage	11337	11006	97
COUNTRIES	BOL	Bolivia (Plurinational State of)	2018	DTPCV3	DTP-containing vaccine, 3rd dose	ADMIN	Administrative coverage	242815	201807	83
COUNTRIES	BIH	Bosnia and Herzegovina	2018	DTPCV3	DTP-containing vaccine, 3rd dose	ADMIN	Administrative coverage	29951	23712	79.2
COUNTRIES	BWA	Botswana	2018	DTPCV3	DTP-containing vaccine, 3rd dose	ADMIN	Administrative coverage	62953	49555	79
COUNTRIES	BRA	Brazil	2018	DTPCV3	DTP-containing vaccine, 3rd dose	ADMIN	Administrative coverage	2854295	2492050	87
COUNTRIES	VGB	British Virgin Islands	2018	DTPCV3	DTP-containing vaccine, 3rd dose	ADMIN	Administrative coverage	308	284	92
COUNTRIES	BRN	Brunei Darussalam	2018	DTPCV3	DTP-containing vaccine, 3rd dose	ADMIN	Administrative coverage	6236	6219	100
COUNTRIES	BGR	Bulgaria	2018	DTPCV3	DTP-containing vaccine, 3rd dose	ADMIN	Administrative coverage	60387	55282	91.5
COUNTRIES	BFA	Burkina Faso	2018	DTPCV3	DTP-containing vaccine, 3rd dose	ADMIN	Administrative coverage	777145	813276	104.65
COUNTRIES	BDI	Burundi	2018	DTPCV3	DTP-containing vaccine, 3rd dose	ADMIN	Administrative coverage	378062	345667	91.43
COUNTRIES	CPV	Cabo Verde	2018	DTPCV3	DTP-containing vaccine, 3rd dose	ADMIN	Administrative coverage	10498	10236	97.5
COUNTRIES	KHM	Cambodia	2018	DTPCV3	DTP-containing vaccine, 3rd dose	ADMIN	Administrative coverage	360033	353806	98.27
COUNTRIES	CMR	Cameroon	2018	DTPCV3	DTP-containing vaccine, 3rd dose	ADMIN	Administrative coverage	861979	681976	79.12
COUNTRIES	CAN	Canada	2018	DTPCV3	DTP-containing vaccine, 3rd dose	ADMIN	Administrative coverage
COUNTRIES	CYM	Cayman Islands	2018	DTPCV3	DTP-containing vaccine, 3rd dose	ADMIN	Administrative coverage	732	682	93
COUNTRIES	CAF	Central African Republic	2018	DTPCV3	DTP-containing vaccine, 3rd dose	ADMIN	Administrative coverage	159801	118376	74
COUNTRIES	TCD	Chad	2018	DTPCV3	DTP-containing vaccine, 3rd dose	ADMIN	Administrative coverage	721246	552601	76.62
COUNTRIES	CHL	Chile	2018	DTPCV3	DTP-containing vaccine, 3rd dose	ADMIN	Administrative coverage	219367	207832	95
COUNTRIES	CHN	China	2018	DTPCV3	DTP-containing vaccine, 3rd dose	ADMIN	Administrative coverage	16321146	16181337	99.14
COUNTRIES	HKG	China, Hong Kong SAR	2018	DTPCV3	DTP-containing vaccine, 3rd dose	ADMIN	Administrative coverage
COUNTRIES	MAC	China, Macao SAR	2018	DTPCV3	DTP-containing vaccine, 3rd dose	ADMIN	Administrative coverage	6977	6617	94.8
COUNTRIES	COL	Colombia	2018	DTPCV3	DTP-containing vaccine, 3rd dose	ADMIN	Administrative coverage	713694	659862	92
COUNTRIES	COM	Comoros	2018	DTPCV3	DTP-containing vaccine, 3rd dose	ADMIN	Administrative coverage	23328	17918	76.8
COUNTRIES	COG	Congo	2018	DTPCV3	DTP-containing vaccine, 3rd dose	ADMIN	Administrative coverage	218586	163531	75
COUNTRIES	COK	Cook Islands	2018	DTPCV3	DTP-containing vaccine, 3rd dose	ADMIN	Administrative coverage	228	228	100
COUNTRIES	CRI	Costa Rica	2018	DTPCV3	DTP-containing vaccine, 3rd dose	ADMIN	Administrative coverage	67876	64597	95.17
COUNTRIES	CIV	Côte d'Ivoire	2018	DTPCV3	DTP-containing vaccine, 3rd dose	ADMIN	Administrative coverage	968359	925178	96
COUNTRIES	HRV	Croatia	2018	DTPCV3	DTP-containing vaccine, 3rd dose	ADMIN	Administrative coverage	37634	35126	93.3
COUNTRIES	CUB	Cuba	2018	DTPCV3	DTP-containing vaccine, 3rd dose	ADMIN	Administrative coverage	121035	120390	99
COUNTRIES	CUW	Curaçao	2018	DTPCV3	DTP-containing vaccine, 3rd dose	ADMIN	Administrative coverage	1786	1636	92
COUNTRIES	CYP	Cyprus	2018	DTPCV3	DTP-containing vaccine, 3rd dose	ADMIN	Administrative coverage	9326	11832
COUNTRIES	CZE	Czechia	2018	DTPCV3	DTP-containing vaccine, 3rd dose	ADMIN	Administrative coverage
COUNTRIES	PRK	Democratic People's Republic of Korea	2018	DTPCV3	DTP-containing vaccine, 3rd dose	ADMIN	Administrative coverage	335037	325336	97.1
COUNTRIES	COD	Democratic Republic of the Congo	2018	DTPCV3	DTP-containing vaccine, 3rd dose	ADMIN	Administrative coverage	3626556	3412759	94.1
COUNTRIES	DNK	Denmark	2018	DTPCV3	DTP-containing vaccine, 3rd dose	ADMIN	Administrative coverage	62793	60103	96
COUNTRIES	DJI	Djibouti	2018	DTPCV3	DTP-containing vaccine, 3rd dose	ADMIN	Administrative coverage	23716	19910	83.95
COUNTRIES	DMA	Dominica	2018	DTPCV3	DTP-containing vaccine, 3rd dose	ADMIN	Administrative coverage	631	593	94
COUNTRIES	DOM	Dominican Republic	2018	DTPCV3	DTP-containing vaccine, 3rd dose	ADMIN	Administrative coverage	191686	179342	94
COUNTRIES	ECU	Ecuador	2018	DTPCV3	DTP-containing vaccine, 3rd dose	ADMIN	Administrative coverage	332505	283346	85
COUNTRIES	EGY	Egypt	2018	DTPCV3	DTP-containing vaccine, 3rd dose	ADMIN	Administrative coverage	2470443	2344275	94.9
COUNTRIES	SLV	El Salvador	2018	DTPCV3	DTP-containing vaccine, 3rd dose	ADMIN	Administrative coverage	110734	89852	81
COUNTRIES	GNQ	Equatorial Guinea	2018	DTPCV3	DTP-containing vaccine, 3rd dose	ADMIN	Administrative coverage	35237	16126	46
COUNTRIES	ERI	Eritrea	2018	DTPCV3	DTP-containing vaccine, 3rd dose	ADMIN	Administrative coverage	109342	85307	78
COUNTRIES	EST	Estonia	2018	DTPCV3	DTP-containing vaccine, 3rd dose	ADMIN	Administrative coverage	13388	12301	91.9
COUNTRIES	SWZ	Eswatini	2018	DTPCV3	DTP-containing vaccine, 3rd dose	ADMIN	Administrative coverage	32568	28351	87
COUNTRIES	ETH	Ethiopia	2018	DTPCV3	DTP-containing vaccine, 3rd dose	ADMIN	Administrative coverage	3023710	2871011	94.95
COUNTRIES	FJI	Fiji	2018	DTPCV3	DTP-containing vaccine, 3rd dose	ADMIN	Administrative coverage	19582	16716	85.3
COUNTRIES	FIN	Finland	2018	DTPCV3	DTP-containing vaccine, 3rd dose	ADMIN	Administrative coverage
COUNTRIES	FRA	France	2018	DTPCV3	DTP-containing vaccine, 3rd dose	ADMIN	Administrative coverage			96.3
COUNTRIES	PYF	French Polynesia	2018	DTPCV3	DTP-containing vaccine, 3rd dose	ADMIN	Administrative coverage			99.7
COUNTRIES	GAB	Gabon	2018	DTPCV3	DTP-containing vaccine, 3rd dose	ADMIN	Administrative coverage	68592	48314	70
COUNTRIES	GMB	Gambia	2018	DTPCV3	DTP-containing vaccine, 3rd dose	ADMIN	Administrative coverage	82127	76366	92.99
COUNTRIES	GEO	Georgia	2018	DTPCV3	DTP-containing vaccine, 3rd dose	ADMIN	Administrative coverage	49145	45515	93
COUNTRIES	DEU	Germany	2018	DTPCV3	DTP-containing vaccine, 3rd dose	ADMIN	Administrative coverage
COUNTRIES	GHA	Ghana	2018	DTPCV3	DTP-containing vaccine, 3rd dose	ADMIN	Administrative coverage	1.15495e+06	1153978	99.92
COUNTRIES	GRC	Greece	2018	DTPCV3	DTP-containing vaccine, 3rd dose	ADMIN	Administrative coverage
COUNTRIES	GRD	Grenada	2018	DTPCV3	DTP-containing vaccine, 3rd dose	ADMIN	Administrative coverage	1386	1321	95
COUNTRIES	GUM	Guam	2018	DTPCV3	DTP-containing vaccine, 3rd dose	ADMIN	Administrative coverage
COUNTRIES	GTM	Guatemala	2018	DTPCV3	DTP-containing vaccine, 3rd dose	ADMIN	Administrative coverage	382841	327064	85
COUNTRIES	GIN	Guinea	2018	DTPCV3	DTP-containing vaccine, 3rd dose	ADMIN	Administrative coverage	435746	435465	100
COUNTRIES	GNB	Guinea-Bissau	2018	DTPCV3	DTP-containing vaccine, 3rd dose	ADMIN	Administrative coverage	65031	53474	82
COUNTRIES	GUY	Guyana	2018	DTPCV3	DTP-containing vaccine, 3rd dose	ADMIN	Administrative coverage	15313	14578	95
COUNTRIES	HTI	Haiti	2018	DTPCV3	DTP-containing vaccine, 3rd dose	ADMIN	Administrative coverage	255618	240852	94.22
COUNTRIES	HND	Honduras	2018	DTPCV3	DTP-containing vaccine, 3rd dose	ADMIN	Administrative coverage	195809	177939	91
COUNTRIES	HUN	Hungary	2018	DTPCV3	DTP-containing vaccine, 3rd dose	ADMIN	Administrative coverage	89799	89675	99.9
COUNTRIES	ISL	Iceland	2018	DTPCV3	DTP-containing vaccine, 3rd dose	ADMIN	Administrative coverage	4127	3739	91
COUNTRIES	IND	India	2018	DTPCV3	DTP-containing vaccine, 3rd dose	ADMIN	Administrative coverage	23078137	22842294	98.98
COUNTRIES	IDN	Indonesia	2018	DTPCV3	DTP-containing vaccine, 3rd dose	ADMIN	Administrative coverage	4720024	4372606	92.64
COUNTRIES	IRN	Iran (Islamic Republic of)	2018	DTPCV3	DTP-containing vaccine, 3rd dose	ADMIN	Administrative coverage	1451220	1446336	99.66
COUNTRIES	IRQ	Iraq	2018	DTPCV3	DTP-containing vaccine, 3rd dose	ADMIN	Administrative coverage	1097700	937015	86
COUNTRIES	IRL	Ireland	2018	DTPCV3	DTP-containing vaccine, 3rd dose	ADMIN	Administrative coverage	57508	54326	94.47
COUNTRIES	ISR	Israel	2018	DTPCV3	DTP-containing vaccine, 3rd dose	ADMIN	Administrative coverage		127996	97.6
COUNTRIES	ITA	Italy	2018	DTPCV3	DTP-containing vaccine, 3rd dose	ADMIN	Administrative coverage	466140	443181	95.07
COUNTRIES	JAM	Jamaica	2018	DTPCV3	DTP-containing vaccine, 3rd dose	ADMIN	Administrative coverage	34426	33548	97
COUNTRIES	JPN	Japan	2018	DTPCV3	DTP-containing vaccine, 3rd dose	ADMIN	Administrative coverage	990750	1000466	100.98
COUNTRIES	JOR	Jordan	2018	DTPCV3	DTP-containing vaccine, 3rd dose	ADMIN	Administrative coverage	198656	190053	96
COUNTRIES	KAZ	Kazakhstan	2018	DTPCV3	DTP-containing vaccine, 3rd dose	ADMIN	Administrative coverage	351318	345170	98.2
COUNTRIES	KEN	Kenya	2018	DTPCV3	DTP-containing vaccine, 3rd dose	ADMIN	Administrative coverage	1.59311e+06	1297817	81.46
COUNTRIES	KIR	Kiribati	2018	DTPCV3	DTP-containing vaccine, 3rd dose	ADMIN	Administrative coverage	3180	3014	94.78
COUNTRIES	KWT	Kuwait	2018	DTPCV3	DTP-containing vaccine, 3rd dose	ADMIN	Administrative coverage	55722	52371	91.9
COUNTRIES	KGZ	Kyrgyzstan	2018	DTPCV3	DTP-containing vaccine, 3rd dose	ADMIN	Administrative coverage	147338	139116	94.4
COUNTRIES	LAO	Lao People's Democratic Republic	2018	DTPCV3	DTP-containing vaccine, 3rd dose	ADMIN	Administrative coverage	156960	152401	97
COUNTRIES	LVA	Latvia	2018	DTPCV3	DTP-containing vaccine, 3rd dose	ADMIN	Administrative coverage	20164	19317	96
COUNTRIES	LBN	Lebanon	2018	DTPCV3	DTP-containing vaccine, 3rd dose	ADMIN	Administrative coverage	138551	130113	93.91
COUNTRIES	LSO	Lesotho	2018	DTPCV3	DTP-containing vaccine, 3rd dose	ADMIN	Administrative coverage	38114	31740	83
COUNTRIES	LBR	Liberia	2018	DTPCV3	DTP-containing vaccine, 3rd dose	ADMIN	Administrative coverage	173688	168772	97
COUNTRIES	LBY	Libya	2018	DTPCV3	DTP-containing vaccine, 3rd dose	ADMIN	Administrative coverage	265326	257643	97.1
COUNTRIES	LTU	Lithuania	2018	DTPCV3	DTP-containing vaccine, 3rd dose	ADMIN	Administrative coverage	27798	25661	92.3
COUNTRIES	LUX	Luxembourg	2018	DTPCV3	DTP-containing vaccine, 3rd dose	ADMIN	Administrative coverage
COUNTRIES	MDG	Madagascar	2018	DTPCV3	DTP-containing vaccine, 3rd dose	ADMIN	Administrative coverage	876810	801623	91
COUNTRIES	MWI	Malawi	2018	DTPCV3	DTP-containing vaccine, 3rd dose	ADMIN	Administrative coverage	724502	665796	92
COUNTRIES	MYS	Malaysia	2018	DTPCV3	DTP-containing vaccine, 3rd dose	ADMIN	Administrative coverage	508685	509789	100.22
COUNTRIES	MDV	Maldives	2018	DTPCV3	DTP-containing vaccine, 3rd dose	ADMIN	Administrative coverage	6609	6520	98.65
COUNTRIES	MLI	Mali	2018	DTPCV3	DTP-containing vaccine, 3rd dose	ADMIN	Administrative coverage	778379	743644	96
COUNTRIES	MLT	Malta	2018	DTPCV3	DTP-containing vaccine, 3rd dose	ADMIN	Administrative coverage	4517	4381	97
COUNTRIES	MHL	Marshall Islands	2018	DTPCV3	DTP-containing vaccine, 3rd dose	ADMIN	Administrative coverage	977	22	2.25
COUNTRIES	MRT	Mauritania	2018	DTPCV3	DTP-containing vaccine, 3rd dose	ADMIN	Administrative coverage	142137	120276	85
COUNTRIES	MUS	Mauritius	2018	DTPCV3	DTP-containing vaccine, 3rd dose	ADMIN	Administrative coverage	12784	11026	86.2
COUNTRIES	MEX	Mexico	2018	DTPCV3	DTP-containing vaccine, 3rd dose	ADMIN	Administrative coverage	2207476	1949130	88
COUNTRIES	FSM	Micronesia (Federated States of)	2018	DTPCV3	DTP-containing vaccine, 3rd dose	ADMIN	Administrative coverage	4599	3450	75
COUNTRIES	MCO	Monaco	2018	DTPCV3	DTP-containing vaccine, 3rd dose	ADMIN	Administrative coverage
COUNTRIES	MNG	Mongolia	2018	DTPCV3	DTP-containing vaccine, 3rd dose	ADMIN	Administrative coverage	74031	72965	98.56
COUNTRIES	MNE	Montenegro	2018	DTPCV3	DTP-containing vaccine, 3rd dose	ADMIN	Administrative coverage	7574	6500	85.82
COUNTRIES	MSR	Montserrat	2018	DTPCV3	DTP-containing vaccine, 3rd dose	ADMIN	Administrative coverage	53	46	87
COUNTRIES	MAR	Morocco	2018	DTPCV3	DTP-containing vaccine, 3rd dose	ADMIN	Administrative coverage	654141	662585	100
COUNTRIES	MOZ	Mozambique	2018	DTPCV3	DTP-containing vaccine, 3rd dose	ADMIN	Administrative coverage	1001157	1157224	116
COUNTRIES	MMR	Myanmar	2018	DTPCV3	DTP-containing vaccine, 3rd dose	ADMIN	Administrative coverage	950560	864773	90.98
COUNTRIES	NAM	Namibia	2018	DTPCV3	DTP-containing vaccine, 3rd dose	ADMIN	Administrative coverage	82977	74222	89
COUNTRIES	NRU	Nauru	2018	DTPCV3	DTP-containing vaccine, 3rd dose	ADMIN	Administrative coverage	317	286	90.22
COUNTRIES	NPL	Nepal	2018	DTPCV3	DTP-containing vaccine, 3rd dose	ADMIN	Administrative coverage	623394	538055	86.31
COUNTRIES	NLD	Netherlands (Kingdom of the)	2018	DTPCV3	DTP-containing vaccine, 3rd dose	ADMIN	Administrative coverage	174109	162781	93.49
COUNTRIES	NCL	New Caledonia	2018	DTPCV3	DTP-containing vaccine, 3rd dose	ADMIN	Administrative coverage	4059
COUNTRIES	NZL	New Zealand	2018	DTPCV3	DTP-containing vaccine, 3rd dose	ADMIN	Administrative coverage	61074	56578	92.64
COUNTRIES	NIC	Nicaragua	2018	DTPCV3	DTP-containing vaccine, 3rd dose	ADMIN	Administrative coverage	133801	146398	109
COUNTRIES	NER	Niger	2018	DTPCV3	DTP-containing vaccine, 3rd dose	ADMIN	Administrative coverage	930965	928161	100
COUNTRIES	NGA	Nigeria	2018	DTPCV3	DTP-containing vaccine, 3rd dose	ADMIN	Administrative coverage	7565078	7154872	94.58
COUNTRIES	NIU	Niue	2018	DTPCV3	DTP-containing vaccine, 3rd dose	ADMIN	Administrative coverage	25	22	88
COUNTRIES	MKD	North Macedonia	2018	DTPCV3	DTP-containing vaccine, 3rd dose	ADMIN	Administrative coverage	21472	19870	92.54
COUNTRIES	MNP	Northern Mariana Islands	2018	DTPCV3	DTP-containing vaccine, 3rd dose	ADMIN	Administrative coverage	1259	969	77
COUNTRIES	NOR	Norway	2018	DTPCV3	DTP-containing vaccine, 3rd dose	ADMIN	Administrative coverage	60358		96
COUNTRIES	PSE	occupied Palestinian territory, including east Jerusalem	2018	DTPCV3	DTP-containing vaccine, 3rd dose	ADMIN	Administrative coverage	137006	135425	98.85
COUNTRIES	OMN	Oman	2018	DTPCV3	DTP-containing vaccine, 3rd dose	ADMIN	Administrative coverage	87677	86997	99.22
COUNTRIES	PAK	Pakistan	2018	DTPCV3	DTP-containing vaccine, 3rd dose	ADMIN	Administrative coverage	6557146	5528733	84
COUNTRIES	PLW	Palau	2018	DTPCV3	DTP-containing vaccine, 3rd dose	ADMIN	Administrative coverage	328	314	95
COUNTRIES	PAN	Panama	2018	DTPCV3	DTP-containing vaccine, 3rd dose	ADMIN	Administrative coverage	70945	62477	88
COUNTRIES	PNG	Papua New Guinea	2018	DTPCV3	DTP-containing vaccine, 3rd dose	ADMIN	Administrative coverage	271531	122073	45
COUNTRIES	PRY	Paraguay	2018	DTPCV3	DTP-containing vaccine, 3rd dose	ADMIN	Administrative coverage	141841	108072	76
COUNTRIES	PER	Peru	2018	DTPCV3	DTP-containing vaccine, 3rd dose	ADMIN	Administrative coverage	535761	517500	96.59
COUNTRIES	PHL	Philippines	2018	DTPCV3	DTP-containing vaccine, 3rd dose	ADMIN	Administrative coverage	2866558	1866105	65.1
COUNTRIES	POL	Poland	2018	DTPCV3	DTP-containing vaccine, 3rd dose	ADMIN	Administrative coverage	395454	376461	95.2
COUNTRIES	PRT	Portugal	2018	DTPCV3	DTP-containing vaccine, 3rd dose	ADMIN	Administrative coverage
COUNTRIES	QAT	Qatar	2018	DTPCV3	DTP-containing vaccine, 3rd dose	ADMIN	Administrative coverage	27863	27304	97.9
COUNTRIES	KOR	Republic of Korea	2018	DTPCV3	DTP-containing vaccine, 3rd dose	ADMIN	Administrative coverage	361542	352444	97.48
COUNTRIES	MDA	Republic of Moldova	2018	DTPCV3	DTP-containing vaccine, 3rd dose	ADMIN	Administrative coverage	38735	35962	92.84
COUNTRIES	ROU	Romania	2018	DTPCV3	DTP-containing vaccine, 3rd dose	ADMIN	Administrative coverage	172400	160900	93.3
COUNTRIES	RUS	Russian Federation	2018	DTPCV3	DTP-containing vaccine, 3rd dose	ADMIN	Administrative coverage	1598165	1548373	96.88
COUNTRIES	RWA	Rwanda	2018	DTPCV3	DTP-containing vaccine, 3rd dose	ADMIN	Administrative coverage	357822	347426	97.09
COUNTRIES	KNA	Saint Kitts and Nevis	2018	DTPCV3	DTP-containing vaccine, 3rd dose	ADMIN	Administrative coverage	669	653	98
COUNTRIES	LCA	Saint Lucia	2018	DTPCV3	DTP-containing vaccine, 3rd dose	ADMIN	Administrative coverage	1864	1774	95
COUNTRIES	VCT	Saint Vincent and the Grenadines	2018	DTPCV3	DTP-containing vaccine, 3rd dose	ADMIN	Administrative coverage	1545	1499	97
COUNTRIES	WSM	Samoa	2018	DTPCV3	DTP-containing vaccine, 3rd dose	ADMIN	Administrative coverage	5812	2567	44
COUNTRIES	SMR	San Marino	2018	DTPCV3	DTP-containing vaccine, 3rd dose	ADMIN	Administrative coverage	271	245	90.41
COUNTRIES	STP	Sao Tome and Principe	2018	DTPCV3	DTP-containing vaccine, 3rd dose	ADMIN	Administrative coverage	5448	5200	95
COUNTRIES	SAU	Saudi Arabia	2018	DTPCV3	DTP-containing vaccine, 3rd dose	ADMIN	Administrative coverage	552911	530795	96
COUNTRIES	SEN	Senegal	2018	DTPCV3	DTP-containing vaccine, 3rd dose	ADMIN	Administrative coverage	548839	449206	82
COUNTRIES	SRB	Serbia	2018	DTPCV3	DTP-containing vaccine, 3rd dose	ADMIN	Administrative coverage	66102	62623	94.7
COUNTRIES	SYC	Seychelles	2018	DTPCV3	DTP-containing vaccine, 3rd dose	ADMIN	Administrative coverage	1619	1621	100
COUNTRIES	SLE	Sierra Leone	2018	DTPCV3	DTP-containing vaccine, 3rd dose	ADMIN	Administrative coverage	230557	239524	103.89
COUNTRIES	SGP	Singapore	2018	DTPCV3	DTP-containing vaccine, 3rd dose	ADMIN	Administrative coverage	33729	32408	97.4
COUNTRIES	SXM	Sint Maarten (Dutch part)	2018	DTPCV3	DTP-containing vaccine, 3rd dose	ADMIN	Administrative coverage	419	374	89
COUNTRIES	SVK	Slovakia	2018	DTPCV3	DTP-containing vaccine, 3rd dose	ADMIN	Administrative coverage	57761	55737	96.5
COUNTRIES	SVN	Slovenia	2018	DTPCV3	DTP-containing vaccine, 3rd dose	ADMIN	Administrative coverage
COUNTRIES	SLB	Solomon Islands	2018	DTPCV3	DTP-containing vaccine, 3rd dose	ADMIN	Administrative coverage	16589	14028	84.56
COUNTRIES	SOM	Somalia	2018	DTPCV3	DTP-containing vaccine, 3rd dose	ADMIN	Administrative coverage	588110	403765	69
COUNTRIES	ZAF	South Africa	2018	DTPCV3	DTP-containing vaccine, 3rd dose	ADMIN	Administrative coverage	1148881	960633	83.61
COUNTRIES	SSD	South Sudan	2018	DTPCV3	DTP-containing vaccine, 3rd dose	ADMIN	Administrative coverage	466745	262309	56.2
COUNTRIES	ESP	Spain	2018	DTPCV3	DTP-containing vaccine, 3rd dose	ADMIN	Administrative coverage	369679	345351	93.4
COUNTRIES	LKA	Sri Lanka	2018	DTPCV3	DTP-containing vaccine, 3rd dose	ADMIN	Administrative coverage	327116	314570	96
COUNTRIES	SDN	Sudan	2018	DTPCV3	DTP-containing vaccine, 3rd dose	ADMIN	Administrative coverage	1548415	1476623	93.2
COUNTRIES	SUR	Suriname	2018	DTPCV3	DTP-containing vaccine, 3rd dose	ADMIN	Administrative coverage	9505	9008	95
COUNTRIES	SWE	Sweden	2018	DTPCV3	DTP-containing vaccine, 3rd dose	ADMIN	Administrative coverage
COUNTRIES	CHE	Switzerland	2018	DTPCV3	DTP-containing vaccine, 3rd dose	ADMIN	Administrative coverage			95.9
COUNTRIES	SYR	Syrian Arab Republic	2018	DTPCV3	DTP-containing vaccine, 3rd dose	ADMIN	Administrative coverage	524578	346269	66
COUNTRIES	TJK	Tajikistan	2018	DTPCV3	DTP-containing vaccine, 3rd dose	ADMIN	Administrative coverage	250022	239061	95.6
COUNTRIES	THA	Thailand	2018	DTPCV3	DTP-containing vaccine, 3rd dose	ADMIN	Administrative coverage	421063	379337	90.09
COUNTRIES	TLS	Timor-Leste	2018	DTPCV3	DTP-containing vaccine, 3rd dose	ADMIN	Administrative coverage	45040	40644	90
COUNTRIES	TGO	Togo	2018	DTPCV3	DTP-containing vaccine, 3rd dose	ADMIN	Administrative coverage	308775	271357	87.88
COUNTRIES	TKL	Tokelau	2018	DTPCV3	DTP-containing vaccine, 3rd dose	ADMIN	Administrative coverage	30	29	96
COUNTRIES	TON	Tonga	2018	DTPCV3	DTP-containing vaccine, 3rd dose	ADMIN	Administrative coverage	2216	2212	99.8
COUNTRIES	TTO	Trinidad and Tobago	2018	DTPCV3	DTP-containing vaccine, 3rd dose	ADMIN	Administrative coverage	15286	15263	100
COUNTRIES	TUN	Tunisia	2018	DTPCV3	DTP-containing vaccine, 3rd dose	ADMIN	Administrative coverage	208133	186579	89.64
COUNTRIES	TUR	Türkiye	2018	DTPCV3	DTP-containing vaccine, 3rd dose	ADMIN	Administrative coverage	1241407	1216240	98
COUNTRIES	TKM	Turkmenistan	2018	DTPCV3	DTP-containing vaccine, 3rd dose	ADMIN	Administrative coverage			98.8
COUNTRIES	TCA	Turks and Caicos Islands	2018	DTPCV3	DTP-containing vaccine, 3rd dose	ADMIN	Administrative coverage	604	561	93
COUNTRIES	TUV	Tuvalu	2018	DTPCV3	DTP-containing vaccine, 3rd dose	ADMIN	Administrative coverage	289	258	89.2
COUNTRIES	UGA	Uganda	2018	DTPCV3	DTP-containing vaccine, 3rd dose	ADMIN	Administrative coverage	1669393	1558579	93.36
COUNTRIES	UKR	Ukraine	2018	DTPCV3	DTP-containing vaccine, 3rd dose	ADMIN	Administrative coverage	333477	231009	69.3
[truncated: 16,809 more rows]

## Sheet: Glossary
Coverage definition	DTP1: The percentage in the target population who have received one dose of combined diphtheria, tetanus toxoid and pertussis- containing vaccine in a given year. DTP3: The percentage in the target population who have received three doses of combined diphtheria, tetanus toxoid and pertussis- containing vaccine in a given year.
Official coverage	Official estimates may be based on data from the administrative method, from surveys, or from other sources. Immunization coverage figures from administrative system or from surveys can be biased or inaccurate. Hence, national authorities have the opportunity to provide estimates of what they consider the most likely coverage. This will help to interpret the administrative data.
WUENIC definition	DTP1 / DTP3: Percentage of surviving infants who received the 1st / 3rd dose, respectively, of diphtheria-tetanus toxoid- pertussis containing vaccines.
Data collection information	Recommended denominator used in the administrative coverage calculation: surviving infants.
Rationale	Immunization is an essential component for reducing under-five mortality. Immunization coverage estimates are used to monitor coverage of immunization services and to guide disease control, elimination and eradication efforts. DTP is a good indicator of health system performance.
Data use	IA2030, SAGE, Publications
M&E framework	Outcome
Advanced filter	DEVELOPMENT STATUS: World Economic Situation and Prospects 2024 GAVI: Eligibility status UNICEF: Regional offices WORLD BANK INCOME STATUS: Country classification by income

## Sheet: Meta data
Data type	Percent Administrative and official reported coverage data: blank values indicate either (1) the country reported 'ND' for No Data available or 'NR' for Not Relevant, or (2) the country did not report data for that question/year. If a country did not report at all in a given year, it will not appear in the downloadable dataset for that year.
Administrative calculation	Number of doses administered through routine services (numerator) / Number in target group (denominator) * 100
Administrative measure method	Countries are instructed to report routine immunization coverage using the administrative method, that is, using data on the number of doses administered. Only doses given that are part of the national immunization schedule are to be included.
Administrative/official estimate method	National
Method of measure	Service/facility reporting system ("administrative data"): Reports of vaccinations performed by service providers (i.e. district health centres, vaccination teams, nurses, midwives, physicians) are used for estimates based on service/facility records. The estimate of immunization coverage is derived by dividing the total number of vaccinations given by the number of children in the target populat…
Method of estimation	Distinction is made between situations where data reported by national authorities accurately reflect immunization system performance and those where the data are likely compromised and may present a misleading view of immunization coverage. While there are frequently general trends in immunization coverage levels, no attempt is made to fit data points using smoothing techniques or time series me…
Method of estimation of global and regional aggregates	Global and regional coverage is a weighted sum of WHO/UNICEF Estimates of National Immunization Coverage (WUENIC) by target population from the United Nations Population Division's World Population Prospects (United Nations, Department of Economic and Social Affairs, Population Division (2024). World Population Prospects 2024, Online Edition.). The size of the target population is the national an…
Preferred data source	National immunization programme information system, Household surveys, other administrative systems
Data collection source	WHO/UNICEF Joint Reporting Form on Immunization (JRF)
WUENIC data source	WHO/UNICEF Estimates of National Immunization Coverage (WUENIC), 2023 Revision (completed 15 July 2024), data from 1980-2023. These data show the latest WHO/UNICEF Estimates of National Immunization Coverage (WUENIC). They are based on data reported until 27 June 2024. WUENIC estimates include a Grade of Confidence assigned to each estimated data point. The current release of the WUENIC with data…
Data frequency	Administrative and official reported coverage data are collected annually through the WHO/UNICEF Joint Reporting Form on Immunization (JRF) exercise (occurring in Q1-Q2 of each year). Country data (including historical data) are updated and made available as received. WHO/UNICEF Estimates of National Immunization Coverage (WUENIC) national, regional, and global data are updated annually and relea…
Data collected from	Administrative coverage: 2000 Official coverage: 1999
WUENIC data from	DTP1: 1980 DTP3: 1980
WUENIC notes	If two states combined into one, data are presented only for the new entity: i.e. Federal German Republic & German Democratic Republic data are now under Germany. Data from new entities emerging from older entities are reported from their birth date, whereas the original entity data are retained until their cessation.
Limitations	Description of the denominator of the target group in the country reported may be incomplete or different than the denominator suggested in the reporting form. Weaknesses of the administrative system in the country and survey biases may impact the coverage estimates.
Comments	The quality of the estimates are determined by the quality and availability of empirical data. Vaccination is relatively easy to measure and two methods - facility reports and surveys - have been developed, each of which, when properly designed and implemented, provides accurate and reliable direct measures of coverage levels. Implemented jointly, they provide a validation of coverage levels. How…

## Sheet: Links
https://www.who.int/teams/immunization-vaccines-and-biologicals/immunization-analysis-and-insights/global-monitoring/who-unicef-joint-reporting-process
https://www.who.int/teams/immunization-vaccines-and-biologicals/immunization-analysis-and-insights/global-monitoring/immunization-coverage
https://www.who.int/teams/immunization-vaccines-and-biologicals/immunization-analysis-and-insights/global-monitoring/immunization-coverage/who-unicef-estimates-of-national-immunization-coverage
https://www.who.int/teams/immunization-vaccines-and-biologicals/immunization-analysis-and-insights/global-monitoring/data-statistics-and-graphics
https://data.who.int/indicators/i/F8E084C
