# Supplementary material for: Global burden of diphtheria, 1990–2021: a 204-country analysis of socioeconomic inequality based on SDI and DTP3 vaccination differences before and after the COVID-19 pandemic (GBD 2021)
Source: Front Public Health. 2025 Jun 20;13:1597076. doi: 10.3389/fpubh.2025.1597076 (PMC12226553; doi:10.3389/fpubh.2025.1597076)
Supplement: Supplementary file 4 [file Data_Sheet_1.csv]

measure_id	measure_name	location_id	location_name	sex_id	sex_name	age_id	age_name	cause_id	cause_name	metric_id	metric_name	year	val	upper	lower
1	Deaths	44636	Low-middle SDI	1	Male	6	5-9 years	338	Diphtheria	1	Number	1990	629.136780230934	1127.79765254495	304.63141963703
1	Deaths	44636	Low-middle SDI	2	Female	6	5-9 years	338	Diphtheria	1	Number	1990	645.847353585163	1383.97090041522	274.728669119773
1	Deaths	44636	Low-middle SDI	3	Both	6	5-9 years	338	Diphtheria	1	Number	1990	1274.9841338161	2160.49951957201	683.968102344385
1	Deaths	44636	Low-middle SDI	1	Male	6	5-9 years	338	Diphtheria	2	Percent	1990	0.00388403683102293	0.00690828394807722	0.00185419778358542
1	Deaths	44636	Low-middle SDI	2	Female	6	5-9 years	338	Diphtheria	2	Percent	1990	0.00447059451649837	0.00971822820000323	0.00190946763511153
1	Deaths	44636	Low-middle SDI	3	Both	6	5-9 years	338	Diphtheria	2	Percent	1990	0.00416039044232073	0.00701659616586683	0.00223746156882588
1	Deaths	44636	Low-middle SDI	1	Male	6	5-9 years	338	Diphtheria	3	Rate	1990	0.763398987970377	1.36847759285692	0.369641904212825
1	Deaths	44636	Low-middle SDI	2	Female	6	5-9 years	338	Diphtheria	3	Rate	1990	0.831257994060686	1.78128294268194	0.353598108184168
1	Deaths	44636	Low-middle SDI	3	Both	6	5-9 years	338	Diphtheria	3	Rate	1990	0.796328794822703	1.34940344197567	0.427192370627286
1	Deaths	44636	Low-middle SDI	1	Male	7	10-14 years	338	Diphtheria	1	Number	1990	173.988417232898	316.610942724557	89.0758287764141
1	Deaths	44636	Low-middle SDI	2	Female	7	10-14 years	338	Diphtheria	1	Number	1990	155.359941475382	273.857066672678	72.8855901349437
1	Deaths	44636	Low-middle SDI	3	Both	7	10-14 years	338	Diphtheria	1	Number	1990	329.34835870828	520.039175547124	197.324380334932
1	Deaths	44636	Low-middle SDI	1	Male	7	10-14 years	338	Diphtheria	2	Percent	1990	0.00198986324193595	0.00359220748533969	0.00102110813564126
1	Deaths	44636	Low-middle SDI	2	Female	7	10-14 years	338	Diphtheria	2	Percent	1990	0.0020927093926363	0.00370465758750628	0.000979253054947372
1	Deaths	44636	Low-middle SDI	3	Both	7	10-14 years	338	Diphtheria	2	Percent	1990	0.00203718228896307	0.00322077054254166	0.00121744482646108
1	Deaths	44636	Low-middle SDI	1	Male	7	10-14 years	338	Diphtheria	3	Rate	1990	0.245129111397955	0.44606738933116	0.125497312420348
1	Deaths	44636	Low-middle SDI	2	Female	7	10-14 years	338	Diphtheria	3	Rate	1990	0.230015712147225	0.405454762785471	0.107909611454226
1	Deaths	44636	Low-middle SDI	3	Both	7	10-14 years	338	Diphtheria	3	Rate	1990	0.237759804678342	0.375421372336906	0.142450402093134
1	Deaths	44636	Low-middle SDI	1	Male	8	15-19 years	338	Diphtheria	1	Number	1990	64.1994755145865	118.875540551491	33.4370595107822
1	Deaths	44636	Low-middle SDI	2	Female	8	15-19 years	338	Diphtheria	1	Number	1990	55.4240527290285	100.156576859616	29.0077691126209
1	Deaths	44636	Low-middle SDI	3	Both	8	15-19 years	338	Diphtheria	1	Number	1990	119.623528243615	189.654495280643	73.0003665518808
1	Deaths	44636	Low-middle SDI	1	Male	8	15-19 years	338	Diphtheria	2	Percent	1990	0.000597972344007932	0.00111395624256406	0.000311916398255339
1	Deaths	44636	Low-middle SDI	2	Female	8	15-19 years	338	Diphtheria	2	Percent	1990	0.000518162358107458	0.000940471513054461	0.000274129773739431
1	Deaths	44636	Low-middle SDI	3	Both	8	15-19 years	338	Diphtheria	2	Percent	1990	0.000558035035853103	0.000877474513313981	0.000341087404357171
1	Deaths	44636	Low-middle SDI	1	Male	8	15-19 years	338	Diphtheria	3	Rate	1990	0.106714891325575	0.197599595472383	0.0555803944399701
1	Deaths	44636	Low-middle SDI	2	Female	8	15-19 years	338	Diphtheria	3	Rate	1990	0.094335865609253	0.170473953261865	0.0493733834660419
1	Deaths	44636	Low-middle SDI	3	Both	8	15-19 years	338	Diphtheria	3	Rate	1990	0.100598665429759	0.159491944420269	0.0613904267732916
1	Deaths	44636	Low-middle SDI	1	Male	9	20-24 years	338	Diphtheria	1	Number	1990	32.4754251941698	55.24386467582	18.0150536251815
1	Deaths	44636	Low-middle SDI	2	Female	9	20-24 years	338	Diphtheria	1	Number	1990	27.3590631779297	47.0472213637856	14.7988912677165
1	Deaths	44636	Low-middle SDI	3	Both	9	20-24 years	338	Diphtheria	1	Number	1990	59.8344883720995	92.1964028751	36.7096956642989
1	Deaths	44636	Low-middle SDI	1	Male	9	20-24 years	338	Diphtheria	2	Percent	1990	0.000267385295671726	0.000455540273852685	0.000147980389835911
1	Deaths	44636	Low-middle SDI	2	Female	9	20-24 years	338	Diphtheria	2	Percent	1990	0.000212395473240373	0.000367128791973711	0.000115626550116219
1	Deaths	44636	Low-middle SDI	3	Both	9	20-24 years	338	Diphtheria	2	Percent	1990	0.000239090360717052	0.000369780926278187	0.000146918113662653
1	Deaths	44636	Low-middle SDI	1	Male	9	20-24 years	338	Diphtheria	3	Rate	1990	0.0623025451332481	0.105982703897537	0.0345610160559885
1	Deaths	44636	Low-middle SDI	2	Female	9	20-24 years	338	Diphtheria	3	Rate	1990	0.0524577947169384	0.0902075288270371	0.0283751382535062
1	Deaths	44636	Low-middle SDI	3	Both	9	20-24 years	338	Diphtheria	3	Rate	1990	0.057378797719907	0.0884125342256652	0.0352030786790071
1	Deaths	44636	Low-middle SDI	1	Male	10	25-29 years	338	Diphtheria	1	Number	1990	21.2219707231399	37.6649890624291	11.6008647270743
1	Deaths	44636	Low-middle SDI	2	Female	10	25-29 years	338	Diphtheria	1	Number	1990	18.4238028916596	32.6384041327579	9.54397752132256
1	Deaths	44636	Low-middle SDI	3	Both	10	25-29 years	338	Diphtheria	1	Number	1990	39.6457736147996	59.3960257051888	25.3706543190772
1	Deaths	44636	Low-middle SDI	1	Male	10	25-29 years	338	Diphtheria	2	Percent	1990	0.000176259275266497	0.000311287088110928	9.36416465396136e-05
1	Deaths	44636	Low-middle SDI	2	Female	10	25-29 years	338	Diphtheria	2	Percent	1990	0.000151411967177168	0.000270606849429215	7.84978749212128e-05
1	Deaths	44636	Low-middle SDI	3	Both	10	25-29 years	338	Diphtheria	2	Percent	1990	0.000163773625657411	0.000244503448245862	0.000103749630662128
1	Deaths	44636	Low-middle SDI	1	Male	10	25-29 years	338	Diphtheria	3	Rate	1990	0.0474284736822804	0.0841765812325317	0.0259264945078734
1	Deaths	44636	Low-middle SDI	2	Female	10	25-29 years	338	Diphtheria	3	Rate	1990	0.0410487223804108	0.0727192316409189	0.0212642355099773
1	Deaths	44636	Low-middle SDI	3	Both	10	25-29 years	338	Diphtheria	3	Rate	1990	0.0442337023557747	0.066269513307681	0.0283066231125929
1	Deaths	44636	Low-middle SDI	1	Male	11	30-34 years	338	Diphtheria	1	Number	1990	29.2707630700027	51.814452685401	15.98182963235
1	Deaths	44636	Low-middle SDI	2	Female	11	30-34 years	338	Diphtheria	1	Number	1990	24.2091613278998	44.6763528760121	13.1110821612361
1	Deaths	44636	Low-middle SDI	3	Both	11	30-34 years	338	Diphtheria	1	Number	1990	53.4799243979025	86.2952894420909	33.474283873491
1	Deaths	44636	Low-middle SDI	1	Male	11	30-34 years	338	Diphtheria	2	Percent	1990	0.00023248178775134	0.000408504197826717	0.000124853032103798
1	Deaths	44636	Low-middle SDI	2	Female	11	30-34 years	338	Diphtheria	2	Percent	1990	0.000218696890674727	0.00039639915292681	0.000119138239523684
1	Deaths	44636	Low-middle SDI	3	Both	11	30-34 years	338	Diphtheria	2	Percent	1990	0.000226032513082335	0.000364848520572807	0.00013997723957964
1	Deaths	44636	Low-middle SDI	1	Male	11	30-34 years	338	Diphtheria	3	Rate	1990	0.0768982739028632	0.13612361130456	0.0419864391508408
1	Deaths	44636	Low-middle SDI	2	Female	11	30-34 years	338	Diphtheria	3	Rate	1990	0.064654777973891	0.119315974508909	0.0350154263772548
1	Deaths	44636	Low-middle SDI	3	Both	11	30-34 years	338	Diphtheria	3	Rate	1990	0.0708268352254241	0.114286291816168	0.0443321043342726
1	Deaths	44636	Low-middle SDI	1	Male	12	35-39 years	338	Diphtheria	1	Number	1990	33.8711977317041	61.5833961753148	17.3768295866792
1	Deaths	44636	Low-middle SDI	2	Female	12	35-39 years	338	Diphtheria	1	Number	1990	27.0251699119019	49.7766772539688	14.0125848108516
1	Deaths	44636	Low-middle SDI	3	Both	12	35-39 years	338	Diphtheria	1	Number	1990	60.896367643606	98.0065324268944	36.4529096188077
1	Deaths	44636	Low-middle SDI	1	Male	12	35-39 years	338	Diphtheria	2	Percent	1990	0.000233048816292719	0.00042195975919673	0.000122534480856667
1	Deaths	44636	Low-middle SDI	2	Female	12	35-39 years	338	Diphtheria	2	Percent	1990	0.000243894034630369	0.000446653578024675	0.000126174451405975
1	Deaths	44636	Low-middle SDI	3	Both	12	35-39 years	338	Diphtheria	2	Percent	1990	0.000237753013454264	0.000379322047724659	0.000142538025931578
1	Deaths	44636	Low-middle SDI	1	Male	12	35-39 years	338	Diphtheria	3	Rate	1990	0.10251945202782	0.186397188546889	0.0525952185487576
1	Deaths	44636	Low-middle SDI	2	Female	12	35-39 years	338	Diphtheria	3	Rate	1990	0.0843638110662356	0.155386634350425	0.0437427428351399
1	Deaths	44636	Low-middle SDI	3	Both	12	35-39 years	338	Diphtheria	3	Rate	1990	0.0935817926334982	0.150610411576246	0.0560185896275391
1	Deaths	44636	Low-middle SDI	1	Male	13	40-44 years	338	Diphtheria	1	Number	1990	49.2570218578358	90.1905775342949	27.1834287817418
1	Deaths	44636	Low-middle SDI	2	Female	13	40-44 years	338	Diphtheria	1	Number	1990	36.9976289011043	70.7982127542208	20.3871961321225
1	Deaths	44636	Low-middle SDI	3	Both	13	40-44 years	338	Diphtheria	1	Number	1990	86.2546507589401	133.975503784415	53.7708459424048
1	Deaths	44636	Low-middle SDI	1	Male	13	40-44 years	338	Diphtheria	2	Percent	1990	0.000296498382851823	0.000545626518369291	0.000161275284714975
1	Deaths	44636	Low-middle SDI	2	Female	13	40-44 years	338	Diphtheria	2	Percent	1990	0.000319847614333427	0.000606681140255312	0.000176956804967302
1	Deaths	44636	Low-middle SDI	3	Both	13	40-44 years	338	Diphtheria	2	Percent	1990	0.000306091012637344	0.000482066847698857	0.000190452833388526
1	Deaths	44636	Low-middle SDI	1	Male	13	40-44 years	338	Diphtheria	3	Rate	1990	0.181597679414819	0.332508929033127	0.100218149598036
1	Deaths	44636	Low-middle SDI	2	Female	13	40-44 years	338	Diphtheria	3	Rate	1990	0.142602928040192	0.272883228969926	0.078580004971172
1	Deaths	44636	Low-middle SDI	3	Both	13	40-44 years	338	Diphtheria	3	Rate	1990	0.162533741439315	0.252456414810085	0.101322962813924
1	Deaths	44636	Low-middle SDI	1	Male	14	45-49 years	338	Diphtheria	1	Number	1990	77.7038197982919	135.907098456247	41.7207932519037
1	Deaths	44636	Low-middle SDI	2	Female	14	45-49 years	338	Diphtheria	1	Number	1990	54.6089715769983	103.946279540944	26.9263884669804
1	Deaths	44636	Low-middle SDI	3	Both	14	45-49 years	338	Diphtheria	1	Number	1990	132.31279137529	203.655526004595	78.2447666474812
1	Deaths	44636	Low-middle SDI	1	Male	14	45-49 years	338	Diphtheria	2	Percent	1990	0.000392788746559141	0.000691054283132684	0.000211978272014458
1	Deaths	44636	Low-middle SDI	2	Female	14	45-49 years	338	Diphtheria	2	Percent	1990	0.000413136198226146	0.000756058824688826	0.000207980256376933
1	Deaths	44636	Low-middle SDI	3	Both	14	45-49 years	338	Diphtheria	2	Percent	1990	0.000400968818158596	0.000620312576890158	0.000240174101627452
1	Deaths	44636	Low-middle SDI	1	Male	14	45-49 years	338	Diphtheria	3	Rate	1990	0.338994668475678	0.592915276292243	0.182013271853108
1	Deaths	44636	Low-middle SDI	2	Female	14	45-49 years	338	Diphtheria	3	Rate	1990	0.25159458711888	0.478901552774584	0.124055322657019
1	Deaths	44636	Low-middle SDI	3	Both	14	45-49 years	338	Diphtheria	3	Rate	1990	0.296486051452469	0.456350607782993	0.175330606126596
1	Deaths	44636	Low-middle SDI	1	Male	15	50-54 years	338	Diphtheria	1	Number	1990	61.271721995886	111.160888508995	32.6453047666726
1	Deaths	44636	Low-middle SDI	2	Female	15	50-54 years	338	Diphtheria	1	Number	1990	43.1025224610105	76.9481669520957	23.6029653746432
1	Deaths	44636	Low-middle SDI	3	Both	15	50-54 years	338	Diphtheria	1	Number	1990	104.374244456897	165.822648732942	65.3681328464142
1	Deaths	44636	Low-middle SDI	1	Male	15	50-54 years	338	Diphtheria	2	Percent	1990	0.000238551787252835	0.000432040886290295	0.000125327581491175
1	Deaths	44636	Low-middle SDI	2	Female	15	50-54 years	338	Diphtheria	2	Percent	1990	0.000247476340572064	0.000438790870803328	0.000136010880925905
1	Deaths	44636	Low-middle SDI	3	Both	15	50-54 years	338	Diphtheria	2	Percent	1990	0.000242180173322936	0.000379926755357008	0.000150103649125346
1	Deaths	44636	Low-middle SDI	1	Male	15	50-54 years	338	Diphtheria	3	Rate	1990	0.31804914301112	0.577013737740457	0.169455188562746
1	Deaths	44636	Low-middle SDI	2	Female	15	50-54 years	338	Diphtheria	3	Rate	1990	0.23765753002023	0.424274735056669	0.130141396183132
1	Deaths	44636	Low-middle SDI	3	Both	15	50-54 years	338	Diphtheria	3	Rate	1990	0.27906611170107	0.443361118968242	0.174775211619771
1	Deaths	44636	Low-middle SDI	1	Male	16	55-59 years	338	Diphtheria	1	Number	1990	40.069539453488	68.8649542630743	21.2175680493386
1	Deaths	44636	Low-middle SDI	2	Female	16	55-59 years	338	Diphtheria	1	Number	1990	28.6181181418987	51.3680506984131	15.1510671052581
1	Deaths	44636	Low-middle SDI	3	Both	16	55-59 years	338	Diphtheria	1	Number	1990	68.6876575953867	108.416161949129	42.8943352091624
1	Deaths	44636	Low-middle SDI	1	Male	16	55-59 years	338	Diphtheria	2	Percent	1990	0.000127024201519988	0.000216541986128004	6.79948736455553e-05
1	Deaths	44636	Low-middle SDI	2	Female	16	55-59 years	338	Diphtheria	2	Percent	1990	0.000132782868494541	0.000239785233740979	7.06413957693067e-05
1	Deaths	44636	Low-middle SDI	3	Both	16	55-59 years	338	Diphtheria	2	Percent	1990	0.000129368001918566	0.000205029185802266	8.13622970551755e-05
1	Deaths	44636	Low-middle SDI	1	Male	16	55-59 years	338	Diphtheria	3	Rate	1990	0.250189146332421	0.429984081531539	0.132479816586761
1	Deaths	44636	Low-middle SDI	2	Female	16	55-59 years	338	Diphtheria	3	Rate	1990	0.189754770399377	0.340600056852454	0.100460388262031
1	Deaths	44636	Low-middle SDI	3	Both	16	55-59 years	338	Diphtheria	3	Rate	1990	0.220879587136946	0.348634935716663	0.137935742507397
1	Deaths	44636	Low-middle SDI	1	Male	22	All ages	338	Diphtheria	1	Number	1990	3759.6637767802	5218.51507344621	2675.84245629054
1	Deaths	44636	Low-middle SDI	2	Female	22	All ages	338	Diphtheria	1	Number	1990	3870.52969543737	5579.04044025393	2571.60648253916
1	Deaths	44636	Low-middle SDI	3	Both	22	All ages	338	Diphtheria	1	Number	1990	7630.19347221758	10215.4572019673	5654.80638411498
1	Deaths	44636	Low-middle SDI	1	Male	22	All ages	338	Diphtheria	2	Percent	1990	0.000625704220906644	0.000862858631622604	0.000441627179382
1	Deaths	44636	Low-middle SDI	2	Female	22	All ages	338	Diphtheria	2	Percent	1990	0.000750976453983049	0.00107802529346162	0.000504117455548671
1	Deaths	44636	Low-middle SDI	3	Both	22	All ages	338	Diphtheria	2	Percent	1990	0.000683546654248858	0.00090830179781366	0.000504503045279028
1	Deaths	44636	Low-middle SDI	1	Male	22	All ages	338	Diphtheria	3	Rate	1990	0.63588250223358	0.882622122579401	0.4525727558931
1	Deaths	44636	Low-middle SDI	2	Female	22	All ages	338	Diphtheria	3	Rate	1990	0.678850969938042	0.978506125054278	0.45103324152985
1	Deaths	44636	Low-middle SDI	3	Both	22	All ages	338	Diphtheria	3	Rate	1990	0.656976561066421	0.879573495312585	0.486891356721075
1	Deaths	44636	Low-middle SDI	1	Male	27	Age-standardized	338	Diphtheria	3	Rate	1990	0.468774936647255	0.634595878558378	0.340176041534456
1	Deaths	44636	Low-middle SDI	2	Female	27	Age-standardized	338	Diphtheria	3	Rate	1990	0.49701827502779	0.70486078202159	0.337496547592805
1	Deaths	44636	Low-middle SDI	3	Both	27	Age-standardized	338	Diphtheria	3	Rate	1990	0.482462612758188	0.635942169838783	0.363896393654448
1	Deaths	44636	Low-middle SDI	1	Male	34	2-4 years	338	Diphtheria	1	Number	1990	1373.15739371095	2456.68355398702	718.84977659726
1	Deaths	44636	Low-middle SDI	2	Female	34	2-4 years	338	Diphtheria	1	Number	1990	1536.10479759308	2778.77126694557	739.351490274076
1	Deaths	44636	Low-middle SDI	3	Both	34	2-4 years	338	Diphtheria	1	Number	1990	2909.26219130403	4716.56884104032	1733.17608926522
1	Deaths	44636	Low-middle SDI	1	Male	34	2-4 years	338	Diphtheria	2	Percent	1990	0.00413399782322845	0.00747323431766519	0.00214820606368679
1	Deaths	44636	Low-middle SDI	2	Female	34	2-4 years	338	Diphtheria	2	Percent	1990	0.0042369277131115	0.00769898410993656	0.00207432355412983
1	Deaths	44636	Low-middle SDI	3	Both	34	2-4 years	338	Diphtheria	2	Percent	1990	0.00418691906045858	0.00686486814500548	0.00250556237485821
1	Deaths	44636	Low-middle SDI	1	Male	34	2-4 years	338	Diphtheria	3	Rate	1990	2.61859998829096	4.68487556864816	1.37084068090215
1	Deaths	44636	Low-middle SDI	2	Female	34	2-4 years	338	Diphtheria	3	Rate	1990	3.09992979399232	5.60768760998052	1.49204514986508
1	Deaths	44636	Low-middle SDI	3	Both	34	2-4 years	338	Diphtheria	3	Rate	1990	2.85245558665826	4.62447254864068	1.69933388378141
1	Deaths	44636	Low-middle SDI	1	Male	238	12-23 months	338	Diphtheria	1	Number	1990	560.354995894363	1032.9122232277	291.681219249683
1	Deaths	44636	Low-middle SDI	2	Female	238	12-23 months	338	Diphtheria	1	Number	1990	681.839901598584	1322.08242157237	329.11527695221
1	Deaths	44636	Low-middle SDI	3	Both	238	12-23 months	338	Diphtheria	1	Number	1990	1242.19489749295	2070.6513206073	748.966476163657
1	Deaths	44636	Low-middle SDI	1	Male	238	12-23 months	338	Diphtheria	2	Percent	1990	0.00236942482322279	0.0042537232795903	0.0012264071248563
1	Deaths	44636	Low-middle SDI	2	Female	238	12-23 months	338	Diphtheria	2	Percent	1990	0.00245078074029279	0.00466516935610302	0.00117475474790621
1	Deaths	44636	Low-middle SDI	3	Both	238	12-23 months	338	Diphtheria	2	Percent	1990	0.00241359758746785	0.00401983354951006	0.00144587082284098
1	Deaths	44636	Low-middle SDI	1	Male	238	12-23 months	338	Diphtheria	3	Rate	1990	3.12078138791836	5.75259124166005	1.62445829324122
1	Deaths	44636	Low-middle SDI	2	Female	238	12-23 months	338	Diphtheria	3	Rate	1990	3.99787382609207	7.75184716639291	1.92972184292744
1	Deaths	44636	Low-middle SDI	3	Both	238	12-23 months	338	Diphtheria	3	Rate	1990	3.54804742343494	5.91434492102687	2.13925252901524
1	Deaths	44636	Low-middle SDI	1	Male	388	1-5 months	338	Diphtheria	1	Number	1990	211.033985841422	395.368059936411	112.405835857778
1	Deaths	44636	Low-middle SDI	2	Female	388	1-5 months	338	Diphtheria	1	Number	1990	172.637752892113	325.221216234187	87.0904981518321
1	Deaths	44636	Low-middle SDI	3	Both	388	1-5 months	338	Diphtheria	1	Number	1990	383.671738733534	644.456985654555	234.29023134645
1	Deaths	44636	Low-middle SDI	1	Male	388	1-5 months	338	Diphtheria	2	Percent	1990	0.000480602973111872	0.000888393498158712	0.000255804344202614
1	Deaths	44636	Low-middle SDI	2	Female	388	1-5 months	338	Diphtheria	2	Percent	1990	0.0004399855950724	0.000823666046789548	0.000220034315151411
1	Deaths	44636	Low-middle SDI	3	Both	388	1-5 months	338	Diphtheria	2	Percent	1990	0.000461407668071225	0.000774624742996233	0.000279004646309455
1	Deaths	44636	Low-middle SDI	1	Male	388	1-5 months	338	Diphtheria	3	Rate	1990	2.63083444602474	4.92881706608283	1.40129630651558
1	Deaths	44636	Low-middle SDI	2	Female	388	1-5 months	338	Diphtheria	3	Rate	1990	2.27253826574933	4.28108942768504	1.14642646997899
1	Deaths	44636	Low-middle SDI	3	Both	388	1-5 months	338	Diphtheria	3	Rate	1990	2.45655977412262	4.12630628551669	1.50010516723333
1	Deaths	44636	Low-middle SDI	1	Male	389	6-11 months	338	Diphtheria	1	Number	1990	402.651268530534	750.492027209379	198.897859588013
1	Deaths	44636	Low-middle SDI	2	Female	389	6-11 months	338	Diphtheria	1	Number	1990	362.971457173623	684.803729349488	195.188393232795
1	Deaths	44636	Low-middle SDI	3	Both	389	6-11 months	338	Diphtheria	1	Number	1990	765.622725704157	1247.52117267022	443.362691391996
1	Deaths	44636	Low-middle SDI	1	Male	389	6-11 months	338	Diphtheria	2	Percent	1990	0.00157636499888309	0.00292121656469986	0.000754637549121359
1	Deaths	44636	Low-middle SDI	2	Female	389	6-11 months	338	Diphtheria	2	Percent	1990	0.00145206095089215	0.00271851431471307	0.000757016797897082
1	Deaths	44636	Low-middle SDI	3	Both	389	6-11 months	338	Diphtheria	2	Percent	1990	0.00151493167394692	0.00239367438675716	0.000911452245057462
1	Deaths	44636	Low-middle SDI	1	Male	389	6-11 months	338	Diphtheria	3	Rate	1990	4.36620051830245	8.13805626427563	2.156774373993
1	Deaths	44636	Low-middle SDI	2	Female	389	6-11 months	338	Diphtheria	3	Rate	1990	4.15042144281418	7.83043411882299	2.23189475825459
1	Deaths	44636	Low-middle SDI	3	Both	389	6-11 months	338	Diphtheria	3	Rate	1990	4.2611727989737	6.94324124487942	2.46759268920835
1	Deaths	44636	Low-middle SDI	1	Male	6	5-9 years	338	Diphtheria	1	Number	1992	440.210597845259	833.574861617201	212.83564439969
1	Deaths	44636	Low-middle SDI	2	Female	6	5-9 years	338	Diphtheria	1	Number	1992	463.176943478514	971.750688692069	222.507321467805
1	Deaths	44636	Low-middle SDI	3	Both	6	5-9 years	338	Diphtheria	1	Number	1992	903.387541323774	1495.02677309331	492.76564658148
1	Deaths	44636	Low-middle SDI	1	Male	6	5-9 years	338	Diphtheria	2	Percent	1992	0.00279483528933476	0.00521998765717908	0.00134406152407037
1	Deaths	44636	Low-middle SDI	2	Female	6	5-9 years	338	Diphtheria	2	Percent	1992	0.00320861745248681	0.00673496780929105	0.00153025060002257
1	Deaths	44636	Low-middle SDI	3	Both	6	5-9 years	338	Diphtheria	2	Percent	1992	0.00299301110563472	0.00488064372233325	0.00161707791148294
1	Deaths	44636	Low-middle SDI	1	Male	6	5-9 years	338	Diphtheria	3	Rate	1992	0.519784372648883	0.984254328774432	0.251308447463824
1	Deaths	44636	Low-middle SDI	2	Female	6	5-9 years	338	Diphtheria	3	Rate	1992	0.582982820816361	1.22310483196628	0.280061319433123
1	Deaths	44636	Low-middle SDI	3	Both	6	5-9 years	338	Diphtheria	3	Rate	1992	0.5503745381542	0.910821360856573	0.300209658368908
1	Deaths	44636	Low-middle SDI	1	Male	7	10-14 years	338	Diphtheria	1	Number	1992	123.838615200349	227.498588945785	62.8184018922963
1	Deaths	44636	Low-middle SDI	2	Female	7	10-14 years	338	Diphtheria	1	Number	1992	115.045267228071	211.003681633657	58.1423176139414
1	Deaths	44636	Low-middle SDI	3	Both	7	10-14 years	338	Diphtheria	1	Number	1992	238.88388242842	392.805356448273	139.162673018453
1	Deaths	44636	Low-middle SDI	1	Male	7	10-14 years	338	Diphtheria	2	Percent	1992	0.00141307169192321	0.0025846601237389	0.000724029543683584
1	Deaths	44636	Low-middle SDI	2	Female	7	10-14 years	338	Diphtheria	2	Percent	1992	0.00151568075929867	0.00277362419840304	0.0007558308838497
1	Deaths	44636	Low-middle SDI	3	Both	7	10-14 years	338	Diphtheria	2	Percent	1992	0.00146076106889383	0.00240669607783673	0.000851553499944927
1	Deaths	44636	Low-middle SDI	1	Male	7	10-14 years	338	Diphtheria	3	Rate	1992	0.166575512110668	0.306008702510037	0.0844971291729489
1	Deaths	44636	Low-middle SDI	2	Female	7	10-14 years	338	Diphtheria	3	Rate	1992	0.163614032897812	0.300083298862944	0.0826883130097269
1	Deaths	44636	Low-middle SDI	3	Both	7	10-14 years	338	Diphtheria	3	Rate	1992	0.165136011549522	0.271539080911383	0.0962005830833884
1	Deaths	44636	Low-middle SDI	1	Male	8	15-19 years	338	Diphtheria	1	Number	1992	47.3835818512654	92.3331389541208	25.1261506168107
1	Deaths	44636	Low-middle SDI	2	Female	8	15-19 years	338	Diphtheria	1	Number	1992	39.0720402199359	67.6087845439903	20.6593980264768
1	Deaths	44636	Low-middle SDI	3	Both	8	15-19 years	338	Diphtheria	1	Number	1992	86.4556220712013	137.806427587964	49.5714339348294
1	Deaths	44636	Low-middle SDI	1	Male	8	15-19 years	338	Diphtheria	2	Percent	1992	0.00044413189049347	0.000862092785340806	0.000241599437765048
1	Deaths	44636	Low-middle SDI	2	Female	8	15-19 years	338	Diphtheria	2	Percent	1992	0.000361307535239782	0.000635337524002245	0.000195216523720364
1	Deaths	44636	Low-middle SDI	3	Both	8	15-19 years	338	Diphtheria	2	Percent	1992	0.000402420898047606	0.000645500076030645	0.000233246739231687
1	Deaths	44636	Low-middle SDI	1	Male	8	15-19 years	338	Diphtheria	3	Rate	1992	0.0762577583806061	0.148598268129834	0.0404372959559261
1	Deaths	44636	Low-middle SDI	2	Female	8	15-19 years	338	Diphtheria	3	Rate	1992	0.0640911948682112	0.110900985989487	0.0338883123922276
1	Deaths	44636	Low-middle SDI	3	Both	8	15-19 years	338	Diphtheria	3	Rate	1992	0.0702324378885702	0.111947391440277	0.0402694766571459
1	Deaths	44636	Low-middle SDI	1	Male	9	20-24 years	338	Diphtheria	1	Number	1992	22.912425203633	42.0238468406651	12.4955714819842
1	Deaths	44636	Low-middle SDI	2	Female	9	20-24 years	338	Diphtheria	1	Number	1992	19.3460852469979	36.0150751860067	10.465839443229
1	Deaths	44636	Low-middle SDI	3	Both	9	20-24 years	338	Diphtheria	1	Number	1992	42.2585104506309	69.8670534363768	25.8917447937458
1	Deaths	44636	Low-middle SDI	1	Male	9	20-24 years	338	Diphtheria	2	Percent	1992	0.000185382391501354	0.000341117500425831	9.99174159877181e-05
1	Deaths	44636	Low-middle SDI	2	Female	9	20-24 years	338	Diphtheria	2	Percent	1992	0.000142622365597664	0.000262845058281793	7.64655343152652e-05
1	Deaths	44636	Low-middle SDI	3	Both	9	20-24 years	338	Diphtheria	2	Percent	1992	0.000162971690390782	0.000269064384254979	9.80819123552938e-05
1	Deaths	44636	Low-middle SDI	1	Male	9	20-24 years	338	Diphtheria	3	Rate	1992	0.0425028434494579	0.0779547763948434	0.0231794458155426
1	Deaths	44636	Low-middle SDI	2	Female	9	20-24 years	338	Diphtheria	3	Rate	1992	0.0356433890164864	0.0663544752813515	0.0192823499894887
1	Deaths	44636	Low-middle SDI	3	Both	9	20-24 years	338	Diphtheria	3	Rate	1992	0.0390614242909902	0.0645812308369912	0.0239328934748915
1	Deaths	44636	Low-middle SDI	1	Male	10	25-29 years	338	Diphtheria	1	Number	1992	14.7030164579974	26.2363601689557	8.2545050813008
1	Deaths	44636	Low-middle SDI	2	Female	10	25-29 years	338	Diphtheria	1	Number	1992	13.1815758760702	23.0495732944605	6.93872871331106
1	Deaths	44636	Low-middle SDI	3	Both	10	25-29 years	338	Diphtheria	1	Number	1992	27.8845923340677	43.159913856808	17.0657623762721
1	Deaths	44636	Low-middle SDI	1	Male	10	25-29 years	338	Diphtheria	2	Percent	1992	0.000117510280545928	0.000206633781857773	6.51009356807002e-05
1	Deaths	44636	Low-middle SDI	2	Female	10	25-29 years	338	Diphtheria	2	Percent	1992	0.000102620587855862	0.000183095176686118	5.43020079844441e-05
1	Deaths	44636	Low-middle SDI	3	Both	10	25-29 years	338	Diphtheria	2	Percent	1992	0.000109971174678349	0.0001705070943312	6.75760278347928e-05
1	Deaths	44636	Low-middle SDI	1	Male	10	25-29 years	338	Diphtheria	3	Rate	1992	0.0313236817442094	0.0558946117217876	0.0175856084267651
1	Deaths	44636	Low-middle SDI	2	Female	10	25-29 years	338	Diphtheria	3	Rate	1992	0.0279060546156103	0.0487970981064131	0.0146896353104549
1	Deaths	44636	Low-middle SDI	3	Both	10	25-29 years	338	Diphtheria	3	Rate	1992	0.0296094870123803	0.04582971461402	0.0181214221596936
1	Deaths	44636	Low-middle SDI	1	Male	11	30-34 years	338	Diphtheria	1	Number	1992	21.702234791635	37.245849491716	11.4893330034863
1	Deaths	44636	Low-middle SDI	2	Female	11	30-34 years	338	Diphtheria	1	Number	1992	17.8407526700682	33.6547141375766	9.28939037891064
1	Deaths	44636	Low-middle SDI	3	Both	11	30-34 years	338	Diphtheria	1	Number	1992	39.5429874617033	63.2626252148971	23.7807904155794
1	Deaths	44636	Low-middle SDI	1	Male	11	30-34 years	338	Diphtheria	2	Percent	1992	0.000162078659317233	0.000282049806471026	8.75709111044162e-05
1	Deaths	44636	Low-middle SDI	2	Female	11	30-34 years	338	Diphtheria	2	Percent	1992	0.000148145341779187	0.000281301869179091	7.6824386683278e-05
1	Deaths	44636	Low-middle SDI	3	Both	11	30-34 years	338	Diphtheria	2	Percent	1992	0.000155478166804903	0.000254110076271347	9.30842000946943e-05
1	Deaths	44636	Low-middle SDI	1	Male	11	30-34 years	338	Diphtheria	3	Rate	1992	0.0536694935046976	0.0921087573037908	0.028413050034902
1	Deaths	44636	Low-middle SDI	2	Female	11	30-34 years	338	Diphtheria	3	Rate	1992	0.044801659856832	0.0845136459909714	0.0233274972042808
1	Deaths	44636	Low-middle SDI	3	Both	11	30-34 years	338	Diphtheria	3	Rate	1992	0.0492695627966299	0.0788236318442993	0.0296302637191646
1	Deaths	44636	Low-middle SDI	1	Male	12	35-39 years	338	Diphtheria	1	Number	1992	23.5943133254375	45.7531206507603	12.8256954834385
1	Deaths	44636	Low-middle SDI	2	Female	12	35-39 years	338	Diphtheria	1	Number	1992	18.7794524519193	35.3930102891036	10.0544651738652
1	Deaths	44636	Low-middle SDI	3	Both	12	35-39 years	338	Diphtheria	1	Number	1992	42.3737657773569	67.2560103999764	26.0020213671645
1	Deaths	44636	Low-middle SDI	1	Male	12	35-39 years	338	Diphtheria	2	Percent	1992	0.000154316623693342	0.00029211845771396	8.36646556047138e-05
1	Deaths	44636	Low-middle SDI	2	Female	12	35-39 years	338	Diphtheria	2	Percent	1992	0.000165509841617579	0.000306411878956762	8.68506868946832e-05
1	Deaths	44636	Low-middle SDI	3	Both	12	35-39 years	338	Diphtheria	2	Percent	1992	0.00015905539141601	0.000250668632717959	9.82783195220971e-05
1	Deaths	44636	Low-middle SDI	1	Male	12	35-39 years	338	Diphtheria	3	Rate	1992	0.0683850293686	0.132609432461596	0.0371735998505224
1	Deaths	44636	Low-middle SDI	2	Female	12	35-39 years	338	Diphtheria	3	Rate	1992	0.056352937850289	0.106206510241072	0.0301712018766987
1	Deaths	44636	Low-middle SDI	3	Both	12	35-39 years	338	Diphtheria	3	Rate	1992	0.0624734202374192	0.099158357161053	0.0383358707467361
1	Deaths	44636	Low-middle SDI	1	Male	13	40-44 years	338	Diphtheria	1	Number	1992	34.9735768367301	61.7721117951929	18.9249977017392
1	Deaths	44636	Low-middle SDI	2	Female	13	40-44 years	338	Diphtheria	1	Number	1992	27.2766486344893	53.7442050729693	14.1570852991636
1	Deaths	44636	Low-middle SDI	3	Both	13	40-44 years	338	Diphtheria	1	Number	1992	62.2502254712195	95.1616204197217	38.1110809924745
1	Deaths	44636	Low-middle SDI	1	Male	13	40-44 years	338	Diphtheria	2	Percent	1992	0.000195486717135386	0.000351350483370298	0.000106096747475811
1	Deaths	44636	Low-middle SDI	2	Female	13	40-44 years	338	Diphtheria	2	Percent	1992	0.000222268870523404	0.000442758303320762	0.000115749801728221
1	Deaths	44636	Low-middle SDI	3	Both	13	40-44 years	338	Diphtheria	2	Percent	1992	0.000206383519603458	0.000317496197488034	0.000128203172951464
1	Deaths	44636	Low-middle SDI	1	Male	13	40-44 years	338	Diphtheria	3	Rate	1992	0.119887473725029	0.211751359157754	0.0648738381923427
1	Deaths	44636	Low-middle SDI	2	Female	13	40-44 years	338	Diphtheria	3	Rate	1992	0.0982733779806634	0.193631726909734	0.0510057013730803
1	Deaths	44636	Low-middle SDI	3	Both	13	40-44 years	338	Diphtheria	3	Rate	1992	0.109349257494626	0.167161684252743	0.0669462379822447
1	Deaths	44636	Low-middle SDI	1	Male	14	45-49 years	338	Diphtheria	1	Number	1992	57.8151948652686	108.58415976325	31.8821101902741
1	Deaths	44636	Low-middle SDI	2	Female	14	45-49 years	338	Diphtheria	1	Number	1992	37.2380881463708	67.2991761502935	19.6185058716554
1	Deaths	44636	Low-middle SDI	3	Both	14	45-49 years	338	Diphtheria	1	Number	1992	95.0532830116394	161.288257133256	59.0179292769671
1	Deaths	44636	Low-middle SDI	1	Male	14	45-49 years	338	Diphtheria	2	Percent	1992	0.000284345564541616	0.00052755328678196	0.00015665264202255
1	Deaths	44636	Low-middle SDI	2	Female	14	45-49 years	338	Diphtheria	2	Percent	1992	0.000274911145547455	0.000493165988905534	0.000146995396536126
1	Deaths	44636	Low-middle SDI	3	Both	14	45-49 years	338	Diphtheria	2	Percent	1992	0.000280623945775152	0.0004738491417847	0.000175244673690191
1	Deaths	44636	Low-middle SDI	1	Male	14	45-49 years	338	Diphtheria	3	Rate	1992	0.243147052923215	0.456660545763173	0.134083110016382
1	Deaths	44636	Low-middle SDI	2	Female	14	45-49 years	338	Diphtheria	3	Rate	1992	0.165521281191122	0.299141186188669	0.0872031940567936
1	Deaths	44636	Low-middle SDI	3	Both	14	45-49 years	338	Diphtheria	3	Rate	1992	0.205408095240418	0.34854044629192	0.127536472741621
1	Deaths	44636	Low-middle SDI	1	Male	15	50-54 years	338	Diphtheria	1	Number	1992	43.3313781375825	77.770334981215	22.7524615996705
1	Deaths	44636	Low-middle SDI	2	Female	15	50-54 years	338	Diphtheria	1	Number	1992	30.9224749202461	61.2479659025115	16.6262636936664
1	Deaths	44636	Low-middle SDI	3	Both	15	50-54 years	338	Diphtheria	1	Number	1992	74.2538530578285	120.143509155188	45.4072588776309
1	Deaths	44636	Low-middle SDI	1	Male	15	50-54 years	338	Diphtheria	2	Percent	1992	0.000166721466261214	0.000296966175121302	8.90279335843323e-05
1	Deaths	44636	Low-middle SDI	2	Female	15	50-54 years	338	Diphtheria	2	Percent	1992	0.000173385785013793	0.000351439601307774	9.11058387834715e-05
1	Deaths	44636	Low-middle SDI	3	Both	15	50-54 years	338	Diphtheria	2	Percent	1992	0.00016942584493398	0.000273916132753444	0.000104678747142873
1	Deaths	44636	Low-middle SDI	1	Male	15	50-54 years	338	Diphtheria	3	Rate	1992	0.218518081257828	0.392192104412531	0.114739582869168
1	Deaths	44636	Low-middle SDI	2	Female	15	50-54 years	338	Diphtheria	3	Rate	1992	0.165690835151343	0.32818287177472	0.0890879376232061
1	Deaths	44636	Low-middle SDI	3	Both	15	50-54 years	338	Diphtheria	3	Rate	1992	0.192905187775666	0.312122606965047	0.117964192287045
1	Deaths	44636	Low-middle SDI	1	Male	16	55-59 years	338	Diphtheria	1	Number	1992	28.9599624018081	55.9109859429884	15.0226841874895
1	Deaths	44636	Low-middle SDI	2	Female	16	55-59 years	338	Diphtheria	1	Number	1992	21.2945829669631	38.5307227518397	11.4306582688427
1	Deaths	44636	Low-middle SDI	3	Both	16	55-59 years	338	Diphtheria	1	Number	1992	50.2545453687711	78.9973762121094	30.3782142768371
1	Deaths	44636	Low-middle SDI	1	Male	16	55-59 years	338	Diphtheria	2	Percent	1992	9.05870005982428e-05	0.000174802376960964	4.72816716450626e-05
1	Deaths	44636	Low-middle SDI	2	Female	16	55-59 years	338	Diphtheria	2	Percent	1992	9.61907090650587e-05	0.000173436615350232	5.18326959783073e-05
1	Deaths	44636	Low-middle SDI	3	Both	16	55-59 years	338	Diphtheria	2	Percent	1992	9.28802821641717e-05	0.000146264503247944	5.60485108173467e-05
1	Deaths	44636	Low-middle SDI	1	Male	16	55-59 years	338	Diphtheria	3	Rate	1992	0.174989170704612	0.337839425607469	0.0907738418735635
1	Deaths	44636	Low-middle SDI	2	Female	16	55-59 years	338	Diphtheria	3	Rate	1992	0.134404389363111	0.243193222953212	0.0721465476466809
1	Deaths	44636	Low-middle SDI	3	Both	16	55-59 years	338	Diphtheria	3	Rate	1992	0.155138988207782	0.243869941050783	0.0937794858531605
1	Deaths	44636	Low-middle SDI	1	Male	22	All ages	338	Diphtheria	1	Number	1992	2573.27923140084	3710.28826344652	1810.08684307146
1	Deaths	44636	Low-middle SDI	2	Female	22	All ages	338	Diphtheria	1	Number	1992	2661.37700864476	3922.83383522394	1821.33060264237
1	Deaths	44636	Low-middle SDI	3	Both	22	All ages	338	Diphtheria	1	Number	1992	5234.65624004561	7175.24602341797	3747.57588539686
1	Deaths	44636	Low-middle SDI	1	Male	22	All ages	338	Diphtheria	2	Percent	1992	0.000423785399536647	0.000615805463088709	0.000300554668194979
1	Deaths	44636	Low-middle SDI	2	Female	22	All ages	338	Diphtheria	2	Percent	1992	0.000509945121618677	0.000743549938909888	0.000351921414047531
1	Deaths	44636	Low-middle SDI	3	Both	22	All ages	338	Diphtheria	2	Percent	1992	0.000463623786766386	0.000627287650834487	0.000333386147243553
1	Deaths	44636	Low-middle SDI	1	Male	22	All ages	338	Diphtheria	3	Rate	1992	0.419196722929954	0.604419707812104	0.294869854610032
1	Deaths	44636	Low-middle SDI	2	Female	22	All ages	338	Diphtheria	3	Rate	1992	0.449587005872912	0.662685186197417	0.307677780970862
1	Deaths	44636	Low-middle SDI	3	Both	22	All ages	338	Diphtheria	3	Rate	1992	0.434115901815453	0.59505118490392	0.310790663322857
1	Deaths	44636	Low-middle SDI	1	Male	27	Age-standardized	338	Diphtheria	3	Rate	1992	0.315312398721168	0.448573753068176	0.22589468721313
1	Deaths	44636	Low-middle SDI	2	Female	27	Age-standardized	338	Diphtheria	3	Rate	1992	0.336267143232212	0.48986123021377	0.234138116818426
1	Deaths	44636	Low-middle SDI	3	Both	27	Age-standardized	338	Diphtheria	3	Rate	1992	0.325445057190116	0.438264534451218	0.235307734623135
1	Deaths	44636	Low-middle SDI	1	Male	34	2-4 years	338	Diphtheria	1	Number	1992	911.699644105074	1733.54040957324	450.851959210278
1	Deaths	44636	Low-middle SDI	2	Female	34	2-4 years	338	Diphtheria	1	Number	1992	993.014834136101	1848.6109427769	485.721919575808
1	Deaths	44636	Low-middle SDI	3	Both	34	2-4 years	338	Diphtheria	1	Number	1992	1904.71447824118	3124.50391346904	1107.02585324999
1	Deaths	44636	Low-middle SDI	1	Male	34	2-4 years	338	Diphtheria	2	Percent	1992	0.00292849300247106	0.00554544506251281	0.00145274790914396
1	Deaths	44636	Low-middle SDI	2	Female	34	2-4 years	338	Diphtheria	2	Percent	1992	0.00299233493365735	0.00557285929811872	0.00150032942610244
1	Deaths	44636	Low-middle SDI	3	Both	34	2-4 years	338	Diphtheria	2	Percent	1992	0.00296131091920441	0.00476306962095938	0.00174899211587352
1	Deaths	44636	Low-middle SDI	1	Male	34	2-4 years	338	Diphtheria	3	Rate	1992	1.71800874110053	3.26668722090075	0.84958638722062
1	Deaths	44636	Low-middle SDI	2	Female	34	2-4 years	338	Diphtheria	3	Rate	1992	1.98405405423739	3.69354405356387	0.970477490001185
1	Deaths	44636	Low-middle SDI	3	Both	34	2-4 years	338	Diphtheria	3	Rate	1992	1.84713884715457	3.03005653738951	1.07356272118575
1	Deaths	44636	Low-middle SDI	1	Male	238	12-23 months	338	Diphtheria	1	Number	1992	376.388889977389	677.326877099409	193.056291789422
1	Deaths	44636	Low-middle SDI	2	Female	238	12-23 months	338	Diphtheria	1	Number	1992	482.175267288434	1047.06477254334	213.063979657303
1	Deaths	44636	Low-middle SDI	3	Both	238	12-23 months	338	Diphtheria	1	Number	1992	858.564157265823	1506.34423565289	466.562802229434
1	Deaths	44636	Low-middle SDI	1	Male	238	12-23 months	338	Diphtheria	2	Percent	1992	0.00169071815334085	0.00306507757443151	0.000878872928041362
1	Deaths	44636	Low-middle SDI	2	Female	238	12-23 months	338	Diphtheria	2	Percent	1992	0.00182391682971611	0.00390173669451528	0.00082300135392101
1	Deaths	44636	Low-middle SDI	3	Both	238	12-23 months	338	Diphtheria	2	Percent	1992	0.00176322490994511	0.00310444990601646	0.00095591179085235
1	Deaths	44636	Low-middle SDI	1	Male	238	12-23 months	338	Diphtheria	3	Rate	1992	2.06566312788089	3.71724350214219	1.05951390748749
1	Deaths	44636	Low-middle SDI	2	Female	238	12-23 months	338	Diphtheria	3	Rate	1992	2.79216764072973	6.06331467825929	1.23380519442601
1	Deaths	44636	Low-middle SDI	3	Both	238	12-23 months	338	Diphtheria	3	Rate	1992	2.41916764550572	4.24441109851416	1.31462934505018
1	Deaths	44636	Low-middle SDI	1	Male	388	1-5 months	338	Diphtheria	1	Number	1992	145.55286650368	273.147335136589	74.7384950963415
1	Deaths	44636	Low-middle SDI	2	Female	388	1-5 months	338	Diphtheria	1	Number	1992	117.567571078488	222.844580021022	63.907131589301
1	Deaths	44636	Low-middle SDI	3	Both	388	1-5 months	338	Diphtheria	1	Number	1992	263.120437582168	417.208443482013	160.447872095336
1	Deaths	44636	Low-middle SDI	1	Male	388	1-5 months	338	Diphtheria	2	Percent	1992	0.00033904381050425	0.000638898398548214	0.000175220867254824
1	Deaths	44636	Low-middle SDI	2	Female	388	1-5 months	338	Diphtheria	2	Percent	1992	0.000308105643513189	0.000577410624160092	0.000169579378364022
1	Deaths	44636	Low-middle SDI	3	Both	388	1-5 months	338	Diphtheria	2	Percent	1992	0.000324504308203845	0.000518337813742691	0.000199447390481548
1	Deaths	44636	Low-middle SDI	1	Male	388	1-5 months	338	Diphtheria	3	Rate	1992	1.79166796434299	3.36227888646569	0.919985779626916
1	Deaths	44636	Low-middle SDI	2	Female	388	1-5 months	338	Diphtheria	3	Rate	1992	1.53106348424623	2.90206896342695	0.832252250018634
1	Deaths	44636	Low-middle SDI	3	Both	388	1-5 months	338	Diphtheria	3	Rate	1992	1.66503547811378	2.64010985444355	1.01531983559115
1	Deaths	44636	Low-middle SDI	1	Male	389	6-11 months	338	Diphtheria	1	Number	1992	280.212933897732	501.456219683712	141.862782505191
1	Deaths	44636	Low-middle SDI	2	Female	389	6-11 months	338	Diphtheria	1	Number	1992	265.445424302097	497.515822871721	129.74129691172
1	Deaths	44636	Low-middle SDI	3	Both	389	6-11 months	338	Diphtheria	1	Number	1992	545.658358199829	877.284281836189	310.315519008394
1	Deaths	44636	Low-middle SDI	1	Male	389	6-11 months	338	Diphtheria	2	Percent	1992	0.00114377003819036	0.00206881786272591	0.000601215754619958
1	Deaths	44636	Low-middle SDI	2	Female	389	6-11 months	338	Diphtheria	2	Percent	1992	0.00109782597246168	0.00204195962850262	0.000560962389404324
1	Deaths	44636	Low-middle SDI	3	Both	389	6-11 months	338	Diphtheria	2	Percent	1992	0.00112099773147547	0.00178046253194117	0.000657640200857532
1	Deaths	44636	Low-middle SDI	1	Male	389	6-11 months	338	Diphtheria	3	Rate	1992	2.99940489521141	5.36759748785352	1.51850208473844
1	Deaths	44636	Low-middle SDI	2	Female	389	6-11 months	338	Diphtheria	3	Rate	1992	3.00123398944877	5.62511635609078	1.46690790074976
1	Deaths	44636	Low-middle SDI	3	Both	389	6-11 months	338	Diphtheria	3	Rate	1992	3.00029441277967	4.82373464945371	1.70626529198834
1	Deaths	44636	Low-middle SDI	1	Male	6	5-9 years	338	Diphtheria	1	Number	1994	312.274126515337	572.405647180039	159.734873129718
1	Deaths	44636	Low-middle SDI	2	Female	6	5-9 years	338	Diphtheria	1	Number	1994	329.535668879543	688.303604739675	145.988099607016
1	Deaths	44636	Low-middle SDI	3	Both	6	5-9 years	338	Diphtheria	1	Number	1994	641.809795394881	1049.18838075847	368.56774838725
1	Deaths	44636	Low-middle SDI	1	Male	6	5-9 years	338	Diphtheria	2	Percent	1994	0.00206494697032179	0.00371848748765759	0.00106453571074268
1	Deaths	44636	Low-middle SDI	2	Female	6	5-9 years	338	Diphtheria	2	Percent	1994	0.00234866431948535	0.00481669594340291	0.00105165614939382
1	Deaths	44636	Low-middle SDI	3	Both	6	5-9 years	338	Diphtheria	2	Percent	1994	0.00220125215401232	0.00361145312708478	0.00127723210684008
1	Deaths	44636	Low-middle SDI	1	Male	6	5-9 years	338	Diphtheria	3	Rate	1994	0.362167934603787	0.663862143521382	0.185256619660248
1	Deaths	44636	Low-middle SDI	2	Female	6	5-9 years	338	Diphtheria	3	Rate	1994	0.408947851681205	0.854172422122868	0.181168611908697
1	Deaths	44636	Low-middle SDI	3	Both	6	5-9 years	338	Diphtheria	3	Rate	1994	0.384766720445919	0.628991291954376	0.220957369031502
1	Deaths	44636	Low-middle SDI	1	Male	7	10-14 years	338	Diphtheria	1	Number	1994	92.1400662395651	168.821090735278	48.9342093689906
1	Deaths	44636	Low-middle SDI	2	Female	7	10-14 years	338	Diphtheria	1	Number	1994	80.8501926653352	143.141364006282	44.7275510777168
1	Deaths	44636	Low-middle SDI	3	Both	7	10-14 years	338	Diphtheria	1	Number	1994	172.9902589049	274.42321770082	103.862814785203
1	Deaths	44636	Low-middle SDI	1	Male	7	10-14 years	338	Diphtheria	2	Percent	1994	0.0010439229848278	0.0019007856295048	0.000550005289057332
1	Deaths	44636	Low-middle SDI	2	Female	7	10-14 years	338	Diphtheria	2	Percent	1994	0.00107928167413517	0.00192465229265544	0.000608503120423375
1	Deaths	44636	Low-middle SDI	3	Both	7	10-14 years	338	Diphtheria	2	Percent	1994	0.00106013825523096	0.00167825139911558	0.00064057378018471
1	Deaths	44636	Low-middle SDI	1	Male	7	10-14 years	338	Diphtheria	3	Rate	1994	0.11823162088284	0.216626620876795	0.0627910433152228
1	Deaths	44636	Low-middle SDI	2	Female	7	10-14 years	338	Diphtheria	3	Rate	1994	0.110586773826336	0.195788545762401	0.0611782781435236
1	Deaths	44636	Low-middle SDI	3	Both	7	10-14 years	338	Diphtheria	3	Rate	1994	0.114531218891239	0.181686678858658	0.068764188516324
1	Deaths	44636	Low-middle SDI	1	Male	8	15-19 years	338	Diphtheria	1	Number	1994	35.0500725582462	65.2758847183349	19.1717528445952
1	Deaths	44636	Low-middle SDI	2	Female	8	15-19 years	338	Diphtheria	1	Number	1994	28.3081556877178	51.5949119965999	15.2044090376109
1	Deaths	44636	Low-middle SDI	3	Both	8	15-19 years	338	Diphtheria	1	Number	1994	63.358228245964	105.563919921381	39.8275377952963
1	Deaths	44636	Low-middle SDI	1	Male	8	15-19 years	338	Diphtheria	2	Percent	1994	0.000331196392231766	0.00061464868607987	0.000182451961612982
1	Deaths	44636	Low-middle SDI	2	Female	8	15-19 years	338	Diphtheria	2	Percent	1994	0.000260469895926297	0.00047259351384905	0.00014038711868188
1	Deaths	44636	Low-middle SDI	3	Both	8	15-19 years	338	Diphtheria	2	Percent	1994	0.000295402568746059	0.000493939807159937	0.000185924032512147
1	Deaths	44636	Low-middle SDI	1	Male	8	15-19 years	338	Diphtheria	3	Rate	1994	0.0541843873503709	0.100910884459333	0.0296378753736052
1	Deaths	44636	Low-middle SDI	2	Female	8	15-19 years	338	Diphtheria	3	Rate	1994	0.0446086154819571	0.0813043991799272	0.0239594427793632
1	Deaths	44636	Low-middle SDI	3	Both	8	15-19 years	338	Diphtheria	3	Rate	1994	0.0494423725934762	0.0823781031394813	0.0310799089190319
1	Deaths	44636	Low-middle SDI	1	Male	9	20-24 years	338	Diphtheria	1	Number	1994	17.6613350116123	32.2882871384521	9.27499945808686
1	Deaths	44636	Low-middle SDI	2	Female	9	20-24 years	338	Diphtheria	1	Number	1994	14.1865578659648	25.9300516440473	7.63058665500824
1	Deaths	44636	Low-middle SDI	3	Both	9	20-24 years	338	Diphtheria	1	Number	1994	31.847892877577	50.8926762604011	18.9882940333159
1	Deaths	44636	Low-middle SDI	1	Male	9	20-24 years	338	Diphtheria	2	Percent	1994	0.000141258423689176	0.000261274616210902	7.51269858629325e-05
1	Deaths	44636	Low-middle SDI	2	Female	9	20-24 years	338	Diphtheria	2	Percent	1994	0.000100514128283341	0.000181726226810594	5.4477770803136e-05
1	Deaths	44636	Low-middle SDI	3	Both	9	20-24 years	338	Diphtheria	2	Percent	1994	0.00011966860852082	0.000189900758745857	7.13753100542079e-05
1	Deaths	44636	Low-middle SDI	1	Male	9	20-24 years	338	Diphtheria	3	Rate	1994	0.0318747209508871	0.0582730660985478	0.0167392792986355
1	Deaths	44636	Low-middle SDI	2	Female	9	20-24 years	338	Diphtheria	3	Rate	1994	0.0251894791581029	0.0460410835121097	0.0135487766184329
1	Deaths	44636	Low-middle SDI	3	Both	9	20-24 years	338	Diphtheria	3	Rate	1994	0.0285048517213143	0.0455505234233239	0.016995111982478
1	Deaths	44636	Low-middle SDI	1	Male	10	25-29 years	338	Diphtheria	1	Number	1994	12.1171623648748	22.5404979408807	6.69502063405336
1	Deaths	44636	Low-middle SDI	2	Female	10	25-29 years	338	Diphtheria	1	Number	1994	9.90702598970864	17.5222134640054	5.10977844932285
1	Deaths	44636	Low-middle SDI	3	Both	10	25-29 years	338	Diphtheria	1	Number	1994	22.0241883545834	35.2685907963623	13.8396215012577
1	Deaths	44636	Low-middle SDI	1	Male	10	25-29 years	338	Diphtheria	2	Percent	1994	9.27853114814154e-05	0.000170653851447212	5.11676913626848e-05
1	Deaths	44636	Low-middle SDI	2	Female	10	25-29 years	338	Diphtheria	2	Percent	1994	7.30927837361147e-05	0.000130612213502751	3.76564479790216e-05
1	Deaths	44636	Low-middle SDI	3	Both	10	25-29 years	338	Diphtheria	2	Percent	1994	8.27435412767438e-05	0.000130779815332605	5.10802593573544e-05
1	Deaths	44636	Low-middle SDI	1	Male	10	25-29 years	338	Diphtheria	3	Rate	1994	0.0247133939076762	0.0459721663962291	0.0136547383922994
1	Deaths	44636	Low-middle SDI	2	Female	10	25-29 years	338	Diphtheria	3	Rate	1994	0.0199708152530521	0.0353216886962548	0.0103004111931733
1	Deaths	44636	Low-middle SDI	3	Both	10	25-29 years	338	Diphtheria	3	Rate	1994	0.0223282389013931	0.0357554843038185	0.0140306816401083
1	Deaths	44636	Low-middle SDI	1	Male	11	30-34 years	338	Diphtheria	1	Number	1994	17.1542008344363	31.0754877343675	9.62581099413499
1	Deaths	44636	Low-middle SDI	2	Female	11	30-34 years	338	Diphtheria	1	Number	1994	14.1955470829531	27.6584616499232	7.5574602150998
1	Deaths	44636	Low-middle SDI	3	Both	11	30-34 years	338	Diphtheria	1	Number	1994	31.3497479173894	49.5578447091538	19.3652816054752
1	Deaths	44636	Low-middle SDI	1	Male	11	30-34 years	338	Diphtheria	2	Percent	1994	0.000119321256664959	0.000216353990150308	6.71213249890818e-05
1	Deaths	44636	Low-middle SDI	2	Female	11	30-34 years	338	Diphtheria	2	Percent	1994	0.000108469920944923	0.000215507358421958	5.74786169886242e-05
1	Deaths	44636	Low-middle SDI	3	Both	11	30-34 years	338	Diphtheria	2	Percent	1994	0.000114149108144413	0.000180510452528675	7.05343018050469e-05
1	Deaths	44636	Low-middle SDI	1	Male	11	30-34 years	338	Diphtheria	3	Rate	1994	0.0401943766016264	0.0728136430912572	0.0225544445893187
1	Deaths	44636	Low-middle SDI	2	Female	11	30-34 years	338	Diphtheria	3	Rate	1994	0.0336305408110804	0.0655254086266565	0.0179043099013242
1	Deaths	44636	Low-middle SDI	3	Both	11	30-34 years	338	Diphtheria	3	Rate	1994	0.0369305456109519	0.0583799987558012	0.0228126368825834
1	Deaths	44636	Low-middle SDI	1	Male	12	35-39 years	338	Diphtheria	1	Number	1994	18.8881034357052	34.737843721992	10.6640011266636
1	Deaths	44636	Low-middle SDI	2	Female	12	35-39 years	338	Diphtheria	1	Number	1994	14.1031271737926	26.6149390584605	7.74405777733116
1	Deaths	44636	Low-middle SDI	3	Both	12	35-39 years	338	Diphtheria	1	Number	1994	32.9912306094978	53.8783363812489	20.8645963290114
1	Deaths	44636	Low-middle SDI	1	Male	12	35-39 years	338	Diphtheria	2	Percent	1994	0.000115742240974784	0.000216294516318576	6.50602030863196e-05
1	Deaths	44636	Low-middle SDI	2	Female	12	35-39 years	338	Diphtheria	2	Percent	1994	0.000118475243918475	0.00022433182259411	6.49759269846603e-05
1	Deaths	44636	Low-middle SDI	3	Both	12	35-39 years	338	Diphtheria	2	Percent	1994	0.000116899418145647	0.0001881684283075	7.32978021071806e-05
1	Deaths	44636	Low-middle SDI	1	Male	12	35-39 years	338	Diphtheria	3	Rate	1994	0.0517597913354057	0.0951934400726193	0.0292229696324739
1	Deaths	44636	Low-middle SDI	2	Female	12	35-39 years	338	Diphtheria	3	Rate	1994	0.040091022316253	0.0756584055854837	0.0220140674719482
1	Deaths	44636	Low-middle SDI	3	Both	12	35-39 years	338	Diphtheria	3	Rate	1994	0.046032381478819	0.0751759812509625	0.0291121925394962
1	Deaths	44636	Low-middle SDI	1	Male	13	40-44 years	338	Diphtheria	1	Number	1994	28.4239595372445	52.6461328467046	16.3268415926457
1	Deaths	44636	Low-middle SDI	2	Female	13	40-44 years	338	Diphtheria	1	Number	1994	21.1808410862625	41.4821341043683	10.62026899219
1	Deaths	44636	Low-middle SDI	3	Both	13	40-44 years	338	Diphtheria	1	Number	1994	49.604800623507	79.6133444087447	31.2999423875334
1	Deaths	44636	Low-middle SDI	1	Male	13	40-44 years	338	Diphtheria	2	Percent	1994	0.000147891139577203	0.000276485302091053	8.52090637914673e-05
1	Deaths	44636	Low-middle SDI	2	Female	13	40-44 years	338	Diphtheria	2	Percent	1994	0.00016392816085619	0.000316552412857845	8.27730824145126e-05
1	Deaths	44636	Low-middle SDI	3	Both	13	40-44 years	338	Diphtheria	2	Percent	1994	0.000154385248835069	0.000249104866918399	9.78741136474707e-05
1	Deaths	44636	Low-middle SDI	1	Male	13	40-44 years	338	Diphtheria	3	Rate	1994	0.0917552745690859	0.169946779160742	0.0527046146127607
1	Deaths	44636	Low-middle SDI	2	Female	13	40-44 years	338	Diphtheria	3	Rate	1994	0.0720335499422539	0.141075860328149	0.0361182860365854
1	Deaths	44636	Low-middle SDI	3	Both	13	40-44 years	338	Diphtheria	3	Rate	1994	0.0821514385010613	0.131849149373648	0.0518364202620682
1	Deaths	44636	Low-middle SDI	1	Male	14	45-49 years	338	Diphtheria	1	Number	1994	43.3389042173656	80.1925134121191	24.1768062477442
1	Deaths	44636	Low-middle SDI	2	Female	14	45-49 years	338	Diphtheria	1	Number	1994	29.9809080000023	56.4564937764681	15.2444121154011
1	Deaths	44636	Low-middle SDI	3	Both	14	45-49 years	338	Diphtheria	1	Number	1994	73.3198122173678	116.828363503033	46.1155298148771
1	Deaths	44636	Low-middle SDI	1	Male	14	45-49 years	338	Diphtheria	2	Percent	1994	0.000204608787279353	0.000379593045688954	0.000114118306655986
1	Deaths	44636	Low-middle SDI	2	Female	14	45-49 years	338	Diphtheria	2	Percent	1994	0.0002166367587678	0.000403495341402746	0.000112885968751181
1	Deaths	44636	Low-middle SDI	3	Both	14	45-49 years	338	Diphtheria	2	Percent	1994	0.000209351693184183	0.000338659353207586	0.00013264044598143
1	Deaths	44636	Low-middle SDI	1	Male	14	45-49 years	338	Diphtheria	3	Rate	1994	0.174582779493228	0.323040744542544	0.097391803282123
1	Deaths	44636	Low-middle SDI	2	Female	14	45-49 years	338	Diphtheria	3	Rate	1994	0.128203417930361	0.24141748697227	0.0651876766885537
1	Deaths	44636	Low-middle SDI	3	Both	14	45-49 years	338	Diphtheria	3	Rate	1994	0.152085210909493	0.242333767180066	0.0956561380340971
1	Deaths	44636	Low-middle SDI	1	Male	15	50-54 years	338	Diphtheria	1	Number	1994	33.6399112946633	62.9311013295024	18.0909467176026
1	Deaths	44636	Low-middle SDI	2	Female	15	50-54 years	338	Diphtheria	1	Number	1994	23.8987815641345	45.6173305868642	13.328534101883
1	Deaths	44636	Low-middle SDI	3	Both	15	50-54 years	338	Diphtheria	1	Number	1994	57.5386928587978	91.0925139821739	34.8806309770828
1	Deaths	44636	Low-middle SDI	1	Male	15	50-54 years	338	Diphtheria	2	Percent	1994	0.000127486599129151	0.000238065741182499	6.88621910327142e-05
1	Deaths	44636	Low-middle SDI	2	Female	15	50-54 years	338	Diphtheria	2	Percent	1994	0.000131433111837456	0.000253290806890218	7.18727358443624e-05
1	Deaths	44636	Low-middle SDI	3	Both	15	50-54 years	338	Diphtheria	2	Percent	1994	0.000129133707057387	0.000200788599518667	7.86018206390419e-05
1	Deaths	44636	Low-middle SDI	1	Male	15	50-54 years	338	Diphtheria	3	Rate	1994	0.165324138829815	0.309276384285897	0.0889083850580245
1	Deaths	44636	Low-middle SDI	2	Female	15	50-54 years	338	Diphtheria	3	Rate	1994	0.124725332004524	0.23807225014121	0.0695602759718007
1	Deaths	44636	Low-middle SDI	3	Both	15	50-54 years	338	Diphtheria	3	Rate	1994	0.145634464497818	0.230561537539785	0.0882853217774609
1	Deaths	44636	Low-middle SDI	1	Male	16	55-59 years	338	Diphtheria	1	Number	1994	21.6767022350675	38.2015613801195	11.7229457740857
1	Deaths	44636	Low-middle SDI	2	Female	16	55-59 years	338	Diphtheria	1	Number	1994	15.976855418042	31.6526072223224	8.88584946768144
1	Deaths	44636	Low-middle SDI	3	Both	16	55-59 years	338	Diphtheria	1	Number	1994	37.6535576531096	58.6002963817484	23.861195881354
1	Deaths	44636	Low-middle SDI	1	Male	16	55-59 years	338	Diphtheria	2	Percent	1994	6.71256551341579e-05	0.00011731481141691	3.72979066652161e-05
1	Deaths	44636	Low-middle SDI	2	Female	16	55-59 years	338	Diphtheria	2	Percent	1994	7.103280326241e-05	0.000142060459455463	3.97113573045773e-05
1	Deaths	44636	Low-middle SDI	3	Both	16	55-59 years	338	Diphtheria	2	Percent	1994	6.87288473018458e-05	0.000107237141629282	4.37977743471678e-05
1	Deaths	44636	Low-middle SDI	1	Male	16	55-59 years	338	Diphtheria	3	Rate	1994	0.126885226401963	0.223613984823916	0.0686206145433157
1	Deaths	44636	Low-middle SDI	2	Female	16	55-59 years	338	Diphtheria	3	Rate	1994	0.096554422980757	0.191289158361953	0.0537006842458484
1	Deaths	44636	Low-middle SDI	3	Both	16	55-59 years	338	Diphtheria	3	Rate	1994	0.11196184990326	0.174246419109298	0.0709506298552856
1	Deaths	44636	Low-middle SDI	1	Male	22	All ages	338	Diphtheria	1	Number	1994	1995.36740255305	2896.23545931794	1403.81128273427
1	Deaths	44636	Low-middle SDI	2	Female	22	All ages	338	Diphtheria	1	Number	1994	2020.01860609931	2934.55444284464	1367.03831751973
1	Deaths	44636	Low-middle SDI	3	Both	22	All ages	338	Diphtheria	1	Number	1994	4015.38600865237	5421.05177684282	2956.55728730287
1	Deaths	44636	Low-middle SDI	1	Male	22	All ages	338	Diphtheria	2	Percent	1994	0.000325119919927172	0.000469338457740837	0.000229837917807405
1	Deaths	44636	Low-middle SDI	2	Female	22	All ages	338	Diphtheria	2	Percent	1994	0.000385008636999133	0.000564955665494514	0.000262599844860643
1	Deaths	44636	Low-middle SDI	3	Both	22	All ages	338	Diphtheria	2	Percent	1994	0.000352695275421989	0.000469392424571958	0.000263390183978152
1	Deaths	44636	Low-middle SDI	1	Male	22	All ages	338	Diphtheria	3	Rate	1994	0.313423959766546	0.454928543442302	0.220504800487653
1	Deaths	44636	Low-middle SDI	2	Female	22	All ages	338	Diphtheria	3	Rate	1994	0.32888669122793	0.47778564911295	0.222572558328582
1	Deaths	44636	Low-middle SDI	3	Both	22	All ages	338	Diphtheria	3	Rate	1994	0.321016647470347	0.433394912323587	0.236366841538737
1	Deaths	44636	Low-middle SDI	1	Male	27	Age-standardized	338	Diphtheria	3	Rate	1994	0.239037651057354	0.339334847697917	0.172164071283836
1	Deaths	44636	Low-middle SDI	2	Female	27	Age-standardized	338	Diphtheria	3	Rate	1994	0.250729649402705	0.361884399258383	0.172605296140087
1	Deaths	44636	Low-middle SDI	3	Both	27	Age-standardized	338	Diphtheria	3	Rate	1994	0.244662482075366	0.326932514184451	0.184157072011559
1	Deaths	44636	Low-middle SDI	1	Male	34	2-4 years	338	Diphtheria	1	Number	1994	742.36993566938	1430.2530896776	361.028844442969
1	Deaths	44636	Low-middle SDI	2	Female	34	2-4 years	338	Diphtheria	1	Number	1994	779.345052853688	1457.6589553824	357.485852210426
1	Deaths	44636	Low-middle SDI	3	Both	34	2-4 years	338	Diphtheria	1	Number	1994	1521.71498852307	2472.5979398502	838.896826197704
1	Deaths	44636	Low-middle SDI	1	Male	34	2-4 years	338	Diphtheria	2	Percent	1994	0.0025353674666783	0.00488298791124394	0.00125918489870673
1	Deaths	44636	Low-middle SDI	2	Female	34	2-4 years	338	Diphtheria	2	Percent	1994	0.00251992880896656	0.00476051406750438	0.00114594787486606
1	Deaths	44636	Low-middle SDI	3	Both	34	2-4 years	338	Diphtheria	2	Percent	1994	0.00252755224818309	0.0040096283055182	0.00142458748590387
1	Deaths	44636	Low-middle SDI	1	Male	34	2-4 years	338	Diphtheria	3	Rate	1994	1.37889762105479	2.6565900477697	0.670584557395493
1	Deaths	44636	Low-middle SDI	2	Female	34	2-4 years	338	Diphtheria	3	Rate	1994	1.53751405228731	2.875710982108	0.705258241205034
1	Deaths	44636	Low-middle SDI	3	Both	34	2-4 years	338	Diphtheria	3	Rate	1994	1.45581635722452	2.36552084511389	0.80256797811244
1	Deaths	44636	Low-middle SDI	1	Male	238	12-23 months	338	Diphtheria	1	Number	1994	291.798714773084	542.368184787094	148.258013025368
1	Deaths	44636	Low-middle SDI	2	Female	238	12-23 months	338	Diphtheria	1	Number	1994	365.926875786761	792.251076026271	180.992549075529
1	Deaths	44636	Low-middle SDI	3	Both	238	12-23 months	338	Diphtheria	1	Number	1994	657.725590559845	1145.06042013983	392.283813480896
1	Deaths	44636	Low-middle SDI	1	Male	238	12-23 months	338	Diphtheria	2	Percent	1994	0.00139621001449955	0.00258612546150023	0.000728047694157035
1	Deaths	44636	Low-middle SDI	2	Female	238	12-23 months	338	Diphtheria	2	Percent	1994	0.00147688405612783	0.00309816769450988	0.000721233246104265
1	Deaths	44636	Low-middle SDI	3	Both	238	12-23 months	338	Diphtheria	2	Percent	1994	0.00143991270920089	0.00245626869642822	0.000876566715511297
1	Deaths	44636	Low-middle SDI	1	Male	238	12-23 months	338	Diphtheria	3	Rate	1994	1.57410776022828	2.92580441705578	0.799777644671049
1	Deaths	44636	Low-middle SDI	2	Female	238	12-23 months	338	Diphtheria	3	Rate	1994	2.08793022746211	4.52047957892706	1.03271948349711
1	Deaths	44636	Low-middle SDI	3	Both	238	12-23 months	338	Diphtheria	3	Rate	1994	1.82381255235019	3.17514720032836	1.08776692495921
1	Deaths	44636	Low-middle SDI	1	Male	388	1-5 months	338	Diphtheria	1	Number	1994	109.650672441047	198.342009832322	57.8480698934842
1	Deaths	44636	Low-middle SDI	2	Female	388	1-5 months	338	Diphtheria	1	Number	1994	84.6116329753183	151.244369529216	44.9318789895039
1	Deaths	44636	Low-middle SDI	3	Both	388	1-5 months	338	Diphtheria	1	Number	1994	194.262305416365	316.544927122836	117.325135265439
1	Deaths	44636	Low-middle SDI	1	Male	388	1-5 months	338	Diphtheria	2	Percent	1994	0.000266245640347872	0.000482348718499137	0.000140197961020887
1	Deaths	44636	Low-middle SDI	2	Female	388	1-5 months	338	Diphtheria	2	Percent	1994	0.00024117372692355	0.000435681030129603	0.000129763831990129
1	Deaths	44636	Low-middle SDI	3	Both	388	1-5 months	338	Diphtheria	2	Percent	1994	0.000254717399705288	0.000416913152825411	0.00015765241890354
1	Deaths	44636	Low-middle SDI	1	Male	388	1-5 months	338	Diphtheria	3	Rate	1994	1.32930142535491	2.40451162321523	0.701295487310235
1	Deaths	44636	Low-middle SDI	2	Female	388	1-5 months	338	Diphtheria	3	Rate	1994	1.08808066296814	1.94495801677238	0.577810721293667
1	Deaths	44636	Low-middle SDI	3	Both	388	1-5 months	338	Diphtheria	3	Rate	1994	1.21224739014953	1.97532280360452	0.732139406662717
1	Deaths	44636	Low-middle SDI	1	Male	389	6-11 months	338	Diphtheria	1	Number	1994	219.183535425425	404.179494424599	115.276999582225
1	Deaths	44636	Low-middle SDI	2	Female	389	6-11 months	338	Diphtheria	1	Number	1994	208.011383070088	384.533805668813	106.410032544137
1	Deaths	44636	Low-middle SDI	3	Both	389	6-11 months	338	Diphtheria	1	Number	1994	427.194918495513	684.880786028722	256.811475145339
1	Deaths	44636	Low-middle SDI	1	Male	389	6-11 months	338	Diphtheria	2	Percent	1994	0.0009529950161037	0.00174729312217855	0.000505898657078569
1	Deaths	44636	Low-middle SDI	2	Female	389	6-11 months	338	Diphtheria	2	Percent	1994	0.000871373668084159	0.00158860895162333	0.000439567776869987
1	Deaths	44636	Low-middle SDI	3	Both	389	6-11 months	338	Diphtheria	2	Percent	1994	0.000911332170474491	0.00145079419786484	0.000569055194548451
1	Deaths	44636	Low-middle SDI	1	Male	389	6-11 months	338	Diphtheria	3	Rate	1994	2.30875572888204	4.2573988116317	1.21426289012638
1	Deaths	44636	Low-middle SDI	2	Female	389	6-11 months	338	Diphtheria	3	Rate	1994	2.32019342725128	4.28915377274369	1.18691513155947
1	Deaths	44636	Low-middle SDI	3	Both	389	6-11 months	338	Diphtheria	3	Rate	1994	2.31431089654158	3.71031348294206	1.39126560161089
1	Deaths	44634	High-middle SDI	1	Male	6	5-9 years	338	Diphtheria	1	Number	1990	16.5090159558148	23.5515713232906	11.4910047193213
1	Deaths	44634	High-middle SDI	2	Female	6	5-9 years	338	Diphtheria	1	Number	1990	10.2209890042508	14.7434402601848	7.00967508287925
1	Deaths	44634	High-middle SDI	3	Both	6	5-9 years	338	Diphtheria	1	Number	1990	26.7300049600656	35.4024176837478	20.204608209656
1	Deaths	44634	High-middle SDI	1	Male	6	5-9 years	338	Diphtheria	2	Percent	1990	0.000456023175341005	0.000645631593278972	0.000317019978572929
1	Deaths	44634	High-middle SDI	2	Female	6	5-9 years	338	Diphtheria	2	Percent	1990	0.000479868786621075	0.00069538731546407	0.000326767835020409
1	Deaths	44634	High-middle SDI	3	Both	6	5-9 years	338	Diphtheria	2	Percent	1990	0.000464842689140136	0.00060115751061221	0.000349947581386818
1	Deaths	44634	High-middle SDI	1	Male	6	5-9 years	338	Diphtheria	3	Rate	1990	0.0352187911517807	0.0502427203384637	0.0245138351320909
1	Deaths	44634	High-middle SDI	2	Female	6	5-9 years	338	Diphtheria	3	Rate	1990	0.0231326486104597	0.0333680843122246	0.0158646438713811
1	Deaths	44634	High-middle SDI	3	Both	6	5-9 years	338	Diphtheria	3	Rate	1990	0.029354326721468	0.0388781871522728	0.0221882738724355
1	Deaths	44634	High-middle SDI	1	Male	7	10-14 years	338	Diphtheria	1	Number	1990	4.87463988421075	7.70407236826655	3.1406997181564
1	Deaths	44634	High-middle SDI	2	Female	7	10-14 years	338	Diphtheria	1	Number	1990	3.46585403873309	4.97000755139822	2.3286339074049
1	Deaths	44634	High-middle SDI	3	Both	7	10-14 years	338	Diphtheria	1	Number	1990	8.34049392294384	11.7240606123252	6.10035220939895
1	Deaths	44634	High-middle SDI	1	Male	7	10-14 years	338	Diphtheria	2	Percent	1990	0.000182794847507131	0.000287150865724329	0.000117171170115582
1	Deaths	44634	High-middle SDI	2	Female	7	10-14 years	338	Diphtheria	2	Percent	1990	0.00022676236819589	0.000326238914386025	0.000153930014697487
1	Deaths	44634	High-middle SDI	3	Both	7	10-14 years	338	Diphtheria	2	Percent	1990	0.000198782207726874	0.000277259196490425	0.000145043189755415
1	Deaths	44634	High-middle SDI	1	Male	7	10-14 years	338	Diphtheria	3	Rate	1990	0.0106084441184227	0.0167660018266709	0.0068349536056452
1	Deaths	44634	High-middle SDI	2	Female	7	10-14 years	338	Diphtheria	3	Rate	1990	0.00792919569714529	0.0113704045383665	0.00532745861553102
1	Deaths	44634	High-middle SDI	3	Both	7	10-14 years	338	Diphtheria	3	Rate	1990	0.00930229581275339	0.0130760457294363	0.00680382736779017
1	Deaths	44634	High-middle SDI	1	Male	8	15-19 years	338	Diphtheria	1	Number	1990	3.69783716929296	5.1154450081151	2.74776152104536
1	Deaths	44634	High-middle SDI	2	Female	8	15-19 years	338	Diphtheria	1	Number	1990	1.57898993889439	2.21759866005938	1.07767840351853
1	Deaths	44634	High-middle SDI	3	Both	8	15-19 years	338	Diphtheria	1	Number	1990	5.27682710818735	6.88613111417339	4.10394181016624
1	Deaths	44634	High-middle SDI	1	Male	8	15-19 years	338	Diphtheria	2	Percent	1990	6.87658751536601e-05	9.3667676728107e-05	5.07848373968853e-05
1	Deaths	44634	High-middle SDI	2	Female	8	15-19 years	338	Diphtheria	2	Percent	1990	6.12354815281793e-05	8.71040159285998e-05	4.20457070029929e-05
1	Deaths	44634	High-middle SDI	3	Both	8	15-19 years	338	Diphtheria	2	Percent	1990	6.63121666092274e-05	8.54861628902035e-05	5.22897868414515e-05
1	Deaths	44634	High-middle SDI	1	Male	8	15-19 years	338	Diphtheria	3	Rate	1990	0.00751861618679159	0.0104009630169871	0.00558687776225821
1	Deaths	44634	High-middle SDI	2	Female	8	15-19 years	338	Diphtheria	3	Rate	1990	0.00333399589727868	0.00468240148485404	0.00227548972125334
1	Deaths	44634	High-middle SDI	3	Both	8	15-19 years	338	Diphtheria	3	Rate	1990	0.00546579599379097	0.00713273091668478	0.00425090840477873
1	Deaths	44634	High-middle SDI	1	Male	9	20-24 years	338	Diphtheria	1	Number	1990	1.40045938072956	2.01462851631257	0.96303546969161
1	Deaths	44634	High-middle SDI	2	Female	9	20-24 years	338	Diphtheria	1	Number	1990	0.786073102561359	1.12869162012085	0.529900979755961
1	Deaths	44634	High-middle SDI	3	Both	9	20-24 years	338	Diphtheria	1	Number	1990	2.18653248329092	2.96826314605674	1.64876692224038
1	Deaths	44634	High-middle SDI	1	Male	9	20-24 years	338	Diphtheria	2	Percent	1990	1.94288637850712e-05	2.69836458875189e-05	1.30756013991265e-05
1	Deaths	44634	High-middle SDI	2	Female	9	20-24 years	338	Diphtheria	2	Percent	1990	2.52287822288695e-05	3.62904305379736e-05	1.69745016669217e-05
1	Deaths	44634	High-middle SDI	3	Both	9	20-24 years	338	Diphtheria	2	Percent	1990	2.11737864353942e-05	2.86678963798884e-05	1.62171709759062e-05
1	Deaths	44634	High-middle SDI	1	Male	9	20-24 years	338	Diphtheria	3	Rate	1990	0.00283263372928333	0.0040748805469175	0.00194787995387883
1	Deaths	44634	High-middle SDI	2	Female	9	20-24 years	338	Diphtheria	3	Rate	1990	0.00163285759114184	0.00234455634465455	0.00110072820775658
1	Deaths	44634	High-middle SDI	3	Both	9	20-24 years	338	Diphtheria	3	Rate	1990	0.00224073284029924	0.00304184125360388	0.00168963700146025
1	Deaths	44634	High-middle SDI	1	Male	10	25-29 years	338	Diphtheria	1	Number	1990	1.56815157388447	2.0464405795912	1.18185758698024
1	Deaths	44634	High-middle SDI	2	Female	10	25-29 years	338	Diphtheria	1	Number	1990	0.821697099916888	1.09613695846406	0.606168754905146
1	Deaths	44634	High-middle SDI	3	Both	10	25-29 years	338	Diphtheria	1	Number	1990	2.38984867380136	2.96824676840514	1.88394870549288
1	Deaths	44634	High-middle SDI	1	Male	10	25-29 years	338	Diphtheria	2	Percent	1990	1.97128866165224e-05	2.57622978786164e-05	1.48700628983614e-05
1	Deaths	44634	High-middle SDI	2	Female	10	25-29 years	338	Diphtheria	2	Percent	1990	2.44953860539655e-05	3.25901059801173e-05	1.8204459253051e-05
1	Deaths	44634	High-middle SDI	3	Both	10	25-29 years	338	Diphtheria	2	Percent	1990	2.11220761143647e-05	2.62618033651781e-05	1.65506767098728e-05
1	Deaths	44634	High-middle SDI	1	Male	10	25-29 years	338	Diphtheria	3	Rate	1990	0.00332370091168675	0.00433743557279439	0.00250494990710605
1	Deaths	44634	High-middle SDI	2	Female	10	25-29 years	338	Diphtheria	3	Rate	1990	0.00179622617157672	0.00239615047031906	0.00132508217695162
1	Deaths	44634	High-middle SDI	3	Both	10	25-29 years	338	Diphtheria	3	Rate	1990	0.00257175853730877	0.0031941829837045	0.00202735061023609
1	Deaths	44634	High-middle SDI	1	Male	11	30-34 years	338	Diphtheria	1	Number	1990	2.24602124765571	2.9008812434391	1.688616297887
1	Deaths	44634	High-middle SDI	2	Female	11	30-34 years	338	Diphtheria	1	Number	1990	1.34239327658271	1.77342366352278	1.03930426477742
1	Deaths	44634	High-middle SDI	3	Both	11	30-34 years	338	Diphtheria	1	Number	1990	3.58841452423842	4.40837353670998	2.83291000993844
1	Deaths	44634	High-middle SDI	1	Male	11	30-34 years	338	Diphtheria	2	Percent	1990	2.24940742056268e-05	2.87227653174819e-05	1.71018273492126e-05
1	Deaths	44634	High-middle SDI	2	Female	11	30-34 years	338	Diphtheria	2	Percent	1990	3.24516710646094e-05	4.24615100588187e-05	2.47119935093445e-05
1	Deaths	44634	High-middle SDI	3	Both	11	30-34 years	338	Diphtheria	2	Percent	1990	2.54034259919688e-05	3.10558210920495e-05	2.01217864952838e-05
1	Deaths	44634	High-middle SDI	1	Male	11	30-34 years	338	Diphtheria	3	Rate	1990	0.00516218231641053	0.00666729127007076	0.00388106087654034
1	Deaths	44634	High-middle SDI	2	Female	11	30-34 years	338	Diphtheria	3	Rate	1990	0.00321543681719788	0.00424788461001334	0.00248944721009274
1	Deaths	44634	High-middle SDI	3	Both	11	30-34 years	338	Diphtheria	3	Rate	1990	0.00420891175422513	0.00517065547203233	0.00332276780147703
1	Deaths	44634	High-middle SDI	1	Male	12	35-39 years	338	Diphtheria	1	Number	1990	3.76442317239247	4.76361664663094	2.99833701382632
1	Deaths	44634	High-middle SDI	2	Female	12	35-39 years	338	Diphtheria	1	Number	1990	2.05601711092153	2.62770337567148	1.629916609261
1	Deaths	44634	High-middle SDI	3	Both	12	35-39 years	338	Diphtheria	1	Number	1990	5.82044028331401	6.93280677849077	4.82809961837799
1	Deaths	44634	High-middle SDI	1	Male	12	35-39 years	338	Diphtheria	2	Percent	1990	2.87252108516271e-05	3.58993157740985e-05	2.32191260708928e-05
1	Deaths	44634	High-middle SDI	2	Female	12	35-39 years	338	Diphtheria	2	Percent	1990	3.54732216709396e-05	4.50471032205603e-05	2.78100556313787e-05
1	Deaths	44634	High-middle SDI	3	Both	12	35-39 years	338	Diphtheria	2	Percent	1990	3.07873221935418e-05	3.68677402568754e-05	2.55039387468973e-05
1	Deaths	44634	High-middle SDI	1	Male	12	35-39 years	338	Diphtheria	3	Rate	1990	0.00924180787653161	0.0116948674018578	0.00736103603710027
1	Deaths	44634	High-middle SDI	2	Female	12	35-39 years	338	Diphtheria	3	Rate	1990	0.0052055173073367	0.00665293850325697	0.00412669674486357
1	Deaths	44634	High-middle SDI	3	Both	12	35-39 years	338	Diphtheria	3	Rate	1990	0.00725474515273184	0.00864122711047649	0.00601786644968221
1	Deaths	44634	High-middle SDI	1	Male	13	40-44 years	338	Diphtheria	1	Number	1990	5.38208227484023	6.77201635465628	4.25132909835046
1	Deaths	44634	High-middle SDI	2	Female	13	40-44 years	338	Diphtheria	1	Number	1990	3.72250606370886	4.45466903735038	3.09290930532172
1	Deaths	44634	High-middle SDI	3	Both	13	40-44 years	338	Diphtheria	1	Number	1990	9.10458833854909	10.6994624517897	7.77607576338267
1	Deaths	44634	High-middle SDI	1	Male	13	40-44 years	338	Diphtheria	2	Percent	1990	3.52783121177091e-05	4.40727270834256e-05	2.78602831402612e-05
1	Deaths	44634	High-middle SDI	2	Female	13	40-44 years	338	Diphtheria	2	Percent	1990	5.45624116362645e-05	6.58620521148501e-05	4.46905574368432e-05
1	Deaths	44634	High-middle SDI	3	Both	13	40-44 years	338	Diphtheria	2	Percent	1990	4.1218759786153e-05	4.82901409820679e-05	3.51160787750888e-05
1	Deaths	44634	High-middle SDI	1	Male	13	40-44 years	338	Diphtheria	3	Rate	1990	0.0169654035552633	0.0213467547452156	0.0134010425921796
1	Deaths	44634	High-middle SDI	2	Female	13	40-44 years	338	Diphtheria	3	Rate	1990	0.012107973670666	0.0144894365496426	0.0100601218087155
1	Deaths	44634	High-middle SDI	3	Both	13	40-44 years	338	Diphtheria	3	Rate	1990	0.014574775337553	0.0171278761508805	0.012448070472251
1	Deaths	44634	High-middle SDI	1	Male	14	45-49 years	338	Diphtheria	1	Number	1990	5.70232098667538	7.39459511750611	4.46786975037202
1	Deaths	44634	High-middle SDI	2	Female	14	45-49 years	338	Diphtheria	1	Number	1990	4.78310060034234	5.76143968367383	3.95979761732369
1	Deaths	44634	High-middle SDI	3	Both	14	45-49 years	338	Diphtheria	1	Number	1990	10.4854215870177	12.4014056807219	8.86851379803667
1	Deaths	44634	High-middle SDI	1	Male	14	45-49 years	338	Diphtheria	2	Percent	1990	3.31034235430249e-05	4.10685375276313e-05	2.58530169711914e-05
1	Deaths	44634	High-middle SDI	2	Female	14	45-49 years	338	Diphtheria	2	Percent	1990	6.01737429631529e-05	7.29940613468328e-05	4.9850927753296e-05
1	Deaths	44634	High-middle SDI	3	Both	14	45-49 years	338	Diphtheria	2	Percent	1990	4.1648945844591e-05	4.93662328595124e-05	3.53960426167182e-05
1	Deaths	44634	High-middle SDI	1	Male	14	45-49 years	338	Diphtheria	3	Rate	1990	0.0229109288638478	0.0297101904838426	0.0179511195990023
1	Deaths	44634	High-middle SDI	2	Female	14	45-49 years	338	Diphtheria	3	Rate	1990	0.019509007509335	0.0234993949417097	0.0161509714945752
1	Deaths	44634	High-middle SDI	3	Both	14	45-49 years	338	Diphtheria	3	Rate	1990	0.0212227647214166	0.0251007661249086	0.017950101500678
1	Deaths	44634	High-middle SDI	1	Male	15	50-54 years	338	Diphtheria	1	Number	1990	4.94577727059391	6.45360021263944	3.78220217654618
1	Deaths	44634	High-middle SDI	2	Female	15	50-54 years	338	Diphtheria	1	Number	1990	4.36355830407256	5.32715240704691	3.49847344697451
1	Deaths	44634	High-middle SDI	3	Both	15	50-54 years	338	Diphtheria	1	Number	1990	9.30933557466648	11.0904564113006	7.74979942494132
1	Deaths	44634	High-middle SDI	1	Male	15	50-54 years	338	Diphtheria	2	Percent	1990	1.67125227061028e-05	2.21104732726879e-05	1.26312375389618e-05
1	Deaths	44634	High-middle SDI	2	Female	15	50-54 years	338	Diphtheria	2	Percent	1990	3.1349632685481e-05	3.85365749322444e-05	2.52505125396914e-05
1	Deaths	44634	High-middle SDI	3	Both	15	50-54 years	338	Diphtheria	2	Percent	1990	2.13906912157617e-05	2.57189319457937e-05	1.77064570105199e-05
1	Deaths	44634	High-middle SDI	1	Male	15	50-54 years	338	Diphtheria	3	Rate	1990	0.0188546405003494	0.0246028693337586	0.0144187775625112
1	Deaths	44634	High-middle SDI	2	Female	15	50-54 years	338	Diphtheria	3	Rate	1990	0.0163177148348579	0.0199211166214712	0.0130826926299512
1	Deaths	44634	High-middle SDI	3	Both	15	50-54 years	338	Diphtheria	3	Rate	1990	0.0175739618221756	0.0209363231134443	0.0146299032977245
1	Deaths	44634	High-middle SDI	1	Male	16	55-59 years	338	Diphtheria	1	Number	1990	2.97022746462753	4.01326981627036	2.21608775512564
1	Deaths	44634	High-middle SDI	2	Female	16	55-59 years	338	Diphtheria	1	Number	1990	2.56868916237319	3.16557825848008	2.05757996740396
1	Deaths	44634	High-middle SDI	3	Both	16	55-59 years	338	Diphtheria	1	Number	1990	5.5389166270007	6.7907847082776	4.47382821156466
1	Deaths	44634	High-middle SDI	1	Male	16	55-59 years	338	Diphtheria	2	Percent	1990	7.97266724957905e-06	1.06293568955388e-05	5.92215594440149e-06
1	Deaths	44634	High-middle SDI	2	Female	16	55-59 years	338	Diphtheria	2	Percent	1990	1.34411696646057e-05	1.63985338994745e-05	1.07142163940903e-05
1	Deaths	44634	High-middle SDI	3	Both	16	55-59 years	338	Diphtheria	2	Percent	1990	9.82593833721473e-06	1.19183876148496e-05	7.96076397450166e-06
1	Deaths	44634	High-middle SDI	1	Male	16	55-59 years	338	Diphtheria	3	Rate	1990	0.0130991686205855	0.017699148859572	0.0097732943109951
1	Deaths	44634	High-middle SDI	2	Female	16	55-59 years	338	Diphtheria	3	Rate	1990	0.0107859424512294	0.0132922836367185	0.00863979162691596
1	Deaths	44634	High-middle SDI	3	Both	16	55-59 years	338	Diphtheria	3	Rate	1990	0.0119141881880643	0.0146069515768933	0.00962318713623879
1	Deaths	44634	High-middle SDI	1	Male	22	All ages	338	Diphtheria	1	Number	1990	90.6965658622091	108.065599032992	77.947106620457
1	Deaths	44634	High-middle SDI	2	Female	22	All ages	338	Diphtheria	1	Number	1990	69.0390711922098	86.0520924199371	57.1128796537562
1	Deaths	44634	High-middle SDI	3	Both	22	All ages	338	Diphtheria	1	Number	1990	159.735637054419	188.156039414118	139.154071351209
1	Deaths	44634	High-middle SDI	1	Male	22	All ages	338	Diphtheria	2	Percent	1990	1.96779372883063e-05	2.33871572194496e-05	1.68482228953211e-05
1	Deaths	44634	High-middle SDI	2	Female	22	All ages	338	Diphtheria	2	Percent	1990	1.71625587080969e-05	2.13486542436152e-05	1.42512277066777e-05
1	Deaths	44634	High-middle SDI	3	Both	22	All ages	338	Diphtheria	2	Percent	1990	1.85025887690765e-05	2.18464877979474e-05	1.61045850158661e-05
1	Deaths	44634	High-middle SDI	1	Male	22	All ages	338	Diphtheria	3	Rate	1990	0.0171367051410778	0.0204185052533943	0.0147277525897097
1	Deaths	44634	High-middle SDI	2	Female	22	All ages	338	Diphtheria	3	Rate	1990	0.0129219150883309	0.0161062107618433	0.0106897119064831
1	Deaths	44634	High-middle SDI	3	Both	22	All ages	338	Diphtheria	3	Rate	1990	0.01501935164282	0.017691617047974	0.0130841430797427
1	Deaths	44634	High-middle SDI	1	Male	27	Age-standardized	338	Diphtheria	3	Rate	1990	0.0181720452237612	0.021718478171518	0.015533329618578
1	Deaths	44634	High-middle SDI	2	Female	27	Age-standardized	338	Diphtheria	3	Rate	1990	0.014789985822032	0.0187252415476747	0.0121034366530363
1	Deaths	44634	High-middle SDI	3	Both	27	Age-standardized	338	Diphtheria	3	Rate	1990	0.0165163183369141	0.0195766434218898	0.014351120165523
1	Deaths	44634	High-middle SDI	1	Male	34	2-4 years	338	Diphtheria	1	Number	1990	12.5872771231079	20.8311055247951	7.56688787676661
1	Deaths	44634	High-middle SDI	2	Female	34	2-4 years	338	Diphtheria	1	Number	1990	10.4936890948731	17.9235035202857	5.81822678970775
1	Deaths	44634	High-middle SDI	3	Both	34	2-4 years	338	Diphtheria	1	Number	1990	23.080966217981	34.5260184821923	15.1771560287586
1	Deaths	44634	High-middle SDI	1	Male	34	2-4 years	338	Diphtheria	2	Percent	1990	0.000288169270982272	0.000467373743437985	0.000172193708350848
1	Deaths	44634	High-middle SDI	2	Female	34	2-4 years	338	Diphtheria	2	Percent	1990	0.000281143826726097	0.000489276814429267	0.000159824173709563
1	Deaths	44634	High-middle SDI	3	Both	34	2-4 years	338	Diphtheria	2	Percent	1990	0.000284904255466329	0.000417719286573457	0.000190283047976645
1	Deaths	44634	High-middle SDI	1	Male	34	2-4 years	338	Diphtheria	3	Rate	1990	0.0429514848132216	0.071081847475043	0.0258204428601667
1	Deaths	44634	High-middle SDI	2	Female	34	2-4 years	338	Diphtheria	3	Rate	1990	0.0385813213442533	0.0658979356715315	0.021391416821862
1	Deaths	44634	High-middle SDI	3	Both	34	2-4 years	338	Diphtheria	3	Rate	1990	0.0408478792710822	0.0611029287661732	0.0268599949970091
1	Deaths	44634	High-middle SDI	1	Male	238	12-23 months	338	Diphtheria	1	Number	1990	12.1072840823284	19.1903604065008	7.85236873329832
1	Deaths	44634	High-middle SDI	2	Female	238	12-23 months	338	Diphtheria	1	Number	1990	10.8656705859404	18.5686973339186	6.36676116108673
1	Deaths	44634	High-middle SDI	3	Both	238	12-23 months	338	Diphtheria	1	Number	1990	22.9729546682688	33.6676296191256	15.8162979214021
1	Deaths	44634	High-middle SDI	1	Male	238	12-23 months	338	Diphtheria	2	Percent	1990	0.00023772626050664	0.000359066326790426	0.000151511243226323
1	Deaths	44634	High-middle SDI	2	Female	238	12-23 months	338	Diphtheria	2	Percent	1990	0.000240689155602979	0.000414397852911683	0.000137206603620007
1	Deaths	44634	High-middle SDI	3	Both	238	12-23 months	338	Diphtheria	2	Percent	1990	0.000239134921639921	0.000350030271192082	0.000167429997130887
1	Deaths	44634	High-middle SDI	1	Male	238	12-23 months	338	Diphtheria	3	Rate	1990	0.126530515663776	0.200554160742982	0.08206334783674
1	Deaths	44634	High-middle SDI	2	Female	238	12-23 months	338	Diphtheria	3	Rate	1990	0.123596640863353	0.211218313451383	0.0724216960624408
1	Deaths	44634	High-middle SDI	3	Both	238	12-23 months	338	Diphtheria	3	Rate	1990	0.125125694346906	0.183375869318467	0.0861458740501704
1	Deaths	44634	High-middle SDI	1	Male	388	1-5 months	338	Diphtheria	1	Number	1990	3.52501999099413	6.38520427221414	1.91318943889299
1	Deaths	44634	High-middle SDI	2	Female	388	1-5 months	338	Diphtheria	1	Number	1990	2.64995575636137	4.78698257366504	1.3898174523346
1	Deaths	44634	High-middle SDI	3	Both	388	1-5 months	338	Diphtheria	1	Number	1990	6.1749757473555	9.64865470000953	3.80178575701221
1	Deaths	44634	High-middle SDI	1	Male	388	1-5 months	338	Diphtheria	2	Percent	1990	5.34005292741367e-05	9.40633057389334e-05	2.92451529224239e-05
1	Deaths	44634	High-middle SDI	2	Female	388	1-5 months	338	Diphtheria	2	Percent	1990	5.25343705576823e-05	9.27468630868312e-05	2.81258266270129e-05
1	Deaths	44634	High-middle SDI	3	Both	388	1-5 months	338	Diphtheria	2	Percent	1990	5.30316541253668e-05	8.04328226684764e-05	3.29065576954303e-05
1	Deaths	44634	High-middle SDI	1	Male	388	1-5 months	338	Diphtheria	3	Rate	1990	0.0881271528807814	0.159633101233488	0.0478306331884571
1	Deaths	44634	High-middle SDI	2	Female	388	1-5 months	338	Diphtheria	3	Rate	1990	0.0725853168586003	0.13112092383881	0.0380686884719303
1	Deaths	44634	High-middle SDI	3	Both	388	1-5 months	338	Diphtheria	3	Rate	1990	0.0807108284897615	0.126114003764777	0.0496917381935372
1	Deaths	44634	High-middle SDI	1	Male	389	6-11 months	338	Diphtheria	1	Number	1990	9.41602828506093	16.200264858653	5.19260974659618
1	Deaths	44634	High-middle SDI	2	Female	389	6-11 months	338	Diphtheria	1	Number	1990	9.31988805267712	17.478454798025	4.60326985925058
1	Deaths	44634	High-middle SDI	3	Both	389	6-11 months	338	Diphtheria	1	Number	1990	18.735916337738	31.9866568407012	11.1387178686436
1	Deaths	44634	High-middle SDI	1	Male	389	6-11 months	338	Diphtheria	2	Percent	1990	0.000202844831165843	0.000346901005407834	0.000114785338388405
1	Deaths	44634	High-middle SDI	2	Female	389	6-11 months	338	Diphtheria	2	Percent	1990	0.00021592768382704	0.000407333222746927	0.000106742938596888
1	Deaths	44634	High-middle SDI	3	Both	389	6-11 months	338	Diphtheria	2	Percent	1990	0.00020907943925188	0.000341007496127574	0.000127237286423024
1	Deaths	44634	High-middle SDI	1	Male	389	6-11 months	338	Diphtheria	3	Rate	1990	0.200210787088926	0.344462408162678	0.110409235501242
1	Deaths	44634	High-middle SDI	2	Female	389	6-11 months	338	Diphtheria	3	Rate	1990	0.216794339094584	0.406574632110946	0.107078844849814
1	Deaths	44634	High-middle SDI	3	Both	389	6-11 months	338	Diphtheria	3	Rate	1990	0.208130342001575	0.355327901114332	0.123735883405409
1	Deaths	44635	High SDI	1	Male	6	5-9 years	338	Diphtheria	1	Number	1990	0.859964878541069	2.17517349053853	0.263478812230101
1	Deaths	44635	High SDI	2	Female	6	5-9 years	338	Diphtheria	1	Number	1990	0.583407910684603	1.45146195225608	0.180797689935029
1	Deaths	44635	High SDI	3	Both	6	5-9 years	338	Diphtheria	1	Number	1990	1.44337278922567	3.08686404135574	0.610131202563574
1	Deaths	44635	High SDI	1	Male	6	5-9 years	338	Diphtheria	2	Percent	1990	8.47753633853121e-05	0.000210557039248638	2.63562471700107e-05
1	Deaths	44635	High SDI	2	Female	6	5-9 years	338	Diphtheria	2	Percent	1990	8.49857351985649e-05	0.000211268630378971	2.654428743829e-05
1	Deaths	44635	High SDI	3	Both	6	5-9 years	338	Diphtheria	2	Percent	1990	8.48629991757102e-05	0.000178460029273008	3.57874401945726e-05
1	Deaths	44635	High SDI	1	Male	6	5-9 years	338	Diphtheria	3	Rate	1990	0.00267888958878088	0.0067759158112148	0.000820766829623336
1	Deaths	44635	High SDI	2	Female	6	5-9 years	338	Diphtheria	3	Rate	1990	0.00191081352382859	0.00475391758819145	0.000592159730229622
1	Deaths	44635	High SDI	3	Both	6	5-9 years	338	Diphtheria	3	Rate	1990	0.00230447576829792	0.00492845884059567	0.000974129886808053
1	Deaths	44635	High SDI	1	Male	7	10-14 years	338	Diphtheria	1	Number	1990	0.341753430229525	0.763724938686887	0.123271367905609
1	Deaths	44635	High SDI	2	Female	7	10-14 years	338	Diphtheria	1	Number	1990	0.256312931746514	0.555951902181771	0.112143351607211
1	Deaths	44635	High SDI	3	Both	7	10-14 years	338	Diphtheria	1	Number	1990	0.598066361976039	1.08616022586085	0.299329191435598
1	Deaths	44635	High SDI	1	Male	7	10-14 years	338	Diphtheria	2	Percent	1990	3.57275163498306e-05	7.99736818681563e-05	1.29531405325542e-05
1	Deaths	44635	High SDI	2	Female	7	10-14 years	338	Diphtheria	2	Percent	1990	4.27459646401465e-05	9.30178047203634e-05	1.87012433479449e-05
1	Deaths	44635	High SDI	3	Both	7	10-14 years	338	Diphtheria	2	Percent	1990	3.84340943731329e-05	6.95447926689628e-05	1.93968409822431e-05
1	Deaths	44635	High SDI	1	Male	7	10-14 years	338	Diphtheria	3	Rate	1990	0.00108378125160067	0.00242195307117421	0.000390922769394123
1	Deaths	44635	High SDI	2	Female	7	10-14 years	338	Diphtheria	3	Rate	1990	0.000856408064459506	0.00185757967510958	0.000374700059171868
1	Deaths	44635	High SDI	3	Both	7	10-14 years	338	Diphtheria	3	Rate	1990	0.000973062683409074	0.00176719851037319	0.00048701295501495
1	Deaths	44635	High SDI	1	Male	8	15-19 years	338	Diphtheria	1	Number	1990	0.282799119950608	0.638733849619636	0.109743723563523
1	Deaths	44635	High SDI	2	Female	8	15-19 years	338	Diphtheria	1	Number	1990	0.117265979934522	0.267170325886722	0.0499409631609599
1	Deaths	44635	High SDI	3	Both	8	15-19 years	338	Diphtheria	1	Number	1990	0.40006509988513	0.780268811230904	0.195510781470387
1	Deaths	44635	High SDI	1	Male	8	15-19 years	338	Diphtheria	2	Percent	1990	8.55236099096581e-06	1.92853472595344e-05	3.35096701399544e-06
1	Deaths	44635	High SDI	2	Female	8	15-19 years	338	Diphtheria	2	Percent	1990	9.42584655329499e-06	2.12367946510195e-05	4.00911808094498e-06
1	Deaths	44635	High SDI	3	Both	8	15-19 years	338	Diphtheria	2	Percent	1990	8.79157984165206e-06	1.70803817198487e-05	4.33750067260907e-06
1	Deaths	44635	High SDI	1	Male	8	15-19 years	338	Diphtheria	3	Rate	1990	0.000840584825653535	0.00189855605532049	0.000326199419412355
1	Deaths	44635	High SDI	2	Female	8	15-19 years	338	Diphtheria	3	Rate	1990	0.00036796279050927	0.000838339804173743	0.000156707138555345
1	Deaths	44635	High SDI	3	Both	8	15-19 years	338	Diphtheria	3	Rate	1990	0.000610673445697923	0.00119102976905962	0.000298434536343951
1	Deaths	44635	High SDI	1	Male	9	20-24 years	338	Diphtheria	1	Number	1990	0.151105373181636	0.313056074983336	0.0703933068412988
1	Deaths	44635	High SDI	2	Female	9	20-24 years	338	Diphtheria	1	Number	1990	0.0748972648990414	0.157512608167612	0.0357373241260328
1	Deaths	44635	High SDI	3	Both	9	20-24 years	338	Diphtheria	1	Number	1990	0.226002638080678	0.396703524403588	0.125106063055863
1	Deaths	44635	High SDI	1	Male	9	20-24 years	338	Diphtheria	2	Percent	1990	3.28846171541075e-06	6.78564729238556e-06	1.53433529839036e-06
1	Deaths	44635	High SDI	2	Female	9	20-24 years	338	Diphtheria	2	Percent	1990	4.83385282555042e-06	1.01087552847292e-05	2.27265392378573e-06
1	Deaths	44635	High SDI	3	Both	9	20-24 years	338	Diphtheria	2	Percent	1990	3.67814223370699e-06	6.42978105583381e-06	2.03592564749041e-06
1	Deaths	44635	High SDI	1	Male	9	20-24 years	338	Diphtheria	3	Rate	1990	0.000428002000536208	0.000886723109520534	0.000199387192646148
1	Deaths	44635	High SDI	2	Female	9	20-24 years	338	Diphtheria	3	Rate	1990	0.000223053262254204	0.000469091910703453	0.000106430144562589
1	Deaths	44635	High SDI	3	Both	9	20-24 years	338	Diphtheria	3	Rate	1990	0.000328096267756999	0.000575908966674991	0.000181621031997634
1	Deaths	44635	High SDI	1	Male	10	25-29 years	338	Diphtheria	1	Number	1990	0.128728822255639	0.271075330737386	0.0643402568581693
1	Deaths	44635	High SDI	2	Female	10	25-29 years	338	Diphtheria	1	Number	1990	0.0726223883698802	0.140176937737483	0.038248539594531
1	Deaths	44635	High SDI	3	Both	10	25-29 years	338	Diphtheria	1	Number	1990	0.20135121062552	0.339167626612454	0.114117803162719
1	Deaths	44635	High SDI	1	Male	10	25-29 years	338	Diphtheria	2	Percent	1990	2.47552531682342e-06	5.2287469314223e-06	1.24264436743407e-06
1	Deaths	44635	High SDI	2	Female	10	25-29 years	338	Diphtheria	2	Percent	1990	3.75274204880234e-06	7.29201960991317e-06	1.96623101528375e-06
1	Deaths	44635	High SDI	3	Both	10	25-29 years	338	Diphtheria	2	Percent	1990	2.82209960036653e-06	4.75273793712411e-06	1.60515668903124e-06
1	Deaths	44635	High SDI	1	Male	10	25-29 years	338	Diphtheria	3	Rate	1990	0.000347473369308017	0.000731704499871459	0.000173671485848399
1	Deaths	44635	High SDI	2	Female	10	25-29 years	338	Diphtheria	3	Rate	1990	0.000202595122444086	0.000391052463327421	0.000106702185598668
1	Deaths	44635	High SDI	3	Both	10	25-29 years	338	Diphtheria	3	Rate	1990	0.000276227799663391	0.000465294084526048	0.000156554855429623
1	Deaths	44635	High SDI	1	Male	11	30-34 years	338	Diphtheria	1	Number	1990	0.193846239269062	0.422498231816536	0.0809514441271992
1	Deaths	44635	High SDI	2	Female	11	30-34 years	338	Diphtheria	1	Number	1990	0.097180791921088	0.197384365316288	0.0409441024568909
1	Deaths	44635	High SDI	3	Both	11	30-34 years	338	Diphtheria	1	Number	1990	0.29102703119015	0.528324840588793	0.146976315750069
1	Deaths	44635	High SDI	1	Male	11	30-34 years	338	Diphtheria	2	Percent	1990	3.08258978189213e-06	6.75327099966007e-06	1.28441738856425e-06
1	Deaths	44635	High SDI	2	Female	11	30-34 years	338	Diphtheria	2	Percent	1990	3.77772922336519e-06	7.64350874149749e-06	1.61664490583322e-06
1	Deaths	44635	High SDI	3	Both	11	30-34 years	338	Diphtheria	2	Percent	1990	3.28454029739053e-06	5.9680656299215e-06	1.64775593066467e-06
1	Deaths	44635	High SDI	1	Male	11	30-34 years	338	Diphtheria	3	Rate	1990	0.000530389972640315	0.00115601327350341	0.000221494285355846
1	Deaths	44635	High SDI	2	Female	11	30-34 years	338	Diphtheria	3	Rate	1990	0.000273867580448097	0.000556253735731545	0.000115385582395676
1	Deaths	44635	High SDI	3	Both	11	30-34 years	338	Diphtheria	3	Rate	1990	0.000404022053809182	0.000733453818018803	0.000204041778208056
1	Deaths	44635	High SDI	1	Male	12	35-39 years	338	Diphtheria	1	Number	1990	0.212570906732043	0.448828045210408	0.102123272576025
1	Deaths	44635	High SDI	2	Female	12	35-39 years	338	Diphtheria	1	Number	1990	0.108707422387531	0.211326258574561	0.0539762058344492
1	Deaths	44635	High SDI	3	Both	12	35-39 years	338	Diphtheria	1	Number	1990	0.321278329119574	0.567885818557274	0.178980594085055
1	Deaths	44635	High SDI	1	Male	12	35-39 years	338	Diphtheria	2	Percent	1990	2.77310399721919e-06	5.87783311345902e-06	1.33238744732853e-06
1	Deaths	44635	High SDI	2	Female	12	35-39 years	338	Diphtheria	2	Percent	1990	3.18422272153809e-06	6.17896959025541e-06	1.58026221210063e-06
1	Deaths	44635	High SDI	3	Both	12	35-39 years	338	Diphtheria	2	Percent	1990	2.89992039243845e-06	5.1289528653359e-06	1.6228266797723e-06
1	Deaths	44635	High SDI	1	Male	12	35-39 years	338	Diphtheria	3	Rate	1990	0.000621470680438184	0.00131219024722073	0.000298566820230012
1	Deaths	44635	High SDI	2	Female	12	35-39 years	338	Diphtheria	3	Rate	1990	0.000325090020258544	0.000631972096958176	0.000161416078707548
1	Deaths	44635	High SDI	3	Both	12	35-39 years	338	Diphtheria	3	Rate	1990	0.000474956973213779	0.000839525436565024	0.000264593262370346
1	Deaths	44635	High SDI	1	Male	13	40-44 years	338	Diphtheria	1	Number	1990	0.320099613162487	0.69363390687378	0.134535296489238
1	Deaths	44635	High SDI	2	Female	13	40-44 years	338	Diphtheria	1	Number	1990	0.142869988659153	0.294365683657409	0.0718175030714629
1	Deaths	44635	High SDI	3	Both	13	40-44 years	338	Diphtheria	1	Number	1990	0.46296960182164	0.889829052762756	0.248295914992755
1	Deaths	44635	High SDI	1	Male	13	40-44 years	338	Diphtheria	2	Percent	1990	3.31281508413031e-06	7.18332233402499e-06	1.39703459895607e-06
1	Deaths	44635	High SDI	2	Female	13	40-44 years	338	Diphtheria	2	Percent	1990	3.07543998015632e-06	6.33028079376958e-06	1.55992060400821e-06
1	Deaths	44635	High SDI	3	Both	13	40-44 years	338	Diphtheria	2	Percent	1990	3.23617833268109e-06	6.22384026153921e-06	1.73751813220655e-06
1	Deaths	44635	High SDI	1	Male	13	40-44 years	338	Diphtheria	3	Rate	1990	0.00100255561328059	0.00217246925114232	0.000421366072102022
1	Deaths	44635	High SDI	2	Female	13	40-44 years	338	Diphtheria	3	Rate	1990	0.000457578504179817	0.000942783088834498	0.000230014336375213
1	Deaths	44635	High SDI	3	Both	13	40-44 years	338	Diphtheria	3	Rate	1990	0.000733110360062518	0.00140904045254425	0.00039317550639646
1	Deaths	44635	High SDI	1	Male	14	45-49 years	338	Diphtheria	1	Number	1990	0.416842190672377	1.15355355656089	0.144039585109402
1	Deaths	44635	High SDI	2	Female	14	45-49 years	338	Diphtheria	1	Number	1990	0.18857833671816	0.406672804258093	0.0808876577017025
1	Deaths	44635	High SDI	3	Both	14	45-49 years	338	Diphtheria	1	Number	1990	0.605420527390537	1.37829781215664	0.268830214896795
1	Deaths	44635	High SDI	1	Male	14	45-49 years	338	Diphtheria	2	Percent	1990	3.50562800925417e-06	9.69129988962992e-06	1.20949101813021e-06
1	Deaths	44635	High SDI	2	Female	14	45-49 years	338	Diphtheria	2	Percent	1990	3.14021737736211e-06	6.75163097556357e-06	1.34712862680599e-06
1	Deaths	44635	High SDI	3	Both	14	45-49 years	338	Diphtheria	2	Percent	1990	3.38289985801858e-06	7.70810127848931e-06	1.5007184026719e-06
1	Deaths	44635	High SDI	1	Male	14	45-49 years	338	Diphtheria	3	Rate	1990	0.00163654916907258	0.00452892523049382	0.000565508647155212
1	Deaths	44635	High SDI	2	Female	14	45-49 years	338	Diphtheria	3	Rate	1990	0.000746352889164677	0.00160952433712658	0.000320136119949219
1	Deaths	44635	High SDI	3	Both	14	45-49 years	338	Diphtheria	3	Rate	1990	0.0011932420057823	0.00271652970379419	0.000529845768892161
1	Deaths	44635	High SDI	1	Male	15	50-54 years	338	Diphtheria	1	Number	1990	0.352812439518737	0.86241993490825	0.121293901577629
1	Deaths	44635	High SDI	2	Female	15	50-54 years	338	Diphtheria	1	Number	1990	0.174241729940553	0.372878079397985	0.0758611894888306
1	Deaths	44635	High SDI	3	Both	15	50-54 years	338	Diphtheria	1	Number	1990	0.52705416945929	1.12478079784478	0.248520408738679
1	Deaths	44635	High SDI	1	Male	15	50-54 years	338	Diphtheria	2	Percent	1990	2.0809810910056e-06	5.09413178984868e-06	7.1482957588568e-07
1	Deaths	44635	High SDI	2	Female	15	50-54 years	338	Diphtheria	2	Percent	1990	2.01790872982632e-06	4.28862549376913e-06	8.77851269503995e-07
1	Deaths	44635	High SDI	3	Both	15	50-54 years	338	Diphtheria	2	Percent	1990	2.0597392718181e-06	4.38460830491268e-06	9.69917572872047e-07
1	Deaths	44635	High SDI	1	Male	15	50-54 years	338	Diphtheria	3	Rate	1990	0.00153060786638888	0.00374144046140143	0.000526209903916547
1	Deaths	44635	High SDI	2	Female	15	50-54 years	338	Diphtheria	3	Rate	1990	0.000745937869163171	0.00159631036777863	0.00032476568075161
1	Deaths	44635	High SDI	3	Both	15	50-54 years	338	Diphtheria	3	Rate	1990	0.00113566683518482	0.00242361473067466	0.000535497871804415
1	Deaths	44635	High SDI	1	Male	16	55-59 years	338	Diphtheria	1	Number	1990	0.264007190047386	0.540590106704018	0.124129432299854
1	Deaths	44635	High SDI	2	Female	16	55-59 years	338	Diphtheria	1	Number	1990	0.135054893852686	0.278181150090397	0.0653101257197003
1	Deaths	44635	High SDI	3	Both	16	55-59 years	338	Diphtheria	1	Number	1990	0.399062083900073	0.704375459535353	0.217251840879831
1	Deaths	44635	High SDI	1	Male	16	55-59 years	338	Diphtheria	2	Percent	1990	1.07368423453552e-06	2.21429537114036e-06	5.07569482948778e-07
1	Deaths	44635	High SDI	2	Female	16	55-59 years	338	Diphtheria	2	Percent	1990	1.0678280310721e-06	2.18101825610437e-06	5.17372221573057e-07
1	Deaths	44635	High SDI	3	Both	16	55-59 years	338	Diphtheria	2	Percent	1990	1.07175949134351e-06	1.89170040262676e-06	5.85244877505756e-07
1	Deaths	44635	High SDI	1	Male	16	55-59 years	338	Diphtheria	3	Rate	1990	0.00126903837322276	0.00259852615934003	0.000596669404369625
1	Deaths	44635	High SDI	2	Female	16	55-59 years	338	Diphtheria	3	Rate	1990	0.000620941082483436	0.00127899181981536	0.000300275976713252
1	Deaths	44635	High SDI	3	Both	16	55-59 years	338	Diphtheria	3	Rate	1990	0.00093778350988473	0.00165526046539951	0.000510535082356316
1	Deaths	44635	High SDI	1	Male	22	All ages	338	Diphtheria	1	Number	1990	5.48247873452172	7.49538619041671	4.01524961557998
1	Deaths	44635	High SDI	2	Female	22	All ages	338	Diphtheria	1	Number	1990	3.39359259062305	4.87928071452536	2.32688338748958
1	Deaths	44635	High SDI	3	Both	22	All ages	338	Diphtheria	1	Number	1990	8.87607132514476	11.4218832106183	6.80510800905482
1	Deaths	44635	High SDI	1	Male	22	All ages	338	Diphtheria	2	Percent	1990	1.43050227355922e-06	1.95598049401155e-06	1.04460411595289e-06
1	Deaths	44635	High SDI	2	Female	22	All ages	338	Diphtheria	2	Percent	1990	9.48453399170374e-07	1.36265539738023e-06	6.52178783386522e-07
1	Deaths	44635	High SDI	3	Both	22	All ages	338	Diphtheria	2	Percent	1990	1.19776028722076e-06	1.54812865344081e-06	9.20231219311922e-07
1	Deaths	44635	High SDI	1	Male	22	All ages	338	Diphtheria	3	Rate	1990	0.00126499798573467	0.00172944554686135	0.000926457341995273
1	Deaths	44635	High SDI	2	Female	22	All ages	338	Diphtheria	3	Rate	1990	0.000760664183874328	0.00109367697609416	0.000521564332090474
1	Deaths	44635	High SDI	3	Both	22	All ages	338	Diphtheria	3	Rate	1990	0.00100917925354511	0.00129862944430353	0.000773717737194931
1	Deaths	44635	High SDI	1	Male	27	Age-standardized	338	Diphtheria	3	Rate	1990	0.00147226959472589	0.00209841040642818	0.00103549391981524
1	Deaths	44635	High SDI	2	Female	27	Age-standardized	338	Diphtheria	3	Rate	1990	0.00098486262674118	0.00148418910043138	0.00065669289758962
1	Deaths	44635	High SDI	3	Both	27	Age-standardized	338	Diphtheria	3	Rate	1990	0.00123254616375772	0.00163637049443629	0.00091564936589939
1	Deaths	44635	High SDI	1	Male	34	2-4 years	338	Diphtheria	1	Number	1990	0.529024391264893	1.3145583736426	0.172451033774272
1	Deaths	44635	High SDI	2	Female	34	2-4 years	338	Diphtheria	1	Number	1990	0.366838238759295	0.92052823764861	0.127716617188709
1	Deaths	44635	High SDI	3	Both	34	2-4 years	338	Diphtheria	1	Number	1990	0.895862630024189	1.78314201703686	0.362363584724292
1	Deaths	44635	High SDI	1	Male	34	2-4 years	338	Diphtheria	2	Percent	1990	8.60670808959515e-05	0.000212355024899569	2.89821267661977e-05
1	Deaths	44635	High SDI	2	Female	34	2-4 years	338	Diphtheria	2	Percent	1990	8.45843056588084e-05	0.000213000992853489	2.97600568609003e-05
1	Deaths	44635	High SDI	3	Both	34	2-4 years	338	Diphtheria	2	Percent	1990	8.54697695935358e-05	0.000161044620369932	3.51024437084726e-05
1	Deaths	44635	High SDI	1	Male	34	2-4 years	338	Diphtheria	3	Rate	1990	0.00278403674422819	0.00691797746017596	0.000907538522864268
1	Deaths	44635	High SDI	2	Female	34	2-4 years	338	Diphtheria	3	Rate	1990	0.00203446923640036	0.00510521037029289	0.000708310915258876
1	Deaths	44635	High SDI	3	Both	34	2-4 years	338	Diphtheria	3	Rate	1990	0.0024190788014181	0.00481498045433072	0.000978482678966906
1	Deaths	44635	High SDI	1	Male	238	12-23 months	338	Diphtheria	1	Number	1990	0.629885678451858	1.34544985115069	0.29546998527977
1	Deaths	44635	High SDI	2	Female	238	12-23 months	338	Diphtheria	1	Number	1990	0.429106053827896	0.966247775528911	0.168497843928302
1	Deaths	44635	High SDI	3	Both	238	12-23 months	338	Diphtheria	1	Number	1990	1.05899173227975	1.96668943506021	0.577816986864581
1	Deaths	44635	High SDI	1	Male	238	12-23 months	338	Diphtheria	2	Percent	1990	6.71860432797215e-05	0.000140022967263407	3.17937709727048e-05
1	Deaths	44635	High SDI	2	Female	238	12-23 months	338	Diphtheria	2	Percent	1990	5.7605858106474e-05	0.00012943280653604	2.27616846106598e-05
1	Deaths	44635	High SDI	3	Both	238	12-23 months	338	Diphtheria	2	Percent	1990	6.29537956135924e-05	0.000115159690095083	3.4234985406195e-05
1	Deaths	44635	High SDI	1	Male	238	12-23 months	338	Diphtheria	3	Rate	1990	0.00993946678901541	0.0212309226408616	0.00466245575396679
1	Deaths	44635	High SDI	2	Female	238	12-23 months	338	Diphtheria	3	Rate	1990	0.0071478351646505	0.0160952747370489	0.00280675325657737
1	Deaths	44635	High SDI	3	Both	238	12-23 months	338	Diphtheria	3	Rate	1990	0.0085814197895239	0.0159368455139316	0.00468227463412613
1	Deaths	44635	High SDI	1	Male	388	1-5 months	338	Diphtheria	1	Number	1990	0.244048758000808	0.45013906126316	0.142922327339189
1	Deaths	44635	High SDI	2	Female	388	1-5 months	338	Diphtheria	1	Number	1990	0.157003610286571	0.312855496628155	0.0757244984305101
1	Deaths	44635	High SDI	3	Both	388	1-5 months	338	Diphtheria	1	Number	1990	0.401052368287379	0.658707106443972	0.243527359946862
1	Deaths	44635	High SDI	1	Male	388	1-5 months	338	Diphtheria	2	Percent	1990	1.233912695812e-05	2.27512911465599e-05	7.28365388688409e-06
1	Deaths	44635	High SDI	2	Female	388	1-5 months	338	Diphtheria	2	Percent	1990	1.07781054218406e-05	2.14092375038654e-05	5.17673420060931e-06
1	Deaths	44635	High SDI	3	Both	388	1-5 months	338	Diphtheria	2	Percent	1990	1.1676743803988e-05	1.91280209280489e-05	7.15439076415444e-06
1	Deaths	44635	High SDI	1	Male	388	1-5 months	338	Diphtheria	3	Rate	1990	0.00905390964410995	0.0166996071659895	0.0053022430782075
1	Deaths	44635	High SDI	2	Female	388	1-5 months	338	Diphtheria	3	Rate	1990	0.00615708085205299	0.0122689954978284	0.00296962508356847
1	Deaths	44635	High SDI	3	Both	388	1-5 months	338	Diphtheria	3	Rate	1990	0.00764568229854591	0.0125576250432619	0.00464261770378862
1	Deaths	44635	High SDI	1	Male	389	6-11 months	338	Diphtheria	1	Number	1990	0.554989703243577	1.59637135537547	0.151819203048693
1	Deaths	44635	High SDI	2	Female	389	6-11 months	338	Diphtheria	1	Number	1990	0.489505048635562	1.51297173873006	0.105459852916605
1	Deaths	44635	High SDI	3	Both	389	6-11 months	338	Diphtheria	1	Number	1990	1.04449475187914	2.44812848036365	0.356782582634803
1	Deaths	44635	High SDI	1	Male	389	6-11 months	338	Diphtheria	2	Percent	1990	7.23179222738314e-05	0.000198039456078124	1.98327966531447e-05
1	Deaths	44635	High SDI	2	Female	389	6-11 months	338	Diphtheria	2	Percent	1990	7.39662536756179e-05	0.000216664571658315	1.64029372630708e-05
1	Deaths	44635	High SDI	3	Both	389	6-11 months	338	Diphtheria	2	Percent	1990	7.30753449184128e-05	0.000170698709184223	2.55966257184238e-05
1	Deaths	44635	High SDI	1	Male	389	6-11 months	338	Diphtheria	3	Rate	1990	0.0175853338534718	0.0505824217536452	0.00481052415094549
1	Deaths	44635	High SDI	2	Female	389	6-11 months	338	Diphtheria	3	Rate	1990	0.0163919484200829	0.0506645534534012	0.00353151101141254
1	Deaths	44635	High SDI	3	Both	389	6-11 months	338	Diphtheria	3	Rate	1990	0.0170051294647301	0.0398573010347627	0.00580867830838811
1	Deaths	44636	Low-middle SDI	1	Male	6	5-9 years	338	Diphtheria	1	Number	1991	526.148421606672	931.991529004895	266.118284480001
1	Deaths	44636	Low-middle SDI	2	Female	6	5-9 years	338	Diphtheria	1	Number	1991	559.361256363405	1169.61860764725	231.873456202011
1	Deaths	44636	Low-middle SDI	3	Both	6	5-9 years	338	Diphtheria	1	Number	1991	1085.50967797008	1841.04705807142	592.729489061899
1	Deaths	44636	Low-middle SDI	1	Male	6	5-9 years	338	Diphtheria	2	Percent	1991	0.0031971830367953	0.00563949307543653	0.00159364162766303
1	Deaths	44636	Low-middle SDI	2	Female	6	5-9 years	338	Diphtheria	2	Percent	1991	0.00367551169316085	0.00774546343055231	0.00151532919956375
1	Deaths	44636	Low-middle SDI	3	Both	6	5-9 years	338	Diphtheria	2	Percent	1991	0.00342741533792961	0.0057260705736927	0.00187761240908675
1	Deaths	44636	Low-middle SDI	1	Male	6	5-9 years	338	Diphtheria	3	Rate	1991	0.62887257167471	1.11395166374271	0.318074678281005
1	Deaths	44636	Low-middle SDI	2	Female	6	5-9 years	338	Diphtheria	3	Rate	1991	0.711023873102643	1.48674357224695	0.294742549690176
1	Deaths	44636	Low-middle SDI	3	Both	6	5-9 years	338	Diphtheria	3	Rate	1991	0.668684206637873	1.1341023635198	0.365126959425556
1	Deaths	44636	Low-middle SDI	1	Male	7	10-14 years	338	Diphtheria	1	Number	1991	142.957082998329	268.217683007991	74.150897476791
1	Deaths	44636	Low-middle SDI	2	Female	7	10-14 years	338	Diphtheria	1	Number	1991	131.67280811921	245.604342717627	68.241773488185
1	Deaths	44636	Low-middle SDI	3	Both	7	10-14 years	338	Diphtheria	1	Number	1991	274.629891117539	440.951963774811	160.074604532099
1	Deaths	44636	Low-middle SDI	1	Male	7	10-14 years	338	Diphtheria	2	Percent	1991	0.00156385549503357	0.00292088110029999	0.000813428477993724
1	Deaths	44636	Low-middle SDI	2	Female	7	10-14 years	338	Diphtheria	2	Percent	1991	0.00155927824776556	0.00291419704358385	0.000819941247561852
1	Deaths	44636	Low-middle SDI	3	Both	7	10-14 years	338	Diphtheria	2	Percent	1991	0.0015618259098244	0.00251724491132703	0.000914832705324533
1	Deaths	44636	Low-middle SDI	1	Male	7	10-14 years	338	Diphtheria	3	Rate	1991	0.19692932977773	0.369481017949398	0.102145946435493
1	Deaths	44636	Low-middle SDI	2	Female	7	10-14 years	338	Diphtheria	3	Rate	1991	0.191103667009639	0.356458491295616	0.0990428725802401
1	Deaths	44636	Low-middle SDI	3	Both	7	10-14 years	338	Diphtheria	3	Rate	1991	0.194092499419587	0.311639306357946	0.113131458344932
1	Deaths	44636	Low-middle SDI	1	Male	8	15-19 years	338	Diphtheria	1	Number	1991	56.7271506206416	104.946920387279	29.1760658283252
1	Deaths	44636	Low-middle SDI	2	Female	8	15-19 years	338	Diphtheria	1	Number	1991	46.3092619617755	82.2592318489518	23.9429879591895
1	Deaths	44636	Low-middle SDI	3	Both	8	15-19 years	338	Diphtheria	1	Number	1991	103.036412582417	160.787367090522	58.659636645488
1	Deaths	44636	Low-middle SDI	1	Male	8	15-19 years	338	Diphtheria	2	Percent	1991	0.000526810150552486	0.000967694748090446	0.000271618920174182
1	Deaths	44636	Low-middle SDI	2	Female	8	15-19 years	338	Diphtheria	2	Percent	1991	0.000403018939482015	0.000709102882140695	0.000210810959656622
1	Deaths	44636	Low-middle SDI	3	Both	8	15-19 years	338	Diphtheria	2	Percent	1991	0.000462923524649072	0.000717664899756388	0.000264973705996637
1	Deaths	44636	Low-middle SDI	1	Male	8	15-19 years	338	Diphtheria	3	Rate	1991	0.0928464882816432	0.171768772225032	0.0477530639983943
1	Deaths	44636	Low-middle SDI	2	Female	8	15-19 years	338	Diphtheria	3	Rate	1991	0.0773889944306806	0.137466220918942	0.0400119475744832
1	Deaths	44636	Low-middle SDI	3	Both	8	15-19 years	338	Diphtheria	3	Rate	1991	0.0851981486223717	0.132950921471773	0.0485041386418519
1	Deaths	44636	Low-middle SDI	1	Male	9	20-24 years	338	Diphtheria	1	Number	1991	27.1819836809259	48.5288742140346	14.6864853063834
1	Deaths	44636	Low-middle SDI	2	Female	9	20-24 years	338	Diphtheria	1	Number	1991	22.2229694042667	38.5158500307429	12.1118239633745
1	Deaths	44636	Low-middle SDI	3	Both	9	20-24 years	338	Diphtheria	1	Number	1991	49.4049530851926	74.8913658869888	29.9435114100138
1	Deaths	44636	Low-middle SDI	1	Male	9	20-24 years	338	Diphtheria	2	Percent	1991	0.000220922626785648	0.000398085574914351	0.000120380874677562
1	Deaths	44636	Low-middle SDI	2	Female	9	20-24 years	338	Diphtheria	2	Percent	1991	0.000162366510381875	0.000278712959441979	8.77257422276654e-05
1	Deaths	44636	Low-middle SDI	3	Both	9	20-24 years	338	Diphtheria	2	Percent	1991	0.000190120393615374	0.000291047872846425	0.000116827036040738
1	Deaths	44636	Low-middle SDI	1	Male	9	20-24 years	338	Diphtheria	3	Rate	1991	0.0512258990188977	0.091455253566845	0.0276774654152722
1	Deaths	44636	Low-middle SDI	2	Female	9	20-24 years	338	Diphtheria	3	Rate	1991	0.0417516939309801	0.07236215614221	0.0227552474138596
1	Deaths	44636	Low-middle SDI	3	Both	9	20-24 years	338	Diphtheria	3	Rate	1991	0.0464815078720107	0.0704598101129465	0.0281716604187475
1	Deaths	44636	Low-middle SDI	1	Male	10	25-29 years	338	Diphtheria	1	Number	1991	17.364060403174	31.9833124321898	9.14077835794071
1	Deaths	44636	Low-middle SDI	2	Female	10	25-29 years	338	Diphtheria	1	Number	1991	15.2032294233803	26.090394443116	8.12103183146596
1	Deaths	44636	Low-middle SDI	3	Both	10	25-29 years	338	Diphtheria	1	Number	1991	32.5672898265542	50.3737271507248	19.4993403130667
1	Deaths	44636	Low-middle SDI	1	Male	10	25-29 years	338	Diphtheria	2	Percent	1991	0.000140379024987014	0.000258789452691586	7.42093343643346e-05
1	Deaths	44636	Low-middle SDI	2	Female	10	25-29 years	338	Diphtheria	2	Percent	1991	0.000117988421497099	0.000204457367767742	6.23583114140825e-05
1	Deaths	44636	Low-middle SDI	3	Both	10	25-29 years	338	Diphtheria	2	Percent	1991	0.000128964816115737	0.000202998428990474	7.86885156015685e-05
1	Deaths	44636	Low-middle SDI	1	Male	10	25-29 years	338	Diphtheria	3	Rate	1991	0.0378759809270345	0.0697647499224073	0.0199386513698333
1	Deaths	44636	Low-middle SDI	2	Female	10	25-29 years	338	Diphtheria	3	Rate	1991	0.0330197014010843	0.0566653971966869	0.0176379661633815
1	Deaths	44636	Low-middle SDI	3	Both	10	25-29 years	338	Diphtheria	3	Rate	1991	0.0354425987476126	0.0548211352044752	0.0212209028826116
1	Deaths	44636	Low-middle SDI	1	Male	11	30-34 years	338	Diphtheria	1	Number	1991	25.1824978850531	45.0969970931322	13.8020638935865
1	Deaths	44636	Low-middle SDI	2	Female	11	30-34 years	338	Diphtheria	1	Number	1991	20.7640917826262	39.1844726824496	11.2469181216193
1	Deaths	44636	Low-middle SDI	3	Both	11	30-34 years	338	Diphtheria	1	Number	1991	45.9465896676794	72.8922908764143	28.514458679963
1	Deaths	44636	Low-middle SDI	1	Male	11	30-34 years	338	Diphtheria	2	Percent	1991	0.000191702744825786	0.000339621894289724	0.000104891420501253
1	Deaths	44636	Low-middle SDI	2	Female	11	30-34 years	338	Diphtheria	2	Percent	1991	0.000174776449711681	0.000333987864301377	9.64181908063527e-05
1	Deaths	44636	Low-middle SDI	3	Both	11	30-34 years	338	Diphtheria	2	Percent	1991	0.000183647729481872	0.000294860121612229	0.000113342382952161
1	Deaths	44636	Low-middle SDI	1	Male	11	30-34 years	338	Diphtheria	3	Rate	1991	0.0641266335988844	0.11483843351051	0.0351466283548363
1	Deaths	44636	Low-middle SDI	2	Female	11	30-34 years	338	Diphtheria	3	Rate	1991	0.0537448428298675	0.101423329646982	0.0291110178617388
1	Deaths	44636	Low-middle SDI	3	Both	11	30-34 years	338	Diphtheria	3	Rate	1991	0.058978074278815	0.0935661814458077	0.0366017994852413
1	Deaths	44636	Low-middle SDI	1	Male	12	35-39 years	338	Diphtheria	1	Number	1991	27.3468810973701	52.1889762866192	15.3685289715576
1	Deaths	44636	Low-middle SDI	2	Female	12	35-39 years	338	Diphtheria	1	Number	1991	21.760637352235	39.5173663165565	12.40700413613
1	Deaths	44636	Low-middle SDI	3	Both	12	35-39 years	338	Diphtheria	1	Number	1991	49.1075184496051	81.8227845987807	29.8947407922179
1	Deaths	44636	Low-middle SDI	1	Male	12	35-39 years	338	Diphtheria	2	Percent	1991	0.000181209035772717	0.000345156335602258	0.000102318965749998
1	Deaths	44636	Low-middle SDI	2	Female	12	35-39 years	338	Diphtheria	2	Percent	1991	0.000193500030668971	0.000354302942420295	0.00010879794164038
1	Deaths	44636	Low-middle SDI	3	Both	12	35-39 years	338	Diphtheria	2	Percent	1991	0.000186463029493133	0.000310233019601211	0.000113000705916561
1	Deaths	44636	Low-middle SDI	1	Male	12	35-39 years	338	Diphtheria	3	Rate	1991	0.0811698021448196	0.154905009614897	0.0456161875073286
1	Deaths	44636	Low-middle SDI	2	Female	12	35-39 years	338	Diphtheria	3	Rate	1991	0.0667373850182503	0.121195241117531	0.0380508621394258
1	Deaths	44636	Low-middle SDI	3	Both	12	35-39 years	338	Diphtheria	3	Rate	1991	0.0740716466491714	0.123417932324798	0.0450919278053551
1	Deaths	44636	Low-middle SDI	1	Male	13	40-44 years	338	Diphtheria	1	Number	1991	40.7851753640903	74.20113826712	22.1489249369132
1	Deaths	44636	Low-middle SDI	2	Female	13	40-44 years	338	Diphtheria	1	Number	1991	31.1280969995276	56.4882107129097	17.5648521759152
1	Deaths	44636	Low-middle SDI	3	Both	13	40-44 years	338	Diphtheria	1	Number	1991	71.9132723636179	114.46459847987	45.4909092968824
1	Deaths	44636	Low-middle SDI	1	Male	13	40-44 years	338	Diphtheria	2	Percent	1991	0.000235509018457379	0.000432961808663853	0.000127468745564982
1	Deaths	44636	Low-middle SDI	2	Female	13	40-44 years	338	Diphtheria	2	Percent	1991	0.000261417031368673	0.000475270923604363	0.000142706071272557
1	Deaths	44636	Low-middle SDI	3	Both	13	40-44 years	338	Diphtheria	2	Percent	1991	0.000246072919999144	0.000392572148860472	0.000155247409894838
1	Deaths	44636	Low-middle SDI	1	Male	13	40-44 years	338	Diphtheria	3	Rate	1991	0.14460959534581	0.263090607879407	0.0785321392853889
1	Deaths	44636	Low-middle SDI	2	Female	13	40-44 years	338	Diphtheria	3	Rate	1991	0.115757815675567	0.210065905527307	0.0653194096824819
1	Deaths	44636	Low-middle SDI	3	Both	13	40-44 years	338	Diphtheria	3	Rate	1991	0.130527484106292	0.207761037257054	0.0825690967059041
1	Deaths	44636	Low-middle SDI	1	Male	14	45-49 years	338	Diphtheria	1	Number	1991	67.65761809597	130.227652790811	37.4449845875051
1	Deaths	44636	Low-middle SDI	2	Female	14	45-49 years	338	Diphtheria	1	Number	1991	44.2507840576312	80.9678289051531	24.2116110883631
1	Deaths	44636	Low-middle SDI	3	Both	14	45-49 years	338	Diphtheria	1	Number	1991	111.908402153601	181.322971861934	67.2717386200408
1	Deaths	44636	Low-middle SDI	1	Male	14	45-49 years	338	Diphtheria	2	Percent	1991	0.000336172814450885	0.00065710218032291	0.000187203992899426
1	Deaths	44636	Low-middle SDI	2	Female	14	45-49 years	338	Diphtheria	2	Percent	1991	0.000331806258220538	0.000596256579072662	0.000182489318572458
1	Deaths	44636	Low-middle SDI	3	Both	14	45-49 years	338	Diphtheria	2	Percent	1991	0.000334488004280516	0.000539854325541504	0.0002008503436405
1	Deaths	44636	Low-middle SDI	1	Male	14	45-49 years	338	Diphtheria	3	Rate	1991	0.2903339509448	0.558835945176083	0.160684792404849
1	Deaths	44636	Low-middle SDI	2	Female	14	45-49 years	338	Diphtheria	3	Rate	1991	0.20044016734389	0.366755200406931	0.109669907134217
1	Deaths	44636	Low-middle SDI	3	Both	14	45-49 years	338	Diphtheria	3	Rate	1991	0.246601921227987	0.399564218266183	0.148240343609581
1	Deaths	44636	Low-middle SDI	1	Male	15	50-54 years	338	Diphtheria	1	Number	1991	51.1244597889179	94.0317495867182	27.0486630891242
1	Deaths	44636	Low-middle SDI	2	Female	15	50-54 years	338	Diphtheria	1	Number	1991	35.6344093310087	63.7939604399905	18.4636766672521
1	Deaths	44636	Low-middle SDI	3	Both	15	50-54 years	338	Diphtheria	1	Number	1991	86.7588691199267	134.619908045966	56.1270128454171
1	Deaths	44636	Low-middle SDI	1	Male	15	50-54 years	338	Diphtheria	2	Percent	1991	0.000198059217203407	0.00036189509342659	0.000104208448335082
1	Deaths	44636	Low-middle SDI	2	Female	15	50-54 years	338	Diphtheria	2	Percent	1991	0.000202763198224974	0.000360981700364617	0.00010623547620979
1	Deaths	44636	Low-middle SDI	3	Both	15	50-54 years	338	Diphtheria	2	Percent	1991	0.000199977262740917	0.000305374622587039	0.000130817137834654
1	Deaths	44636	Low-middle SDI	1	Male	15	50-54 years	338	Diphtheria	3	Rate	1991	0.261345639243815	0.480685523258717	0.138271390541912
1	Deaths	44636	Low-middle SDI	2	Female	15	50-54 years	338	Diphtheria	3	Rate	1991	0.193607027553389	0.34660204247857	0.100315891980925
1	Deaths	44636	Low-middle SDI	3	Both	15	50-54 years	338	Diphtheria	3	Rate	1991	0.228507977655663	0.354565743558196	0.147828923166703
1	Deaths	44636	Low-middle SDI	1	Male	16	55-59 years	338	Diphtheria	1	Number	1991	33.4564435566031	60.8719262373825	18.2644886331171
1	Deaths	44636	Low-middle SDI	2	Female	16	55-59 years	338	Diphtheria	1	Number	1991	24.1259639768326	46.8269184618404	13.0150999656024
1	Deaths	44636	Low-middle SDI	3	Both	16	55-59 years	338	Diphtheria	1	Number	1991	57.5824075334357	90.2636177811872	36.0309001143499
1	Deaths	44636	Low-middle SDI	1	Male	16	55-59 years	338	Diphtheria	2	Percent	1991	0.000105011089674668	0.00019057608119657	5.72410543674944e-05
1	Deaths	44636	Low-middle SDI	2	Female	16	55-59 years	338	Diphtheria	2	Percent	1991	0.000109855861446126	0.000209634000083723	5.93679469280714e-05
1	Deaths	44636	Low-middle SDI	3	Both	16	55-59 years	338	Diphtheria	2	Percent	1991	0.000106990789736115	0.000171976743620481	6.71307033312415e-05
1	Deaths	44636	Low-middle SDI	1	Male	16	55-59 years	338	Diphtheria	3	Rate	1991	0.205401183771631	0.373714728119991	0.112132288654014
1	Deaths	44636	Low-middle SDI	2	Female	16	55-59 years	338	Diphtheria	3	Rate	1991	0.156001821570362	0.302789334577004	0.0841574373775919
1	Deaths	44636	Low-middle SDI	3	Both	16	55-59 years	338	Diphtheria	3	Rate	1991	0.181341802395367	0.284263333895208	0.11347056589931
1	Deaths	44636	Low-middle SDI	1	Male	22	All ages	338	Diphtheria	1	Number	1991	3048.89692392771	4344.9818568834	2168.18558953229
1	Deaths	44636	Low-middle SDI	2	Female	22	All ages	338	Diphtheria	1	Number	1991	3165.02280143829	4571.13452889321	2116.05843017034
1	Deaths	44636	Low-middle SDI	3	Both	22	All ages	338	Diphtheria	1	Number	1991	6213.91972536599	8357.5791508093	4510.59971282188
1	Deaths	44636	Low-middle SDI	1	Male	22	All ages	338	Diphtheria	2	Percent	1991	0.000501111479574807	0.000700271395020244	0.000358547689790911
1	Deaths	44636	Low-middle SDI	2	Female	22	All ages	338	Diphtheria	2	Percent	1991	0.000604460057639153	0.000867304424612246	0.000413400367928793
1	Deaths	44636	Low-middle SDI	3	Both	22	All ages	338	Diphtheria	2	Percent	1991	0.000548909714584331	0.000738848681938923	0.000402913677045683
1	Deaths	44636	Low-middle SDI	1	Male	22	All ages	338	Diphtheria	3	Rate	1991	0.506001858013094	0.721103057096435	0.359837004724718
1	Deaths	44636	Low-middle SDI	2	Female	22	All ages	338	Diphtheria	3	Rate	1991	0.544730951502573	0.786736342069548	0.364194065704019
1	Deaths	44636	Low-middle SDI	3	Both	22	All ages	338	Diphtheria	3	Rate	1991	0.525014287037098	0.706132144145108	0.381100721766637
1	Deaths	44636	Low-middle SDI	1	Male	27	Age-standardized	338	Diphtheria	3	Rate	1991	0.377292156196584	0.522615535303664	0.276402475154962
1	Deaths	44636	Low-middle SDI	2	Female	27	Age-standardized	338	Diphtheria	3	Rate	1991	0.403029256336019	0.571721478705478	0.274024624593411
1	Deaths	44636	Low-middle SDI	3	Both	27	Age-standardized	338	Diphtheria	3	Rate	1991	0.389748187072005	0.515883229312526	0.286418034073209
1	Deaths	44636	Low-middle SDI	1	Male	34	2-4 years	338	Diphtheria	1	Number	1991	1085.60943602505	1951.41537445736	561.519322488807
1	Deaths	44636	Low-middle SDI	2	Female	34	2-4 years	338	Diphtheria	1	Number	1991	1204.91764515128	2329.52743312516	565.054948349628
1	Deaths	44636	Low-middle SDI	3	Both	34	2-4 years	338	Diphtheria	1	Number	1991	2290.52708117633	3892.89397205753	1373.67639233054
1	Deaths	44636	Low-middle SDI	1	Male	34	2-4 years	338	Diphtheria	2	Percent	1991	0.00328036241831796	0.00593647944433187	0.0017371339513084
1	Deaths	44636	Low-middle SDI	2	Female	34	2-4 years	338	Diphtheria	2	Percent	1991	0.00337889927259364	0.00629731150491586	0.00160991843465586
1	Deaths	44636	Low-middle SDI	3	Both	34	2-4 years	338	Diphtheria	2	Percent	1991	0.0033313663126969	0.00569333371086264	0.00200691137913694
1	Deaths	44636	Low-middle SDI	1	Male	34	2-4 years	338	Diphtheria	3	Rate	1991	2.05862857761383	3.70044633304037	1.06480257613673
1	Deaths	44636	Low-middle SDI	2	Female	34	2-4 years	338	Diphtheria	3	Rate	1991	2.42021800376879	4.67912828450193	1.13497894616915
1	Deaths	44636	Low-middle SDI	3	Both	34	2-4 years	338	Diphtheria	3	Rate	1991	2.23422254793382	3.79720089780377	1.33990940099826
1	Deaths	44636	Low-middle SDI	1	Male	238	12-23 months	338	Diphtheria	1	Number	1991	448.186664752407	858.201275575528	226.291753017321
1	Deaths	44636	Low-middle SDI	2	Female	238	12-23 months	338	Diphtheria	1	Number	1991	562.431144422507	1079.58156021935	256.106586126336
1	Deaths	44636	Low-middle SDI	3	Both	238	12-23 months	338	Diphtheria	1	Number	1991	1010.61780917491	1612.65161651695	587.5311658908
1	Deaths	44636	Low-middle SDI	1	Male	238	12-23 months	338	Diphtheria	2	Percent	1991	0.00192274733253767	0.00366431866781566	0.00100972277549633
1	Deaths	44636	Low-middle SDI	2	Female	238	12-23 months	338	Diphtheria	2	Percent	1991	0.00203943312679245	0.00388169226785508	0.00093300868344836
1	Deaths	44636	Low-middle SDI	3	Both	238	12-23 months	338	Diphtheria	2	Percent	1991	0.00198608008177831	0.00313816693065305	0.00116696551387213
1	Deaths	44636	Low-middle SDI	1	Male	238	12-23 months	338	Diphtheria	3	Rate	1991	2.47793503211841	4.74482436136757	1.25112214704307
1	Deaths	44636	Low-middle SDI	2	Female	238	12-23 months	338	Diphtheria	3	Rate	1991	3.27756665061841	6.29125992308037	1.49246074655644
1	Deaths	44636	Low-middle SDI	3	Both	238	12-23 months	338	Diphtheria	3	Rate	1991	2.86723475346854	4.57527140145057	1.66689104654045
1	Deaths	44636	Low-middle SDI	1	Male	388	1-5 months	338	Diphtheria	1	Number	1991	170.86051042363	314.779366314872	92.1689761976865
1	Deaths	44636	Low-middle SDI	2	Female	388	1-5 months	338	Diphtheria	1	Number	1991	140.529470343869	259.757710251141	73.6020634817626
1	Deaths	44636	Low-middle SDI	3	Both	388	1-5 months	338	Diphtheria	1	Number	1991	311.389980767499	486.357379171042	186.156016090275
1	Deaths	44636	Low-middle SDI	1	Male	388	1-5 months	338	Diphtheria	2	Percent	1991	0.000390576745124822	0.000709599548162708	0.000212128071434669
1	Deaths	44636	Low-middle SDI	2	Female	388	1-5 months	338	Diphtheria	2	Percent	1991	0.000359141374399059	0.000662358383612745	0.000189129251407242
1	Deaths	44636	Low-middle SDI	3	Both	388	1-5 months	338	Diphtheria	2	Percent	1991	0.000375671687651281	0.000586564641717189	0.000225039173373988
1	Deaths	44636	Low-middle SDI	1	Male	388	1-5 months	338	Diphtheria	3	Rate	1991	2.11747466738917	3.90106135312338	1.14225031713826
1	Deaths	44636	Low-middle SDI	2	Female	388	1-5 months	338	Diphtheria	3	Rate	1991	1.84065103857202	3.402299161741	0.964037751350284
1	Deaths	44636	Low-middle SDI	3	Both	388	1-5 months	338	Diphtheria	3	Rate	1991	1.98289072288587	3.09706026118232	1.18541719423661
1	Deaths	44636	Low-middle SDI	1	Male	389	6-11 months	338	Diphtheria	1	Number	1991	328.308537628871	575.824536201167	172.227444666414
1	Deaths	44636	Low-middle SDI	2	Female	389	6-11 months	338	Diphtheria	1	Number	1991	304.711032748733	575.425105571838	158.339217838485
1	Deaths	44636	Low-middle SDI	3	Both	389	6-11 months	338	Diphtheria	1	Number	1991	633.019570377605	1024.15535574415	371.341508222043
1	Deaths	44636	Low-middle SDI	1	Male	389	6-11 months	338	Diphtheria	2	Percent	1991	0.00129621114561487	0.00233066305284103	0.000681181280940404
1	Deaths	44636	Low-middle SDI	2	Female	389	6-11 months	338	Diphtheria	2	Percent	1991	0.00123378191235235	0.00231123729210197	0.00065576124232321
1	Deaths	44636	Low-middle SDI	3	Both	389	6-11 months	338	Diphtheria	2	Percent	1991	0.00126526538192215	0.00208170478939521	0.000746657220065157
1	Deaths	44636	Low-middle SDI	1	Male	389	6-11 months	338	Diphtheria	3	Rate	1991	3.53717107748875	6.20388951767555	1.85556531798904
1	Deaths	44636	Low-middle SDI	2	Female	389	6-11 months	338	Diphtheria	3	Rate	1991	3.46440150864804	6.5422757616423	1.80023224039327
1	Deaths	44636	Low-middle SDI	3	Both	389	6-11 months	338	Diphtheria	3	Rate	1991	3.50176485414892	5.66546659496474	2.05420290813904
1	Deaths	44639	Middle SDI	1	Male	6	5-9 years	338	Diphtheria	1	Number	1991	102.863727620194	145.667454286812	70.8601251114737
1	Deaths	44639	Middle SDI	2	Female	6	5-9 years	338	Diphtheria	1	Number	1991	85.4437539260353	138.801090144478	56.156647158543
1	Deaths	44639	Middle SDI	3	Both	6	5-9 years	338	Diphtheria	1	Number	1991	188.307481546229	260.630170182412	136.853002891859
1	Deaths	44639	Middle SDI	1	Male	6	5-9 years	338	Diphtheria	2	Percent	1991	0.000817883774488883	0.00115066427055615	0.000561433375047159
1	Deaths	44639	Middle SDI	2	Female	6	5-9 years	338	Diphtheria	2	Percent	1991	0.00101103393256607	0.00159713336013921	0.000667738223655566
1	Deaths	44639	Middle SDI	3	Both	6	5-9 years	338	Diphtheria	2	Percent	1991	0.000895567272244396	0.00125364505518431	0.000644183534340179
1	Deaths	44639	Middle SDI	1	Male	6	5-9 years	338	Diphtheria	3	Rate	1991	0.101220641913321	0.143340646600249	0.0697282464458688
1	Deaths	44639	Middle SDI	2	Female	6	5-9 years	338	Diphtheria	3	Rate	1991	0.0892797368193744	0.145032541630469	0.0586777903427942
1	Deaths	44639	Middle SDI	3	Both	6	5-9 years	338	Diphtheria	3	Rate	1991	0.0954293047392886	0.132080551077223	0.0693535212208111
1	Deaths	44639	Middle SDI	1	Male	7	10-14 years	338	Diphtheria	1	Number	1991	32.3197870532008	47.5208131521381	22.1405106666342
1	Deaths	44639	Middle SDI	2	Female	7	10-14 years	338	Diphtheria	1	Number	1991	28.1850379626933	43.8213660086001	17.7114851942775
1	Deaths	44639	Middle SDI	3	Both	7	10-14 years	338	Diphtheria	1	Number	1991	60.5048250158942	84.1050009986821	44.4192317053664
1	Deaths	44639	Middle SDI	1	Male	7	10-14 years	338	Diphtheria	2	Percent	1991	0.000422084952178544	0.000620274857670054	0.000289694921599864
1	Deaths	44639	Middle SDI	2	Female	7	10-14 years	338	Diphtheria	2	Percent	1991	0.000521478962568116	0.000807572902710998	0.000329355631438486
1	Deaths	44639	Middle SDI	3	Both	7	10-14 years	338	Diphtheria	2	Percent	1991	0.000463230085557032	0.000643556053351521	0.000341150581151247
1	Deaths	44639	Middle SDI	1	Male	7	10-14 years	338	Diphtheria	3	Rate	1991	0.034280698063315	0.0504040031176604	0.0234838230796859
1	Deaths	44639	Middle SDI	2	Female	7	10-14 years	338	Diphtheria	3	Rate	1991	0.0313793388619804	0.0487877821984432	0.0197187847110877
1	Deaths	44639	Middle SDI	3	Both	7	10-14 years	338	Diphtheria	3	Rate	1991	0.0328651583609342	0.0456843594877285	0.024127746570367
1	Deaths	44639	Middle SDI	1	Male	8	15-19 years	338	Diphtheria	1	Number	1991	14.5155104771291	20.7898258392493	9.78048156096491
1	Deaths	44639	Middle SDI	2	Female	8	15-19 years	338	Diphtheria	1	Number	1991	10.6934914405365	15.8167596440763	7.15733956151499
1	Deaths	44639	Middle SDI	3	Both	8	15-19 years	338	Diphtheria	1	Number	1991	25.2090019176656	33.8073940628569	18.8300286403309
1	Deaths	44639	Middle SDI	1	Male	8	15-19 years	338	Diphtheria	2	Percent	1991	0.000108776732648915	0.000155620810669272	7.28602733259858e-05
1	Deaths	44639	Middle SDI	2	Female	8	15-19 years	338	Diphtheria	2	Percent	1991	0.000135976587191712	0.000200872972229515	9.18488988676663e-05
1	Deaths	44639	Middle SDI	3	Both	8	15-19 years	338	Diphtheria	2	Percent	1991	0.000118843979216225	0.000162794179619948	8.83304399990545e-05
1	Deaths	44639	Middle SDI	1	Male	8	15-19 years	338	Diphtheria	3	Rate	1991	0.0154235762800709	0.0220904022070928	0.0103923319575327
1	Deaths	44639	Middle SDI	2	Female	8	15-19 years	338	Diphtheria	3	Rate	1991	0.0117051575944661	0.017313116609033	0.00783446529045303
1	Deaths	44639	Middle SDI	3	Both	8	15-19 years	338	Diphtheria	3	Rate	1991	0.0135919879075735	0.0182280001719114	0.0101526241465073
1	Deaths	44639	Middle SDI	1	Male	9	20-24 years	338	Diphtheria	1	Number	1991	7.91099821837025	11.4609820072483	5.23392215022373
1	Deaths	44639	Middle SDI	2	Female	9	20-24 years	338	Diphtheria	1	Number	1991	5.73739557327944	8.5052694877415	3.75922225063405
1	Deaths	44639	Middle SDI	3	Both	9	20-24 years	338	Diphtheria	1	Number	1991	13.6483937916497	18.9299821652705	9.97490899658884
1	Deaths	44639	Middle SDI	1	Male	9	20-24 years	338	Diphtheria	2	Percent	1991	4.69764067136253e-05	6.75365343224143e-05	3.13983715142553e-05
1	Deaths	44639	Middle SDI	2	Female	9	20-24 years	338	Diphtheria	2	Percent	1991	5.84175579717139e-05	8.75363117359945e-05	3.83830754991137e-05
1	Deaths	44639	Middle SDI	3	Both	9	20-24 years	338	Diphtheria	2	Percent	1991	5.11887544846887e-05	7.14605229657592e-05	3.70604684007095e-05
1	Deaths	44639	Middle SDI	1	Male	9	20-24 years	338	Diphtheria	3	Rate	1991	0.00870147486844138	0.0126061773939161	0.00575690207435449
1	Deaths	44639	Middle SDI	2	Female	9	20-24 years	338	Diphtheria	3	Rate	1991	0.00647481634313047	0.00959844186767133	0.00424239070759285
1	Deaths	44639	Middle SDI	3	Both	9	20-24 years	338	Diphtheria	3	Rate	1991	0.00760243791040088	0.010544391981459	0.00555623082584722
1	Deaths	44639	Middle SDI	1	Male	10	25-29 years	338	Diphtheria	1	Number	1991	5.60206353666665	7.89468781444909	3.87650345022757
1	Deaths	44639	Middle SDI	2	Female	10	25-29 years	338	Diphtheria	1	Number	1991	4.12335266225312	6.17240880160751	2.71885343303491
1	Deaths	44639	Middle SDI	3	Both	10	25-29 years	338	Diphtheria	1	Number	1991	9.72541619891976	13.1570810418743	6.90621829932127
1	Deaths	44639	Middle SDI	1	Male	10	25-29 years	338	Diphtheria	2	Percent	1991	3.30495123662478e-05	4.68167557531655e-05	2.28742673451599e-05
1	Deaths	44639	Middle SDI	2	Female	10	25-29 years	338	Diphtheria	2	Percent	1991	4.07431879276151e-05	6.08352274843894e-05	2.68730171951691e-05
1	Deaths	44639	Middle SDI	3	Both	10	25-29 years	338	Diphtheria	2	Percent	1991	3.59228232880372e-05	4.87925673287344e-05	2.54690963038132e-05
1	Deaths	44639	Middle SDI	1	Male	10	25-29 years	338	Diphtheria	3	Rate	1991	0.00697955656399037	0.0098359148901727	0.00482969800757852
1	Deaths	44639	Middle SDI	2	Female	10	25-29 years	338	Diphtheria	3	Rate	1991	0.00522293234765384	0.00781841288715851	0.00344389352720759
1	Deaths	44639	Middle SDI	3	Both	10	25-29 years	338	Diphtheria	3	Rate	1991	0.00610850882915661	0.00826392866550488	0.00433777790015534
1	Deaths	44639	Middle SDI	1	Male	11	30-34 years	338	Diphtheria	1	Number	1991	7.98248867784262	11.4264383070098	5.38813323200209
1	Deaths	44639	Middle SDI	2	Female	11	30-34 years	338	Diphtheria	1	Number	1991	5.36159274456176	7.88336082555094	3.65229976435495
1	Deaths	44639	Middle SDI	3	Both	11	30-34 years	338	Diphtheria	1	Number	1991	13.3440814224044	17.9493359624235	9.67094084635222
1	Deaths	44639	Middle SDI	1	Male	11	30-34 years	338	Diphtheria	2	Percent	1991	4.65720986789461e-05	6.63883908297555e-05	3.14558636865204e-05
1	Deaths	44639	Middle SDI	2	Female	11	30-34 years	338	Diphtheria	2	Percent	1991	5.48869624360565e-05	8.09628696301654e-05	3.75269388120091e-05
1	Deaths	44639	Middle SDI	3	Both	11	30-34 years	338	Diphtheria	2	Percent	1991	4.95862431419323e-05	6.66971186883557e-05	3.60648290785116e-05
1	Deaths	44639	Middle SDI	1	Male	11	30-34 years	338	Diphtheria	3	Rate	1991	0.0126824345364979	0.0181541198068004	0.00856056923431348
1	Deaths	44639	Middle SDI	2	Female	11	30-34 years	338	Diphtheria	3	Rate	1991	0.00883131074125741	0.0129850237518527	0.00601586052427339
1	Deaths	44639	Middle SDI	3	Both	11	30-34 years	338	Diphtheria	3	Rate	1991	0.0107916008673001	0.0145159538081302	0.00782106540880934
1	Deaths	44639	Middle SDI	1	Male	12	35-39 years	338	Diphtheria	1	Number	1991	9.33468912876469	13.2360234452586	6.36979615820687
1	Deaths	44639	Middle SDI	2	Female	12	35-39 years	338	Diphtheria	1	Number	1991	6.00652465425628	8.47849732643458	4.07066743429666
1	Deaths	44639	Middle SDI	3	Both	12	35-39 years	338	Diphtheria	1	Number	1991	15.341213783021	20.5905809888527	11.3751080081553
1	Deaths	44639	Middle SDI	1	Male	12	35-39 years	338	Diphtheria	2	Percent	1991	4.37809694625126e-05	6.2880415129725e-05	2.9877937584974e-05
1	Deaths	44639	Middle SDI	2	Female	12	35-39 years	338	Diphtheria	2	Percent	1991	5.03447688660104e-05	7.14328601196278e-05	3.38408931220958e-05
1	Deaths	44639	Middle SDI	3	Both	12	35-39 years	338	Diphtheria	2	Percent	1991	4.613126354455e-05	6.27920783783926e-05	3.37106644341692e-05
1	Deaths	44639	Middle SDI	1	Male	12	35-39 years	338	Diphtheria	3	Rate	1991	0.0155419183094692	0.0220374982273942	0.0106054792155594
1	Deaths	44639	Middle SDI	2	Female	12	35-39 years	338	Diphtheria	3	Rate	1991	0.0104800504366509	0.0147930932981489	0.00710240987557283
1	Deaths	44639	Middle SDI	3	Both	12	35-39 years	338	Diphtheria	3	Rate	1991	0.0130702276036629	0.0175425219817883	0.0096912312666802
1	Deaths	44639	Middle SDI	1	Male	13	40-44 years	338	Diphtheria	1	Number	1991	12.5052772259687	17.0691915825854	8.29916487183472
1	Deaths	44639	Middle SDI	2	Female	13	40-44 years	338	Diphtheria	1	Number	1991	8.01743254340644	11.2931676131007	5.44914279302765
1	Deaths	44639	Middle SDI	3	Both	13	40-44 years	338	Diphtheria	1	Number	1991	20.5227097693751	26.6764272517479	15.1133919363771
1	Deaths	44639	Middle SDI	1	Male	13	40-44 years	338	Diphtheria	2	Percent	1991	5.40752417687858e-05	7.33841006675202e-05	3.67152661854956e-05
1	Deaths	44639	Middle SDI	2	Female	13	40-44 years	338	Diphtheria	2	Percent	1991	6.1665559924606e-05	8.70913560524499e-05	4.20980480439313e-05
1	Deaths	44639	Middle SDI	3	Both	13	40-44 years	338	Diphtheria	2	Percent	1991	5.67899168529884e-05	7.35327274865086e-05	4.12876466378212e-05
1	Deaths	44639	Middle SDI	1	Male	13	40-44 years	338	Diphtheria	3	Rate	1991	0.0263517446785206	0.035969052930628	0.0174884146745171
1	Deaths	44639	Middle SDI	2	Female	13	40-44 years	338	Diphtheria	3	Rate	1991	0.0180485040527215	0.0254226998892229	0.0122668791101585
1	Deaths	44639	Middle SDI	3	Both	13	40-44 years	338	Diphtheria	3	Rate	1991	0.0223372042246828	0.0290349963627307	0.0164496270718741
1	Deaths	44639	Middle SDI	1	Male	14	45-49 years	338	Diphtheria	1	Number	1991	18.468597810898	26.3706949013565	12.1997229844668
1	Deaths	44639	Middle SDI	2	Female	14	45-49 years	338	Diphtheria	1	Number	1991	11.2703751930065	16.4205501843285	7.32653677713524
1	Deaths	44639	Middle SDI	3	Both	14	45-49 years	338	Diphtheria	1	Number	1991	29.7389730039045	39.2872380202134	21.7211044469506
1	Deaths	44639	Middle SDI	1	Male	14	45-49 years	338	Diphtheria	2	Percent	1991	7.40394408861895e-05	0.000107315341129985	4.99318343381243e-05
1	Deaths	44639	Middle SDI	2	Female	14	45-49 years	338	Diphtheria	2	Percent	1991	8.00184200918981e-05	0.000114853944830612	5.21495802005105e-05
1	Deaths	44639	Middle SDI	3	Both	14	45-49 years	338	Diphtheria	2	Percent	1991	7.61965061837358e-05	0.000102872141248653	5.61938542360214e-05
1	Deaths	44639	Middle SDI	1	Male	14	45-49 years	338	Diphtheria	3	Rate	1991	0.0493806499110766	0.0705089832032236	0.0326191655628879
1	Deaths	44639	Middle SDI	2	Female	14	45-49 years	338	Diphtheria	3	Rate	1991	0.0323026452561993	0.0470638464498612	0.0209989919958614
1	Deaths	44639	Middle SDI	3	Both	14	45-49 years	338	Diphtheria	3	Rate	1991	0.0411381934303766	0.0543463957820126	0.0300470025021627
1	Deaths	44639	Middle SDI	1	Male	15	50-54 years	338	Diphtheria	1	Number	1991	14.3895840185738	19.6685415961029	10.0034782219907
1	Deaths	44639	Middle SDI	2	Female	15	50-54 years	338	Diphtheria	1	Number	1991	9.40806653513766	13.8608716352326	6.30401239157599
1	Deaths	44639	Middle SDI	3	Both	15	50-54 years	338	Diphtheria	1	Number	1991	23.7976505537115	30.8312177730164	17.5547343620996
1	Deaths	44639	Middle SDI	1	Male	15	50-54 years	338	Diphtheria	2	Percent	1991	4.28505500453877e-05	6.0107960086244e-05	2.98531416069742e-05
1	Deaths	44639	Middle SDI	2	Female	15	50-54 years	338	Diphtheria	2	Percent	1991	4.62908971674547e-05	6.66757038941925e-05	3.07368516492038e-05
1	Deaths	44639	Middle SDI	3	Both	15	50-54 years	338	Diphtheria	2	Percent	1991	4.413815391202e-05	5.75054702190534e-05	3.25281556883447e-05
1	Deaths	44639	Middle SDI	1	Male	15	50-54 years	338	Diphtheria	3	Rate	1991	0.0445787099018151	0.0609328392587791	0.0309906216254504
1	Deaths	44639	Middle SDI	2	Female	15	50-54 years	338	Diphtheria	3	Rate	1991	0.0312483326119333	0.0460380595238555	0.020938401664783
1	Deaths	44639	Middle SDI	3	Both	15	50-54 years	338	Diphtheria	3	Rate	1991	0.0381455319415029	0.0494197189635011	0.0281386886836874
1	Deaths	44639	Middle SDI	1	Male	16	55-59 years	338	Diphtheria	1	Number	1991	9.40730136386418	13.3849218717344	6.18649982278314
1	Deaths	44639	Middle SDI	2	Female	16	55-59 years	338	Diphtheria	1	Number	1991	6.38771493060384	9.20770609104395	4.36074380984488
1	Deaths	44639	Middle SDI	3	Both	16	55-59 years	338	Diphtheria	1	Number	1991	15.795016294468	21.3334438504742	11.6766295017671
1	Deaths	44639	Middle SDI	1	Male	16	55-59 years	338	Diphtheria	2	Percent	1991	2.19045577718143e-05	3.12886964572488e-05	1.45036807136857e-05
1	Deaths	44639	Middle SDI	2	Female	16	55-59 years	338	Diphtheria	2	Percent	1991	2.30840884667214e-05	3.31760222684835e-05	1.5632413988135e-05
1	Deaths	44639	Middle SDI	3	Both	16	55-59 years	338	Diphtheria	2	Percent	1991	2.2364467545221e-05	3.02354266389859e-05	1.66268556034424e-05
1	Deaths	44639	Middle SDI	1	Male	16	55-59 years	338	Diphtheria	3	Rate	1991	0.0338002448300629	0.0480917554139088	0.0222279695911983
1	Deaths	44639	Middle SDI	2	Female	16	55-59 years	338	Diphtheria	3	Rate	1991	0.0240671564587282	0.034692109076037	0.0164300856704082
1	Deaths	44639	Middle SDI	3	Both	16	55-59 years	338	Diphtheria	3	Rate	1991	0.0290492340201468	0.0392351733809312	0.0214749473276696
1	Deaths	44639	Middle SDI	1	Male	22	All ages	338	Diphtheria	1	Number	1991	557.122026931393	669.953873383864	463.912921833856
1	Deaths	44639	Middle SDI	2	Female	22	All ages	338	Diphtheria	1	Number	1991	489.144032881156	607.76185842794	397.676262366585
1	Deaths	44639	Middle SDI	3	Both	22	All ages	338	Diphtheria	1	Number	1991	1046.26605981255	1241.26098568972	880.356902400105
1	Deaths	44639	Middle SDI	1	Male	22	All ages	338	Diphtheria	2	Percent	1991	8.49132659747028e-05	0.000102541691583395	7.03865310980345e-05
1	Deaths	44639	Middle SDI	2	Female	22	All ages	338	Diphtheria	2	Percent	1991	9.41440828554602e-05	0.000117462938678501	7.6479687845787e-05
1	Deaths	44639	Middle SDI	3	Both	22	All ages	338	Diphtheria	2	Percent	1991	8.8966434223468e-05	0.000106105813407701	7.58498251609702e-05
1	Deaths	44639	Middle SDI	1	Male	22	All ages	338	Diphtheria	3	Rate	1991	0.0624237042788128	0.0750661443111629	0.0519799283528289
1	Deaths	44639	Middle SDI	2	Female	22	All ages	338	Diphtheria	3	Rate	1991	0.0568786629007698	0.0706717848848154	0.0462426045301113
1	Deaths	44639	Middle SDI	3	Both	22	All ages	338	Diphtheria	3	Rate	1991	0.0597026114165163	0.0708295195090168	0.050235411498733
1	Deaths	44639	Middle SDI	1	Male	27	Age-standardized	338	Diphtheria	3	Rate	1991	0.0565073246797512	0.0674846133720619	0.0475337931669414
1	Deaths	44639	Middle SDI	2	Female	27	Age-standardized	338	Diphtheria	3	Rate	1991	0.0523790708957326	0.0645770589661157	0.0430014902102217
1	Deaths	44639	Middle SDI	3	Both	27	Age-standardized	338	Diphtheria	3	Rate	1991	0.0544981963525992	0.0639277367501504	0.0461434428486757
1	Deaths	44639	Middle SDI	1	Male	34	2-4 years	338	Diphtheria	1	Number	1991	130.456313826543	200.536422974683	86.395839688548
1	Deaths	44639	Middle SDI	2	Female	34	2-4 years	338	Diphtheria	1	Number	1991	136.028576653834	206.809468742303	87.2592647695705
1	Deaths	44639	Middle SDI	3	Both	34	2-4 years	338	Diphtheria	1	Number	1991	266.484890480377	378.409913314826	189.655656774555
1	Deaths	44639	Middle SDI	1	Male	34	2-4 years	338	Diphtheria	2	Percent	1991	0.000746683680035753	0.00110533491625966	0.000497247748220765
1	Deaths	44639	Middle SDI	2	Female	34	2-4 years	338	Diphtheria	2	Percent	1991	0.000829966735599199	0.00126602025461167	0.000539993044440317
1	Deaths	44639	Middle SDI	3	Both	34	2-4 years	338	Diphtheria	2	Percent	1991	0.000786758257024754	0.00110357074848012	0.000568406905019134
1	Deaths	44639	Middle SDI	1	Male	34	2-4 years	338	Diphtheria	3	Rate	1991	0.208862043727856	0.321061096361012	0.138320722988748
1	Deaths	44639	Middle SDI	2	Female	34	2-4 years	338	Diphtheria	3	Rate	1991	0.234021953171882	0.355792562122268	0.150119806264559
1	Deaths	44639	Middle SDI	3	Both	34	2-4 years	338	Diphtheria	3	Rate	1991	0.220989853370145	0.313806726927396	0.157277118811034
1	Deaths	44639	Middle SDI	1	Male	238	12-23 months	338	Diphtheria	1	Number	1991	81.2979483759106	120.432239900581	53.5332861366201
1	Deaths	44639	Middle SDI	2	Female	238	12-23 months	338	Diphtheria	1	Number	1991	81.2960602859686	123.271074963455	53.3161084614964
1	Deaths	44639	Middle SDI	3	Both	238	12-23 months	338	Diphtheria	1	Number	1991	162.594008661879	227.333540891548	118.367507004294
1	Deaths	44639	Middle SDI	1	Male	238	12-23 months	338	Diphtheria	2	Percent	1991	0.000490042956724817	0.00072037375359239	0.000332093982133484
1	Deaths	44639	Middle SDI	2	Female	238	12-23 months	338	Diphtheria	2	Percent	1991	0.000524949834136138	0.000787132793251887	0.000342088887434006
1	Deaths	44639	Middle SDI	3	Both	238	12-23 months	338	Diphtheria	2	Percent	1991	0.000506945884940948	0.000689342379236946	0.000374561164709361
1	Deaths	44639	Middle SDI	1	Male	238	12-23 months	338	Diphtheria	3	Rate	1991	0.391571221287202	0.580061369349352	0.257842844140515
1	Deaths	44639	Middle SDI	2	Female	238	12-23 months	338	Diphtheria	3	Rate	1991	0.423271873959123	0.641816820165674	0.277592900090393
1	Deaths	44639	Middle SDI	3	Both	238	12-23 months	338	Diphtheria	3	Rate	1991	0.406804722807758	0.568780847759333	0.296151508118986
1	Deaths	44639	Middle SDI	1	Male	388	1-5 months	338	Diphtheria	1	Number	1991	33.5662012284774	49.0683429390565	22.1646576620796
1	Deaths	44639	Middle SDI	2	Female	388	1-5 months	338	Diphtheria	1	Number	1991	23.7618416424682	35.7958594585951	15.1169951316479
1	Deaths	44639	Middle SDI	3	Both	388	1-5 months	338	Diphtheria	1	Number	1991	57.3280428709456	76.7013886506662	41.5184270492902
1	Deaths	44639	Middle SDI	1	Male	388	1-5 months	338	Diphtheria	2	Percent	1991	0.000122494256427151	0.00017657059139994	8.23078928618755e-05
1	Deaths	44639	Middle SDI	2	Female	388	1-5 months	338	Diphtheria	2	Percent	1991	0.000110767310464216	0.000161261863427836	7.1755548337747e-05
1	Deaths	44639	Middle SDI	3	Both	388	1-5 months	338	Diphtheria	2	Percent	1991	0.000117320661496869	0.000156579701217577	8.57418099433406e-05
1	Deaths	44639	Middle SDI	1	Male	388	1-5 months	338	Diphtheria	3	Rate	1991	0.3789061763544	0.553899384578278	0.250201851194818
1	Deaths	44639	Middle SDI	2	Female	388	1-5 months	338	Diphtheria	3	Rate	1991	0.291330372276175	0.438872593249676	0.185340845447308
1	Deaths	44639	Middle SDI	3	Both	388	1-5 months	338	Diphtheria	3	Rate	1991	0.336925860866929	0.450786039547704	0.244010279697032
1	Deaths	44639	Middle SDI	1	Male	389	6-11 months	338	Diphtheria	1	Number	1991	76.5015383689895	110.384827020951	51.3232224913687
1	Deaths	44639	Middle SDI	2	Female	389	6-11 months	338	Diphtheria	1	Number	1991	67.4228161331154	103.642533083426	44.645917819034
1	Deaths	44639	Middle SDI	3	Both	389	6-11 months	338	Diphtheria	1	Number	1991	143.924354502105	197.322971192482	102.435353500861
1	Deaths	44639	Middle SDI	1	Male	389	6-11 months	338	Diphtheria	2	Percent	1991	0.000414156563768136	0.000576404413340774	0.000284990274182432
1	Deaths	44639	Middle SDI	2	Female	389	6-11 months	338	Diphtheria	2	Percent	1991	0.000414715057866957	0.000614439705777809	0.000279516891683011
1	Deaths	44639	Middle SDI	3	Both	389	6-11 months	338	Diphtheria	2	Percent	1991	0.000414378663830052	0.000565881411293743	0.00030675547332122
1	Deaths	44639	Middle SDI	1	Male	389	6-11 months	338	Diphtheria	3	Rate	1991	0.740666163406042	1.06871453922276	0.4968968612496
1	Deaths	44639	Middle SDI	2	Female	389	6-11 months	338	Diphtheria	3	Rate	1991	0.707866710369317	1.08813459828288	0.468733891440885
1	Deaths	44639	Middle SDI	3	Both	389	6-11 months	338	Diphtheria	3	Rate	1991	0.724930534553052	0.993893267619767	0.515955175393364
1	Deaths	44637	Low SDI	1	Male	6	5-9 years	338	Diphtheria	1	Number	1990	736.676740910376	1194.85166811682	438.92610316434
1	Deaths	44637	Low SDI	2	Female	6	5-9 years	338	Diphtheria	1	Number	1990	551.199046931207	944.208238792718	288.957471887805
1	Deaths	44637	Low SDI	3	Both	6	5-9 years	338	Diphtheria	1	Number	1990	1287.87578784158	1915.1470963003	819.737916577687
1	Deaths	44637	Low SDI	1	Male	6	5-9 years	338	Diphtheria	2	Percent	1990	0.00632513680690817	0.0100363600396402	0.00376145995521181
1	Deaths	44637	Low SDI	2	Female	6	5-9 years	338	Diphtheria	2	Percent	1990	0.00588305321375542	0.0101610689846616	0.00307749045861261
1	Deaths	44637	Low SDI	3	Both	6	5-9 years	338	Diphtheria	2	Percent	1990	0.00612788784834223	0.00905139324988307	0.00386210119300511
1	Deaths	44637	Low SDI	1	Male	6	5-9 years	338	Diphtheria	3	Rate	1990	1.91134356326577	3.10010065213977	1.13881508054094
1	Deaths	44637	Low SDI	2	Female	6	5-9 years	338	Diphtheria	3	Rate	1990	1.48174260841759	2.53823657066794	0.776780367274885
1	Deaths	44637	Low SDI	3	Both	6	5-9 years	338	Diphtheria	3	Rate	1990	1.70035169977478	2.5285230542074	1.08228042873507
1	Deaths	44637	Low SDI	1	Male	7	10-14 years	338	Diphtheria	1	Number	1990	204.847359721138	326.394356375342	122.216394121212
1	Deaths	44637	Low SDI	2	Female	7	10-14 years	338	Diphtheria	1	Number	1990	161.343158272437	257.44085185403	94.6724594999163
1	Deaths	44637	Low SDI	3	Both	7	10-14 years	338	Diphtheria	1	Number	1990	366.190517993575	530.568978054827	237.545605877826
1	Deaths	44637	Low SDI	1	Male	7	10-14 years	338	Diphtheria	2	Percent	1990	0.00371459102697821	0.00585512856246686	0.00223889379775841
1	Deaths	44637	Low SDI	2	Female	7	10-14 years	338	Diphtheria	2	Percent	1990	0.00335507207704202	0.00531507476071744	0.0020202112800727
1	Deaths	44637	Low SDI	3	Both	7	10-14 years	338	Diphtheria	2	Percent	1990	0.00354737240829662	0.00510560665149109	0.00230373898556463
1	Deaths	44637	Low SDI	1	Male	7	10-14 years	338	Diphtheria	3	Rate	1990	0.643060379042314	1.0246228158065	0.383663820884783
1	Deaths	44637	Low SDI	2	Female	7	10-14 years	338	Diphtheria	3	Rate	1990	0.528628164296973	0.843484696765685	0.310186865131361
1	Deaths	44637	Low SDI	3	Both	7	10-14 years	338	Diphtheria	3	Rate	1990	0.587067887841847	0.850595506971918	0.380827438877743
1	Deaths	44637	Low SDI	1	Male	8	15-19 years	338	Diphtheria	1	Number	1990	79.8788300001718	127.133387879994	46.2401657198035
1	Deaths	44637	Low SDI	2	Female	8	15-19 years	338	Diphtheria	1	Number	1990	48.2282744901878	79.2479306771161	27.1209786198207
1	Deaths	44637	Low SDI	3	Both	8	15-19 years	338	Diphtheria	1	Number	1990	128.107104490359	188.378623079455	82.0926313027286
1	Deaths	44637	Low SDI	1	Male	8	15-19 years	338	Diphtheria	2	Percent	1990	0.000919021925391129	0.00148664107028123	0.000527176688280509
1	Deaths	44637	Low SDI	2	Female	8	15-19 years	338	Diphtheria	2	Percent	1990	0.0007922383950375	0.0013155437707158	0.000446832315307968
1	Deaths	44637	Low SDI	3	Both	8	15-19 years	338	Diphtheria	2	Percent	1990	0.000866741818542308	0.00129335813135088	0.000559966921588092
1	Deaths	44637	Low SDI	1	Male	8	15-19 years	338	Diphtheria	3	Rate	1990	0.312832902641917	0.497897963116308	0.181092352764034
1	Deaths	44637	Low SDI	2	Female	8	15-19 years	338	Diphtheria	3	Rate	1990	0.191924173972081	0.315366738598468	0.107927797001789
1	Deaths	44637	Low SDI	3	Both	8	15-19 years	338	Diphtheria	3	Rate	1990	0.252862059561357	0.371827985642969	0.162037163423526
1	Deaths	44637	Low SDI	1	Male	9	20-24 years	338	Diphtheria	1	Number	1990	34.3966331790786	56.3211788124252	20.0235546128457
1	Deaths	44637	Low SDI	2	Female	9	20-24 years	338	Diphtheria	1	Number	1990	24.9719660873507	43.4571123176359	13.2986912060754
1	Deaths	44637	Low SDI	3	Both	9	20-24 years	338	Diphtheria	1	Number	1990	59.3685992664293	90.1353438695697	37.9634736405328
1	Deaths	44637	Low SDI	1	Male	9	20-24 years	338	Diphtheria	2	Percent	1990	0.000453263329430693	0.00073401908023337	0.000268464381074635
1	Deaths	44637	Low SDI	2	Female	9	20-24 years	338	Diphtheria	2	Percent	1990	0.000317032534527893	0.000556326957707936	0.000173139333344685
1	Deaths	44637	Low SDI	3	Both	9	20-24 years	338	Diphtheria	2	Percent	1990	0.000383799886064778	0.000582183691176054	0.000240593987511597
1	Deaths	44637	Low SDI	1	Male	9	20-24 years	338	Diphtheria	3	Rate	1990	0.1645714939415	0.269469994038395	0.0958031642079308
1	Deaths	44637	Low SDI	2	Female	9	20-24 years	338	Diphtheria	3	Rate	1990	0.114968094439098	0.200071607317905	0.0612256632556834
1	Deaths	44637	Low SDI	3	Both	9	20-24 years	338	Diphtheria	3	Rate	1990	0.13929259904586	0.211478567266521	0.0890711752936539
1	Deaths	44637	Low SDI	1	Male	10	25-29 years	338	Diphtheria	1	Number	1990	20.0746525438795	31.3819512555725	11.4721848976884
1	Deaths	44637	Low SDI	2	Female	10	25-29 years	338	Diphtheria	1	Number	1990	19.8381206828138	32.9095662384352	10.9194791975361
1	Deaths	44637	Low SDI	3	Both	10	25-29 years	338	Diphtheria	1	Number	1990	39.9127732266933	59.2810832193542	25.8743637451894
1	Deaths	44637	Low SDI	1	Male	10	25-29 years	338	Diphtheria	2	Percent	1990	0.000323512989624742	0.00051311320074093	0.000188160669371618
1	Deaths	44637	Low SDI	2	Female	10	25-29 years	338	Diphtheria	2	Percent	1990	0.000248989192914021	0.000401598494253719	0.000137730108153175
1	Deaths	44637	Low SDI	3	Both	10	25-29 years	338	Diphtheria	2	Percent	1990	0.00028161980651215	0.000410242126537515	0.000183251495394014
1	Deaths	44637	Low SDI	1	Male	10	25-29 years	338	Diphtheria	3	Rate	1990	0.116088503710612	0.181476802989027	0.0663418097101847
1	Deaths	44637	Low SDI	2	Female	10	25-29 years	338	Diphtheria	3	Rate	1990	0.107097765055401	0.177665064621392	0.058949727966832
1	Deaths	44637	Low SDI	3	Both	10	25-29 years	338	Diphtheria	3	Rate	1990	0.111438648544444	0.165516030687574	0.0722426405034385
1	Deaths	44637	Low SDI	1	Male	11	30-34 years	338	Diphtheria	1	Number	1990	28.3270305494638	44.986564690476	15.696454484811
1	Deaths	44637	Low SDI	2	Female	11	30-34 years	338	Diphtheria	1	Number	1990	24.7897205172169	40.3100150760293	14.2923935538895
1	Deaths	44637	Low SDI	3	Both	11	30-34 years	338	Diphtheria	1	Number	1990	53.1167510666806	75.2622243593544	34.1051709516549
1	Deaths	44637	Low SDI	1	Male	11	30-34 years	338	Diphtheria	2	Percent	1990	0.000432104545503111	0.000676486217336262	0.000250652013409619
1	Deaths	44637	Low SDI	2	Female	11	30-34 years	338	Diphtheria	2	Percent	1990	0.00035023544748992	0.000574734305623342	0.000200131541224532
1	Deaths	44637	Low SDI	3	Both	11	30-34 years	338	Diphtheria	2	Percent	1990	0.000389651251714561	0.000552232185532143	0.000249244100085953
1	Deaths	44637	Low SDI	1	Male	11	30-34 years	338	Diphtheria	3	Rate	1990	0.19551758187598	0.310504284232351	0.10833937639661
1	Deaths	44637	Low SDI	2	Female	11	30-34 years	338	Diphtheria	3	Rate	1990	0.162973012320574	0.265006803084595	0.0939613025943875
1	Deaths	44637	Low SDI	3	Both	11	30-34 years	338	Diphtheria	3	Rate	1990	0.178849321951662	0.253415307317018	0.114835462961425
1	Deaths	44637	Low SDI	1	Male	12	35-39 years	338	Diphtheria	1	Number	1990	33.8068931891734	53.2511613036718	19.6616960828526
1	Deaths	44637	Low SDI	2	Female	12	35-39 years	338	Diphtheria	1	Number	1990	28.519752118463	48.9153794123214	15.5099133366914
1	Deaths	44637	Low SDI	3	Both	12	35-39 years	338	Diphtheria	1	Number	1990	62.3266453076363	96.075060925205	40.2023935607859
1	Deaths	44637	Low SDI	1	Male	12	35-39 years	338	Diphtheria	2	Percent	1990	0.000446532459287063	0.000713766331377618	0.000255788282193482
1	Deaths	44637	Low SDI	2	Female	12	35-39 years	338	Diphtheria	2	Percent	1990	0.000409954397042121	0.000708731639014049	0.000214730666465931
1	Deaths	44637	Low SDI	3	Both	12	35-39 years	338	Diphtheria	2	Percent	1990	0.000429010313176402	0.000661748814285655	0.00027515705912592
1	Deaths	44637	Low SDI	1	Male	12	35-39 years	338	Diphtheria	3	Rate	1990	0.267788686111154	0.4218091984853	0.15574278687135
1	Deaths	44637	Low SDI	2	Female	12	35-39 years	338	Diphtheria	3	Rate	1990	0.221347204761873	0.379641536076832	0.120375378752084
1	Deaths	44637	Low SDI	3	Both	12	35-39 years	338	Diphtheria	3	Rate	1990	0.24433112722127	0.376630698120237	0.157600270112668
1	Deaths	44637	Low SDI	1	Male	13	40-44 years	338	Diphtheria	1	Number	1990	51.649778245363	82.6782158815736	30.2057445891088
1	Deaths	44637	Low SDI	2	Female	13	40-44 years	338	Diphtheria	1	Number	1990	38.7074974323761	62.4841170941514	21.889280444661
1	Deaths	44637	Low SDI	3	Both	13	40-44 years	338	Diphtheria	1	Number	1990	90.3572756777389	135.849495672652	59.6525427744016
1	Deaths	44637	Low SDI	1	Male	13	40-44 years	338	Diphtheria	2	Percent	1990	0.000617410300896865	0.000998353870476902	0.00036259182985427
1	Deaths	44637	Low SDI	2	Female	13	40-44 years	338	Diphtheria	2	Percent	1990	0.00058746655094946	0.000989647381411757	0.000328919416294317
1	Deaths	44637	Low SDI	3	Both	13	40-44 years	338	Diphtheria	2	Percent	1990	0.000604231202697473	0.000893846465903095	0.000405966858647468
1	Deaths	44637	Low SDI	1	Male	13	40-44 years	338	Diphtheria	3	Rate	1990	0.515855060021859	0.825753322956782	0.301681569938174
1	Deaths	44637	Low SDI	2	Female	13	40-44 years	338	Diphtheria	3	Rate	1990	0.390386269115835	0.630186474700372	0.220765357960701
1	Deaths	44637	Low SDI	3	Both	13	40-44 years	338	Diphtheria	3	Rate	1990	0.453426913787934	0.681713974889944	0.299345771183575
1	Deaths	44637	Low SDI	1	Male	14	45-49 years	338	Diphtheria	1	Number	1990	87.3163387395259	138.443327902667	51.6093388639864
1	Deaths	44637	Low SDI	2	Female	14	45-49 years	338	Diphtheria	1	Number	1990	64.0773389047263	107.894431348263	38.4465926336757
1	Deaths	44637	Low SDI	3	Both	14	45-49 years	338	Diphtheria	1	Number	1990	151.393677644252	227.60819920078	101.909585324502
1	Deaths	44637	Low SDI	1	Male	14	45-49 years	338	Diphtheria	2	Percent	1990	0.000873240595581766	0.00136827677728987	0.000519961212872153
1	Deaths	44637	Low SDI	2	Female	14	45-49 years	338	Diphtheria	2	Percent	1990	0.000849615766696802	0.00140259141455924	0.000509982203350684
1	Deaths	44637	Low SDI	3	Both	14	45-49 years	338	Diphtheria	2	Percent	1990	0.000863301246979316	0.0013179665844477	0.00058055512795384
1	Deaths	44637	Low SDI	1	Male	14	45-49 years	338	Diphtheria	3	Rate	1990	1.02675168228082	1.62795327743481	0.606873538961293
1	Deaths	44637	Low SDI	2	Female	14	45-49 years	338	Diphtheria	3	Rate	1990	0.771861433841025	1.2996724256567	0.463119140460151
1	Deaths	44637	Low SDI	3	Both	14	45-49 years	338	Diphtheria	3	Rate	1990	0.900841973221692	1.35434334167687	0.606395414672817
1	Deaths	44637	Low SDI	1	Male	15	50-54 years	338	Diphtheria	1	Number	1990	66.0651064019674	106.541061586073	38.3318212649625
1	Deaths	44637	Low SDI	2	Female	15	50-54 years	338	Diphtheria	1	Number	1990	50.783678466539	82.7155368047106	29.4947261857636
1	Deaths	44637	Low SDI	3	Both	15	50-54 years	338	Diphtheria	1	Number	1990	116.848784868506	170.430243335917	76.5809641251464
1	Deaths	44637	Low SDI	1	Male	15	50-54 years	338	Diphtheria	2	Percent	1990	0.000521378015428079	0.000836776135918039	0.000312548351408631
1	Deaths	44637	Low SDI	2	Female	15	50-54 years	338	Diphtheria	2	Percent	1990	0.000549781478160179	0.000894285248380598	0.000323679753390613
1	Deaths	44637	Low SDI	3	Both	15	50-54 years	338	Diphtheria	2	Percent	1990	0.000533402843864044	0.000778028161356024	0.000357071619147013
1	Deaths	44637	Low SDI	1	Male	15	50-54 years	338	Diphtheria	3	Rate	1990	0.922549065120482	1.48776505656621	0.535274788739362
1	Deaths	44637	Low SDI	2	Female	15	50-54 years	338	Diphtheria	3	Rate	1990	0.738562530670511	1.20295728928949	0.428950802127192
1	Deaths	44637	Low SDI	3	Both	15	50-54 years	338	Diphtheria	3	Rate	1990	0.832424426040076	1.2141358393108	0.545558648121229
1	Deaths	44637	Low SDI	1	Male	16	55-59 years	338	Diphtheria	1	Number	1990	42.5419186189198	69.5671364267447	25.8437895506225
1	Deaths	44637	Low SDI	2	Female	16	55-59 years	338	Diphtheria	1	Number	1990	31.8518465709483	55.0895492891898	17.7511246082512
1	Deaths	44637	Low SDI	3	Both	16	55-59 years	338	Diphtheria	1	Number	1990	74.3937651898681	108.893300662408	48.9714768521352
1	Deaths	44637	Low SDI	1	Male	16	55-59 years	338	Diphtheria	2	Percent	1990	0.00027770348733021	0.000454254777077292	0.000170747491537208
1	Deaths	44637	Low SDI	2	Female	16	55-59 years	338	Diphtheria	2	Percent	1990	0.000287470781300403	0.000488284983750456	0.000161479535495856
1	Deaths	44637	Low SDI	3	Both	16	55-59 years	338	Diphtheria	2	Percent	1990	0.000281807905162778	0.000415958468869229	0.000187357378446547
1	Deaths	44637	Low SDI	1	Male	16	55-59 years	338	Diphtheria	3	Rate	1990	0.704359329751076	1.1518112764301	0.42789123944233
1	Deaths	44637	Low SDI	2	Female	16	55-59 years	338	Diphtheria	3	Rate	1990	0.563788311500846	0.975103402746621	0.314200828132053
1	Deaths	44637	Low SDI	3	Both	16	55-59 years	338	Diphtheria	3	Rate	1990	0.636419949177336	0.931554797588875	0.418938666833597
1	Deaths	44637	Low SDI	1	Male	22	All ages	338	Diphtheria	1	Number	1990	8453.83638371675	12868.1068919334	5841.79751874817
1	Deaths	44637	Low SDI	2	Female	22	All ages	338	Diphtheria	1	Number	1990	7940.18812390078	11160.2451014308	5665.72914386824
1	Deaths	44637	Low SDI	3	Both	22	All ages	338	Diphtheria	1	Number	1990	16394.0245076175	23244.2954632229	11982.0314622348
1	Deaths	44637	Low SDI	1	Male	22	All ages	338	Diphtheria	2	Percent	1990	0.002209350771215	0.0033719375226926	0.0015312802053939
1	Deaths	44637	Low SDI	2	Female	22	All ages	338	Diphtheria	2	Percent	1990	0.00239648654556081	0.0033405150325334	0.00172910171075563
1	Deaths	44637	Low SDI	3	Both	22	All ages	338	Diphtheria	2	Percent	1990	0.00229618511077959	0.00325481013852976	0.00170601119434344
1	Deaths	44637	Low SDI	1	Male	22	All ages	338	Diphtheria	3	Rate	1990	3.35027531940974	5.09966114444915	2.31511814987912
1	Deaths	44637	Low SDI	2	Female	22	All ages	338	Diphtheria	3	Rate	1990	3.18924050392863	4.482602320733	2.27568573791379
1	Deaths	44637	Low SDI	3	Both	22	All ages	338	Diphtheria	3	Rate	1990	3.27029832249084	4.63679802513035	2.39018902117486
1	Deaths	44637	Low SDI	1	Male	27	Age-standardized	338	Diphtheria	3	Rate	1990	2.03470769048834	3.04185407792069	1.43374670962986
1	Deaths	44637	Low SDI	2	Female	27	Age-standardized	338	Diphtheria	3	Rate	1990	1.94896811327908	2.70324091300527	1.40833751199054
1	Deaths	44637	Low SDI	3	Both	27	Age-standardized	338	Diphtheria	3	Rate	1990	1.99238897739198	2.79016236675044	1.47406409510047
1	Deaths	44637	Low SDI	1	Male	34	2-4 years	338	Diphtheria	1	Number	1990	4246.56427578126	7322.44803895729	2449.83129776703
1	Deaths	44637	Low SDI	2	Female	34	2-4 years	338	Diphtheria	1	Number	1990	4266.8279920879	6765.56991757953	2612.5053205907
1	Deaths	44637	Low SDI	3	Both	34	2-4 years	338	Diphtheria	1	Number	1990	8513.39226786916	13545.9500222341	5692.94047742445
1	Deaths	44637	Low SDI	1	Male	34	2-4 years	338	Diphtheria	2	Percent	1990	0.00913758313211538	0.0155221552736623	0.00537515785482784
1	Deaths	44637	Low SDI	2	Female	34	2-4 years	338	Diphtheria	2	Percent	1990	0.00939738044875348	0.014945621984133	0.00568776457581806
1	Deaths	44637	Low SDI	3	Both	34	2-4 years	338	Diphtheria	2	Percent	1990	0.00926634298771189	0.0141988529353468	0.00631958102582351
1	Deaths	44637	Low SDI	1	Male	34	2-4 years	338	Diphtheria	3	Rate	1990	16.1945265517486	27.9245930332414	9.34257800482577
1	Deaths	44637	Low SDI	2	Female	34	2-4 years	338	Diphtheria	3	Rate	1990	16.85938523956	26.7325867874596	10.3227113260514
1	Deaths	44637	Low SDI	3	Both	34	2-4 years	338	Diphtheria	3	Rate	1990	16.5210602595963	26.2872248275743	11.0477010482409
1	Deaths	44637	Low SDI	1	Male	238	12-23 months	338	Diphtheria	1	Number	1990	1648.42318909073	2762.61084768715	945.040052797001
1	Deaths	44637	Low SDI	2	Female	238	12-23 months	338	Diphtheria	1	Number	1990	1581.42109310515	2544.83786866887	952.680467260829
1	Deaths	44637	Low SDI	3	Both	238	12-23 months	338	Diphtheria	1	Number	1990	3229.84428219588	4996.00257387035	2074.81645403354
1	Deaths	44637	Low SDI	1	Male	238	12-23 months	338	Diphtheria	2	Percent	1990	0.00533019861675125	0.0088373604399379	0.00304115994182961
1	Deaths	44637	Low SDI	2	Female	238	12-23 months	338	Diphtheria	2	Percent	1990	0.00529750879988897	0.00845890953873012	0.00311679346651361
1	Deaths	44637	Low SDI	3	Both	238	12-23 months	338	Diphtheria	2	Percent	1990	0.00531451584118647	0.00816694542615702	0.00345143699026006
1	Deaths	44637	Low SDI	1	Male	238	12-23 months	338	Diphtheria	3	Rate	1990	17.2060673410179	28.8358405759573	9.86422837047901
1	Deaths	44637	Low SDI	2	Female	238	12-23 months	338	Diphtheria	3	Rate	1990	17.134808285339	27.5734965133745	10.3223595757465
1	Deaths	44637	Low SDI	3	Both	238	12-23 months	338	Diphtheria	3	Rate	1990	17.1711030320022	26.5606844939756	11.0305277876993
1	Deaths	44637	Low SDI	1	Male	388	1-5 months	338	Diphtheria	1	Number	1990	327.60656411938	540.145058977625	190.053925839375
1	Deaths	44637	Low SDI	2	Female	388	1-5 months	338	Diphtheria	1	Number	1990	283.761449584062	459.22111766889	174.473383285648
1	Deaths	44637	Low SDI	3	Both	388	1-5 months	338	Diphtheria	1	Number	1990	611.368013703442	934.119777513652	414.065923471995
1	Deaths	44637	Low SDI	1	Male	388	1-5 months	338	Diphtheria	2	Percent	1990	0.000953555603218105	0.0015380612608756	0.000552078940826069
1	Deaths	44637	Low SDI	2	Female	388	1-5 months	338	Diphtheria	2	Percent	1990	0.000916302192303657	0.00151563862407759	0.000568141934869452
1	Deaths	44637	Low SDI	3	Both	388	1-5 months	338	Diphtheria	2	Percent	1990	0.000935898625747314	0.00142663649705928	0.000640766398362695
1	Deaths	44637	Low SDI	1	Male	388	1-5 months	338	Diphtheria	3	Rate	1990	7.25739017687836	11.9657048253927	4.21021934701294
1	Deaths	44637	Low SDI	2	Female	388	1-5 months	338	Diphtheria	3	Rate	1990	6.5792217879436	10.6473856377588	4.04529609787293
1	Deaths	44637	Low SDI	3	Both	388	1-5 months	338	Diphtheria	3	Rate	1990	6.92603163721938	10.5824037028378	4.69084679208062
1	Deaths	44637	Low SDI	1	Male	389	6-11 months	338	Diphtheria	1	Number	1990	845.661072626321	1358.5367491308	476.6410086888
1	Deaths	44637	Low SDI	2	Female	389	6-11 months	338	Diphtheria	1	Number	1990	763.867188649404	1207.62826724166	434.847822927249
1	Deaths	44637	Low SDI	3	Both	389	6-11 months	338	Diphtheria	1	Number	1990	1609.52826127573	2322.55044857081	1022.92114026687
1	Deaths	44637	Low SDI	1	Male	389	6-11 months	338	Diphtheria	2	Percent	1990	0.0032029674142594	0.00503015182745354	0.00182213387580427
1	Deaths	44637	Low SDI	2	Female	389	6-11 months	338	Diphtheria	2	Percent	1990	0.00323346734634337	0.00506658115865868	0.00180692449252297
1	Deaths	44637	Low SDI	3	Both	389	6-11 months	338	Diphtheria	2	Percent	1990	0.00321732760227865	0.00480277390253749	0.00203736740444762
1	Deaths	44637	Low SDI	1	Male	389	6-11 months	338	Diphtheria	3	Rate	1990	16.5919485811224	26.6546168633964	9.35174074320131
1	Deaths	44637	Low SDI	2	Female	389	6-11 months	338	Diphtheria	3	Rate	1990	15.6549296698345	24.7495060291814	8.91190534972856
1	Deaths	44637	Low SDI	3	Both	389	6-11 months	338	Diphtheria	3	Rate	1990	16.1336493816442	23.2808677610431	10.2535950558934
1	Deaths	44639	Middle SDI	1	Male	6	5-9 years	338	Diphtheria	1	Number	1990	119.581145744829	169.894889493723	81.7744792543089
1	Deaths	44639	Middle SDI	2	Female	6	5-9 years	338	Diphtheria	1	Number	1990	92.7465348491835	138.701327904725	61.0425037009237
1	Deaths	44639	Middle SDI	3	Both	6	5-9 years	338	Diphtheria	1	Number	1990	212.327680594013	278.253562031087	153.9312654989
1	Deaths	44639	Middle SDI	1	Male	6	5-9 years	338	Diphtheria	2	Percent	1990	0.0009355332959441	0.00134351032391068	0.000641914211706604
1	Deaths	44639	Middle SDI	2	Female	6	5-9 years	338	Diphtheria	2	Percent	1990	0.00105105858309155	0.0015852134985238	0.000686968874238365
1	Deaths	44639	Middle SDI	3	Both	6	5-9 years	338	Diphtheria	2	Percent	1990	0.000982652482545751	0.00128099979571047	0.00070142302313605
1	Deaths	44639	Middle SDI	1	Male	6	5-9 years	338	Diphtheria	3	Rate	1990	0.12015841418382	0.170715043515828	0.0821692390276361
1	Deaths	44639	Middle SDI	2	Female	6	5-9 years	338	Diphtheria	3	Rate	1990	0.0986906977356391	0.14759075204304	0.0649547424232155
1	Deaths	44639	Middle SDI	3	Both	6	5-9 years	338	Diphtheria	3	Rate	1990	0.109732021272454	0.143802850869517	0.0795524580354566
1	Deaths	44639	Middle SDI	1	Male	7	10-14 years	338	Diphtheria	1	Number	1990	38.1513397670953	54.2712061313239	25.676242495387
1	Deaths	44639	Middle SDI	2	Female	7	10-14 years	338	Diphtheria	1	Number	1990	32.7732895571701	50.1763838660285	21.5398421300492
1	Deaths	44639	Middle SDI	3	Both	7	10-14 years	338	Diphtheria	1	Number	1990	70.9246293242654	96.9433330673034	50.9534366494485
1	Deaths	44639	Middle SDI	1	Male	7	10-14 years	338	Diphtheria	2	Percent	1990	0.000485760560094077	0.000691906291063525	0.000326347867521826
1	Deaths	44639	Middle SDI	2	Female	7	10-14 years	338	Diphtheria	2	Percent	1990	0.000564974954008836	0.000862703373758401	0.000371547301689274
1	Deaths	44639	Middle SDI	3	Both	7	10-14 years	338	Diphtheria	2	Percent	1990	0.000519370000690665	0.00070388302824851	0.000372257265372991
1	Deaths	44639	Middle SDI	1	Male	7	10-14 years	338	Diphtheria	3	Rate	1990	0.0407208238793763	0.0579263596006402	0.0274055316254078
1	Deaths	44639	Middle SDI	2	Female	7	10-14 years	338	Diphtheria	3	Rate	1990	0.0366216600205961	0.0560682951218304	0.0240691363620346
1	Deaths	44639	Middle SDI	3	Both	7	10-14 years	338	Diphtheria	3	Rate	1990	0.0387182176195968	0.0529219976506065	0.0278158133141589
1	Deaths	44639	Middle SDI	1	Male	8	15-19 years	338	Diphtheria	1	Number	1990	17.0624683361142	24.3473282379209	11.6939661872514
1	Deaths	44639	Middle SDI	2	Female	8	15-19 years	338	Diphtheria	1	Number	1990	12.5492770415071	18.7817674320157	8.3589261901935
1	Deaths	44639	Middle SDI	3	Both	8	15-19 years	338	Diphtheria	1	Number	1990	29.6117453776213	39.3318034539971	21.3967421787816
1	Deaths	44639	Middle SDI	1	Male	8	15-19 years	338	Diphtheria	2	Percent	1990	0.000125077660974971	0.000173896581020205	8.6411595689995e-05
1	Deaths	44639	Middle SDI	2	Female	8	15-19 years	338	Diphtheria	2	Percent	1990	0.000152959085092162	0.00022612083050034	0.000100823756692515
1	Deaths	44639	Middle SDI	3	Both	8	15-19 years	338	Diphtheria	2	Percent	1990	0.000135553763771242	0.000178080019554084	9.8860574615833e-05
1	Deaths	44639	Middle SDI	1	Male	8	15-19 years	338	Diphtheria	3	Rate	1990	0.0179348995269578	0.0255922459221641	0.0122918973098448
1	Deaths	44639	Middle SDI	2	Female	8	15-19 years	338	Diphtheria	3	Rate	1990	0.0136103076258205	0.0203697497203115	0.00906566621278437
1	Deaths	44639	Middle SDI	3	Both	8	15-19 years	338	Diphtheria	3	Rate	1990	0.0158064375785252	0.0209949021315125	0.0114213554560787
1	Deaths	44639	Middle SDI	1	Male	9	20-24 years	338	Diphtheria	1	Number	1990	9.3120260315847	13.4241444305942	6.36908991333876
1	Deaths	44639	Middle SDI	2	Female	9	20-24 years	338	Diphtheria	1	Number	1990	6.66203827563478	10.0743470582574	4.4414693741709
1	Deaths	44639	Middle SDI	3	Both	9	20-24 years	338	Diphtheria	1	Number	1990	15.9740643072195	21.758638164406	11.8519920898764
1	Deaths	44639	Middle SDI	1	Male	9	20-24 years	338	Diphtheria	2	Percent	1990	5.56644247520621e-05	8.02010696018239e-05	3.82214371328859e-05
1	Deaths	44639	Middle SDI	2	Female	9	20-24 years	338	Diphtheria	2	Percent	1990	6.58610079158375e-05	9.7246272275329e-05	4.32388128942448e-05
1	Deaths	44639	Middle SDI	3	Both	9	20-24 years	338	Diphtheria	2	Percent	1990	5.94988000141349e-05	8.08045408553516e-05	4.43837619551285e-05
1	Deaths	44639	Middle SDI	1	Male	9	20-24 years	338	Diphtheria	3	Rate	1990	0.0103497737669232	0.0149201535090113	0.00707887193191522
1	Deaths	44639	Middle SDI	2	Female	9	20-24 years	338	Diphtheria	3	Rate	1990	0.0075420366374041	0.0114050822687688	0.00502814954792697
1	Deaths	44639	Middle SDI	3	Both	9	20-24 years	338	Diphtheria	3	Rate	1990	0.00895882660280103	0.0122030225169372	0.00664702107046004
1	Deaths	44639	Middle SDI	1	Male	10	25-29 years	338	Diphtheria	1	Number	1990	6.45346236689146	8.91302453896452	4.40149266610728
1	Deaths	44639	Middle SDI	2	Female	10	25-29 years	338	Diphtheria	1	Number	1990	4.75846229702132	7.13656370087076	3.2118861238287
1	Deaths	44639	Middle SDI	3	Both	10	25-29 years	338	Diphtheria	1	Number	1990	11.2119246639128	14.9334828882762	8.26344578446053
1	Deaths	44639	Middle SDI	1	Male	10	25-29 years	338	Diphtheria	2	Percent	1990	3.96013578366929e-05	5.44019764782171e-05	2.73984158802894e-05
1	Deaths	44639	Middle SDI	2	Female	10	25-29 years	338	Diphtheria	2	Percent	1990	4.74813128535451e-05	7.18311139573491e-05	3.21654702939309e-05
1	Deaths	44639	Middle SDI	3	Both	10	25-29 years	338	Diphtheria	2	Percent	1990	4.26060060243635e-05	5.70258333274689e-05	3.11976094176006e-05
1	Deaths	44639	Middle SDI	1	Male	10	25-29 years	338	Diphtheria	3	Rate	1990	0.00848443370141094	0.011718045520473	0.00578668791878643
1	Deaths	44639	Middle SDI	2	Female	10	25-29 years	338	Diphtheria	3	Rate	1990	0.00635241985717369	0.00952712160686333	0.00428778204353158
1	Deaths	44639	Middle SDI	3	Both	10	25-29 years	338	Diphtheria	3	Rate	1990	0.00742657884621843	0.00989167261134031	0.0054735590453326
1	Deaths	44639	Middle SDI	1	Male	11	30-34 years	338	Diphtheria	1	Number	1990	9.21363040113455	12.7041472351112	6.12502800498244
1	Deaths	44639	Middle SDI	2	Female	11	30-34 years	338	Diphtheria	1	Number	1990	6.24170799184661	9.24374012514408	3.96487034739667
1	Deaths	44639	Middle SDI	3	Both	11	30-34 years	338	Diphtheria	1	Number	1990	15.4553383929811	20.1694849803825	10.9862830799213
1	Deaths	44639	Middle SDI	1	Male	11	30-34 years	338	Diphtheria	2	Percent	1990	5.40262468818622e-05	7.41992248649064e-05	3.5532914242204e-05
1	Deaths	44639	Middle SDI	2	Female	11	30-34 years	338	Diphtheria	2	Percent	1990	6.22079619919187e-05	9.14409813380134e-05	4.09383544149997e-05
1	Deaths	44639	Middle SDI	3	Both	11	30-34 years	338	Diphtheria	2	Percent	1990	5.70423057763246e-05	7.49375518201397e-05	4.05754059956066e-05
1	Deaths	44639	Middle SDI	1	Male	11	30-34 years	338	Diphtheria	3	Rate	1990	0.0147365515421975	0.0203193868626236	0.00979654999854478
1	Deaths	44639	Middle SDI	2	Female	11	30-34 years	338	Diphtheria	3	Rate	1990	0.0103961010504255	0.01539624355231	0.00660383229033061
1	Deaths	44639	Middle SDI	3	Both	11	30-34 years	338	Diphtheria	3	Rate	1990	0.0126102999145513	0.01645666036275	0.0089639140251296
1	Deaths	44639	Middle SDI	1	Male	12	35-39 years	338	Diphtheria	1	Number	1990	10.6719948787274	15.3265854729423	7.57488230153922
1	Deaths	44639	Middle SDI	2	Female	12	35-39 years	338	Diphtheria	1	Number	1990	7.04205419815235	10.054350945971	4.72374039869587
1	Deaths	44639	Middle SDI	3	Both	12	35-39 years	338	Diphtheria	1	Number	1990	17.7140490768797	23.1434448336565	13.0998731192714
1	Deaths	44639	Middle SDI	1	Male	12	35-39 years	338	Diphtheria	2	Percent	1990	5.16407026079046e-05	7.27323685494331e-05	3.67131103494259e-05
1	Deaths	44639	Middle SDI	2	Female	12	35-39 years	338	Diphtheria	2	Percent	1990	5.93219107808108e-05	8.49994374686125e-05	4.00913796843984e-05
1	Deaths	44639	Middle SDI	3	Both	12	35-39 years	338	Diphtheria	2	Percent	1990	5.44477995821004e-05	7.15893181297378e-05	4.0276934279394e-05
1	Deaths	44639	Middle SDI	1	Male	12	35-39 years	338	Diphtheria	3	Rate	1990	0.0183923725176967	0.0264142058393012	0.0130547342507937
1	Deaths	44639	Middle SDI	2	Female	12	35-39 years	338	Diphtheria	3	Rate	1990	0.0127040620528229	0.0181383293460007	0.00852175934150066
1	Deaths	44639	Middle SDI	3	Both	12	35-39 years	338	Diphtheria	3	Rate	1990	0.0156132074879734	0.0203986905876854	0.0115462611732437
1	Deaths	44639	Middle SDI	1	Male	13	40-44 years	338	Diphtheria	1	Number	1990	14.3717920371689	20.7580603274384	9.72615559405282
1	Deaths	44639	Middle SDI	2	Female	13	40-44 years	338	Diphtheria	1	Number	1990	9.23511199769596	13.6365079197709	6.32042246829722
1	Deaths	44639	Middle SDI	3	Both	13	40-44 years	338	Diphtheria	1	Number	1990	23.6069040348649	31.3451091011931	17.1978824973651
1	Deaths	44639	Middle SDI	1	Male	13	40-44 years	338	Diphtheria	2	Percent	1990	6.43957954469488e-05	9.15742290947327e-05	4.38323584813782e-05
1	Deaths	44639	Middle SDI	2	Female	13	40-44 years	338	Diphtheria	2	Percent	1990	7.27960955225893e-05	0.000108537485832676	5.02199373908064e-05
1	Deaths	44639	Middle SDI	3	Both	13	40-44 years	338	Diphtheria	2	Percent	1990	6.74434682676004e-05	8.99369734370788e-05	4.94843319966569e-05
1	Deaths	44639	Middle SDI	1	Male	13	40-44 years	338	Diphtheria	3	Rate	1990	0.031708213438846	0.045798116597888	0.0214586334618577
1	Deaths	44639	Middle SDI	2	Female	13	40-44 years	338	Diphtheria	3	Rate	1990	0.0218550846144748	0.0322710796043298	0.0149574112234184
1	Deaths	44639	Middle SDI	3	Both	13	40-44 years	338	Diphtheria	3	Rate	1990	0.0269542852149052	0.0357897422532863	0.0196364855485405
1	Deaths	44639	Middle SDI	1	Male	14	45-49 years	338	Diphtheria	1	Number	1990	21.4176036386772	29.6966177169269	14.5389074521991
1	Deaths	44639	Middle SDI	2	Female	14	45-49 years	338	Diphtheria	1	Number	1990	13.2726551864309	18.9458955620441	9.04983843596916
1	Deaths	44639	Middle SDI	3	Both	14	45-49 years	338	Diphtheria	1	Number	1990	34.6902588251082	46.4439301782838	26.2797933951028
1	Deaths	44639	Middle SDI	1	Male	14	45-49 years	338	Diphtheria	2	Percent	1990	8.6834685319957e-05	0.000120218256661534	5.96574666615221e-05
1	Deaths	44639	Middle SDI	2	Female	14	45-49 years	338	Diphtheria	2	Percent	1990	9.48036634081548e-05	0.000135243506203181	6.44691278786227e-05
1	Deaths	44639	Middle SDI	3	Both	14	45-49 years	338	Diphtheria	2	Percent	1990	8.96935808638185e-05	0.000118559310549588	6.79875981894779e-05
1	Deaths	44639	Middle SDI	1	Male	14	45-49 years	338	Diphtheria	3	Rate	1990	0.0586879760144711	0.0813739210830574	0.0398391466303172
1	Deaths	44639	Middle SDI	2	Female	14	45-49 years	338	Diphtheria	3	Rate	1990	0.0391604275918933	0.0558990918470856	0.026701179064187
1	Deaths	44639	Middle SDI	3	Both	14	45-49 years	338	Diphtheria	3	Rate	1990	0.0492849999536564	0.0659836269375888	0.0373361185567834
1	Deaths	44639	Middle SDI	1	Male	15	50-54 years	338	Diphtheria	1	Number	1990	16.5378501233184	23.5719064514287	11.307562850259
1	Deaths	44639	Middle SDI	2	Female	15	50-54 years	338	Diphtheria	1	Number	1990	11.1362360251057	15.5195358186017	7.59038188199226
1	Deaths	44639	Middle SDI	3	Both	15	50-54 years	338	Diphtheria	1	Number	1990	27.6740861484242	36.4776719418609	20.3267085244467
1	Deaths	44639	Middle SDI	1	Male	15	50-54 years	338	Diphtheria	2	Percent	1990	4.92470495973631e-05	6.90637991632553e-05	3.36798504326747e-05
1	Deaths	44639	Middle SDI	2	Female	15	50-54 years	338	Diphtheria	2	Percent	1990	5.40412813907469e-05	7.56847204472996e-05	3.74422535597074e-05
1	Deaths	44639	Middle SDI	3	Both	15	50-54 years	338	Diphtheria	2	Percent	1990	5.10547971218465e-05	6.73558826448023e-05	3.77496033123276e-05
1	Deaths	44639	Middle SDI	1	Male	15	50-54 years	338	Diphtheria	3	Rate	1990	0.0519410998351909	0.0740332471977781	0.0355141234512618
1	Deaths	44639	Middle SDI	2	Female	15	50-54 years	338	Diphtheria	3	Rate	1990	0.0375053502063151	0.0522677163634005	0.0255633887466108
1	Deaths	44639	Middle SDI	3	Both	15	50-54 years	338	Diphtheria	3	Rate	1990	0.0449751009404782	0.0592824264859154	0.033034361560182
1	Deaths	44639	Middle SDI	1	Male	16	55-59 years	338	Diphtheria	1	Number	1990	10.7672013832099	15.2092954483396	7.17280671873516
1	Deaths	44639	Middle SDI	2	Female	16	55-59 years	338	Diphtheria	1	Number	1990	7.47001174533725	10.742829942761	5.06281598936834
1	Deaths	44639	Middle SDI	3	Both	16	55-59 years	338	Diphtheria	1	Number	1990	18.2372131285472	23.8620334705719	13.4698258044288
1	Deaths	44639	Middle SDI	1	Male	16	55-59 years	338	Diphtheria	2	Percent	1990	2.52971943323939e-05	3.51568267648991e-05	1.71372407273768e-05
1	Deaths	44639	Middle SDI	2	Female	16	55-59 years	338	Diphtheria	2	Percent	1990	2.71329976279085e-05	3.90897369762416e-05	1.83430663457578e-05
1	Deaths	44639	Middle SDI	3	Both	16	55-59 years	338	Diphtheria	2	Percent	1990	2.6012075580123e-05	3.36638105273331e-05	1.90208434630799e-05
1	Deaths	44639	Middle SDI	1	Male	16	55-59 years	338	Diphtheria	3	Rate	1990	0.0395048481235567	0.0558028855752522	0.0263170186902165
1	Deaths	44639	Middle SDI	2	Female	16	55-59 years	338	Diphtheria	3	Rate	1990	0.028829588579674	0.0414606265678931	0.0195393135920023
1	Deaths	44639	Middle SDI	3	Both	16	55-59 years	338	Diphtheria	3	Rate	1990	0.0343021965660241	0.0448818663686807	0.0253352641764312
1	Deaths	44639	Middle SDI	1	Male	22	All ages	338	Diphtheria	1	Number	1990	665.310592174392	796.219453540999	552.465943133458
1	Deaths	44639	Middle SDI	2	Female	22	All ages	338	Diphtheria	1	Number	1990	577.63863125493	715.227823351741	467.552833515375
1	Deaths	44639	Middle SDI	3	Both	22	All ages	338	Diphtheria	1	Number	1990	1242.94922342932	1476.0581762485	1051.43857970996
1	Deaths	44639	Middle SDI	1	Male	22	All ages	338	Diphtheria	2	Percent	1990	0.000102262931752308	0.000124226947477316	8.45757681538987e-05
1	Deaths	44639	Middle SDI	2	Female	22	All ages	338	Diphtheria	2	Percent	1990	0.000111150477953688	0.000139890360447808	8.95656896748776e-05
1	Deaths	44639	Middle SDI	3	Both	22	All ages	338	Diphtheria	2	Percent	1990	0.000106175040234527	0.00012648725825124	8.93413262488027e-05
1	Deaths	44639	Middle SDI	1	Male	22	All ages	338	Diphtheria	3	Rate	1990	0.0758566228552576	0.0907824398224026	0.0629904306072792
1	Deaths	44639	Middle SDI	2	Female	22	All ages	338	Diphtheria	3	Rate	1990	0.0682914229779815	0.084557928031961	0.05527651128316
1	Deaths	44639	Middle SDI	3	Both	22	All ages	338	Diphtheria	3	Rate	1990	0.0721425649805549	0.0856725446927656	0.0610270111038863
1	Deaths	44639	Middle SDI	1	Male	27	Age-standardized	338	Diphtheria	3	Rate	1990	0.0679194929918367	0.0808057736533001	0.0570156089498459
1	Deaths	44639	Middle SDI	2	Female	27	Age-standardized	338	Diphtheria	3	Rate	1990	0.0622036882850009	0.0766154028248629	0.0508176172718622
1	Deaths	44639	Middle SDI	3	Both	27	Age-standardized	338	Diphtheria	3	Rate	1990	0.0651416826187308	0.0771354205476717	0.0553240882994004
1	Deaths	44639	Middle SDI	1	Male	34	2-4 years	338	Diphtheria	1	Number	1990	161.408123032835	246.351650583587	103.6569520923
1	Deaths	44639	Middle SDI	2	Female	34	2-4 years	338	Diphtheria	1	Number	1990	166.538915474539	268.713795481399	106.052442898784
1	Deaths	44639	Middle SDI	3	Both	34	2-4 years	338	Diphtheria	1	Number	1990	327.947038507374	479.139742217503	231.672473831971
1	Deaths	44639	Middle SDI	1	Male	34	2-4 years	338	Diphtheria	2	Percent	1990	0.000884627880043004	0.00133279291143897	0.00057502147929816
1	Deaths	44639	Middle SDI	2	Female	34	2-4 years	338	Diphtheria	2	Percent	1990	0.000965040232213488	0.00157356294366864	0.000626509127708001
1	Deaths	44639	Middle SDI	3	Both	34	2-4 years	338	Diphtheria	2	Percent	1990	0.000923688885639469	0.00135950568314201	0.000650867253754545
1	Deaths	44639	Middle SDI	1	Male	34	2-4 years	338	Diphtheria	3	Rate	1990	0.25959699985641	0.396213946358599	0.166714247534783
1	Deaths	44639	Middle SDI	2	Female	34	2-4 years	338	Diphtheria	3	Rate	1990	0.286972431060202	0.463035627012356	0.182744839377738
1	Deaths	44639	Middle SDI	3	Both	34	2-4 years	338	Diphtheria	3	Rate	1990	0.272812930834961	0.398587277838538	0.192723943681732
1	Deaths	44639	Middle SDI	1	Male	238	12-23 months	338	Diphtheria	1	Number	1990	98.4796344484498	145.452670776286	65.575911561298
1	Deaths	44639	Middle SDI	2	Female	238	12-23 months	338	Diphtheria	1	Number	1990	100.014999809492	143.627150067172	65.9828141220362
1	Deaths	44639	Middle SDI	3	Both	238	12-23 months	338	Diphtheria	1	Number	1990	198.494634257942	265.225796672253	143.47572324199
1	Deaths	44639	Middle SDI	1	Male	238	12-23 months	338	Diphtheria	2	Percent	1990	0.000569154992300741	0.000820438830994375	0.000385867225035461
1	Deaths	44639	Middle SDI	2	Female	238	12-23 months	338	Diphtheria	2	Percent	1990	0.000615726650435044	0.00086903079539245	0.000407910279921326
1	Deaths	44639	Middle SDI	3	Both	238	12-23 months	338	Diphtheria	2	Percent	1990	0.000591614932891504	0.000819617453213177	0.000426713632867166
1	Deaths	44639	Middle SDI	1	Male	238	12-23 months	338	Diphtheria	3	Rate	1990	0.474569778669931	0.70093113326274	0.316007934127887
1	Deaths	44639	Middle SDI	2	Female	238	12-23 months	338	Diphtheria	3	Rate	1990	0.519737166469481	0.746371725703031	0.342885776261482
1	Deaths	44639	Middle SDI	3	Both	238	12-23 months	338	Diphtheria	3	Rate	1990	0.496301972423334	0.663151860593546	0.358736570920757
1	Deaths	44639	Middle SDI	1	Male	388	1-5 months	338	Diphtheria	1	Number	1990	40.6004837988134	58.4086310315669	25.6776395827142
1	Deaths	44639	Middle SDI	2	Female	388	1-5 months	338	Diphtheria	1	Number	1990	28.2731131155	40.3168226860462	18.7972584070428
1	Deaths	44639	Middle SDI	3	Both	388	1-5 months	338	Diphtheria	1	Number	1990	68.8735969143133	93.783906450923	47.8935082619811
1	Deaths	44639	Middle SDI	1	Male	388	1-5 months	338	Diphtheria	2	Percent	1990	0.00014229943996175	0.000202536933355978	8.95079074925545e-05
1	Deaths	44639	Middle SDI	2	Female	388	1-5 months	338	Diphtheria	2	Percent	1990	0.000126910372528982	0.000182273001640951	8.46112949060862e-05
1	Deaths	44639	Middle SDI	3	Both	388	1-5 months	338	Diphtheria	2	Percent	1990	0.000135547021926579	0.000181339236833174	9.48222053265562e-05
1	Deaths	44639	Middle SDI	1	Male	388	1-5 months	338	Diphtheria	3	Rate	1990	0.453347051289618	0.652193722105303	0.286717819585227
1	Deaths	44639	Middle SDI	2	Female	388	1-5 months	338	Diphtheria	3	Rate	1990	0.342527199196876	0.488436073479214	0.227727744321672
1	Deaths	44639	Middle SDI	3	Both	388	1-5 months	338	Diphtheria	3	Rate	1990	0.400195540467319	0.544938885302558	0.278289058252979
1	Deaths	44639	Middle SDI	1	Male	389	6-11 months	338	Diphtheria	1	Number	1990	91.2818361855433	134.874688677399	62.1970807298054
1	Deaths	44639	Middle SDI	2	Female	389	6-11 months	338	Diphtheria	1	Number	1990	78.9242236903127	114.65084233282	53.2925339992022
1	Deaths	44639	Middle SDI	3	Both	389	6-11 months	338	Diphtheria	1	Number	1990	170.206059875856	231.740287966471	124.202735643695
1	Deaths	44639	Middle SDI	1	Male	389	6-11 months	338	Diphtheria	2	Percent	1990	0.000473964880595562	0.000663681148736548	0.0003259913362787
1	Deaths	44639	Middle SDI	2	Female	389	6-11 months	338	Diphtheria	2	Percent	1990	0.000463078469060712	0.000644055146733018	0.000312659260515373
1	Deaths	44639	Middle SDI	3	Both	389	6-11 months	338	Diphtheria	2	Percent	1990	0.000468794691661033	0.000621057017413984	0.000349166492149244
1	Deaths	44639	Middle SDI	1	Male	389	6-11 months	338	Diphtheria	3	Rate	1990	0.879085513281635	1.29890446861377	0.598986117313003
1	Deaths	44639	Middle SDI	2	Female	389	6-11 months	338	Diphtheria	3	Rate	1990	0.823042935774596	1.1956096804056	0.555748813059971
1	Deaths	44639	Middle SDI	3	Both	389	6-11 months	338	Diphtheria	3	Rate	1990	0.852178740847332	1.16026507485636	0.621851718721634
1	Deaths	44636	Low-middle SDI	1	Male	6	5-9 years	338	Diphtheria	1	Number	1995	281.958047609078	507.301785413139	148.044050792851
1	Deaths	44636	Low-middle SDI	2	Female	6	5-9 years	338	Diphtheria	1	Number	1995	280.759152003557	623.865084531519	128.503277745818
1	Deaths	44636	Low-middle SDI	3	Both	6	5-9 years	338	Diphtheria	1	Number	1995	562.717199612634	937.960556652595	322.091988374165
1	Deaths	44636	Low-middle SDI	1	Male	6	5-9 years	338	Diphtheria	2	Percent	1995	0.00186533243756787	0.00348500398399096	0.000985576413380598
1	Deaths	44636	Low-middle SDI	2	Female	6	5-9 years	338	Diphtheria	2	Percent	1995	0.00198367011050526	0.00425599129914045	0.000910829565897225
1	Deaths	44636	Low-middle SDI	3	Both	6	5-9 years	338	Diphtheria	2	Percent	1995	0.00192270019590231	0.00324339085200392	0.00109441436918364
1	Deaths	44636	Low-middle SDI	1	Male	6	5-9 years	338	Diphtheria	3	Rate	1995	0.324614694690658	0.584050058454902	0.170441222573363
1	Deaths	44636	Low-middle SDI	2	Female	6	5-9 years	338	Diphtheria	3	Rate	1995	0.346367238984914	0.769650518197656	0.158532055663021
1	Deaths	44636	Low-middle SDI	3	Both	6	5-9 years	338	Diphtheria	3	Rate	1995	0.33511522281978	0.558584065237699	0.19181558432331
1	Deaths	44636	Low-middle SDI	1	Male	7	10-14 years	338	Diphtheria	1	Number	1995	85.4176913720122	156.798221078537	47.4900392847196
1	Deaths	44636	Low-middle SDI	2	Female	7	10-14 years	338	Diphtheria	1	Number	1995	73.5360401836422	131.104892859461	38.7157380655629
1	Deaths	44636	Low-middle SDI	3	Both	7	10-14 years	338	Diphtheria	1	Number	1995	158.953731555654	258.768002991069	100.134570900119
1	Deaths	44636	Low-middle SDI	1	Male	7	10-14 years	338	Diphtheria	2	Percent	1995	0.00094316867637707	0.00171857669480985	0.000526708898590393
1	Deaths	44636	Low-middle SDI	2	Female	7	10-14 years	338	Diphtheria	2	Percent	1995	0.000952707144503187	0.00171342911935343	0.00050194195347643
1	Deaths	44636	Low-middle SDI	3	Both	7	10-14 years	338	Diphtheria	2	Percent	1995	0.000947576245665764	0.00155578213596105	0.000607625381677714
1	Deaths	44636	Low-middle SDI	1	Male	7	10-14 years	338	Diphtheria	3	Rate	1995	0.10726499562906	0.19690254124738	0.059636578494188
1	Deaths	44636	Low-middle SDI	2	Female	7	10-14 years	338	Diphtheria	3	Rate	1995	0.098836235445306	0.176211746326419	0.0520359512605081
1	Deaths	44636	Low-middle SDI	3	Both	7	10-14 years	338	Diphtheria	3	Rate	1995	0.103193722008053	0.167993749526351	0.0650079678641863
1	Deaths	44636	Low-middle SDI	1	Male	8	15-19 years	338	Diphtheria	1	Number	1995	30.701575876335	53.271989221586	16.8116801714363
1	Deaths	44636	Low-middle SDI	2	Female	8	15-19 years	338	Diphtheria	1	Number	1995	25.4244163092048	44.3890068722075	13.9866041490414
1	Deaths	44636	Low-middle SDI	3	Both	8	15-19 years	338	Diphtheria	1	Number	1995	56.1259921855398	89.6569096396197	35.8931315307856
1	Deaths	44636	Low-middle SDI	1	Male	8	15-19 years	338	Diphtheria	2	Percent	1995	0.000293206358358153	0.000517154160981259	0.000158704252670149
1	Deaths	44636	Low-middle SDI	2	Female	8	15-19 years	338	Diphtheria	2	Percent	1995	0.000234328828665144	0.00040793812148748	0.000130578667385161
1	Deaths	44636	Low-middle SDI	3	Both	8	15-19 years	338	Diphtheria	2	Percent	1995	0.000263296553462777	0.000416780624869371	0.00016852731938043
1	Deaths	44636	Low-middle SDI	1	Male	8	15-19 years	338	Diphtheria	3	Rate	1995	0.0463588805242916	0.0804398377973314	0.025385363787823
1	Deaths	44636	Low-middle SDI	2	Female	8	15-19 years	338	Diphtheria	3	Rate	1995	0.0392172139301352	0.0684701334922426	0.0215743653816148
1	Deaths	44636	Low-middle SDI	3	Both	8	15-19 years	338	Diphtheria	3	Rate	1995	0.0428260875016829	0.0684113457569498	0.0273877098967859
1	Deaths	44636	Low-middle SDI	1	Male	9	20-24 years	338	Diphtheria	1	Number	1995	15.6020466899433	27.8841978361664	8.76686784547557
1	Deaths	44636	Low-middle SDI	2	Female	9	20-24 years	338	Diphtheria	1	Number	1995	12.6502145690518	21.4118595771545	6.62095798890563
1	Deaths	44636	Low-middle SDI	3	Both	9	20-24 years	338	Diphtheria	1	Number	1995	28.2522612589951	44.6686362035302	17.8339035595509
1	Deaths	44636	Low-middle SDI	1	Male	9	20-24 years	338	Diphtheria	2	Percent	1995	0.00012537946988472	0.000223639948619398	6.99076753008014e-05
1	Deaths	44636	Low-middle SDI	2	Female	9	20-24 years	338	Diphtheria	2	Percent	1995	8.74602049606143e-05	0.000149467589536625	4.66423244520611e-05
1	Deaths	44636	Low-middle SDI	3	Both	9	20-24 years	338	Diphtheria	2	Percent	1995	0.000104959806481752	0.000166650848338909	6.43345091108055e-05
1	Deaths	44636	Low-middle SDI	1	Male	9	20-24 years	338	Diphtheria	3	Rate	1995	0.0277457563369265	0.0495876069459281	0.0155904788591224
1	Deaths	44636	Low-middle SDI	2	Female	9	20-24 years	338	Diphtheria	3	Rate	1995	0.0220371981404298	0.0373003469214817	0.0115339832604841
1	Deaths	44636	Low-middle SDI	3	Both	9	20-24 years	338	Diphtheria	3	Rate	1995	0.0248620462017614	0.0393084888632854	0.0156938706672247
1	Deaths	44636	Low-middle SDI	1	Male	10	25-29 years	338	Diphtheria	1	Number	1995	11.3301434118543	19.5212825215819	6.69586885750629
1	Deaths	44636	Low-middle SDI	2	Female	10	25-29 years	338	Diphtheria	1	Number	1995	9.05076419551768	15.1924796023275	5.07187317044651
1	Deaths	44636	Low-middle SDI	3	Both	10	25-29 years	338	Diphtheria	1	Number	1995	20.380907607372	31.5699291094487	12.6545698152428
1	Deaths	44636	Low-middle SDI	1	Male	10	25-29 years	338	Diphtheria	2	Percent	1995	8.50718157445471e-05	0.000147111549690568	4.95020872192903e-05
1	Deaths	44636	Low-middle SDI	2	Female	10	25-29 years	338	Diphtheria	2	Percent	1995	6.45990850176939e-05	0.000110791245911783	3.55154407665817e-05
1	Deaths	44636	Low-middle SDI	3	Both	10	25-29 years	338	Diphtheria	2	Percent	1995	7.45746890229511e-05	0.000115063584206229	4.65145201749754e-05
1	Deaths	44636	Low-middle SDI	1	Male	10	25-29 years	338	Diphtheria	3	Rate	1995	0.0226660036818566	0.0390524149099295	0.0133951162541047
1	Deaths	44636	Low-middle SDI	2	Female	10	25-29 years	338	Diphtheria	3	Rate	1995	0.017834275583488	0.0299363525743621	0.00999398303748079
1	Deaths	44636	Low-middle SDI	3	Both	10	25-29 years	338	Diphtheria	3	Rate	1995	0.0202318682825371	0.0313390679029608	0.0125620308283795
1	Deaths	44636	Low-middle SDI	1	Male	11	30-34 years	338	Diphtheria	1	Number	1995	16.1463093022994	28.0810441764483	9.15438949676894
1	Deaths	44636	Low-middle SDI	2	Female	11	30-34 years	338	Diphtheria	1	Number	1995	12.7022592355522	24.1700967685422	6.68847639323981
1	Deaths	44636	Low-middle SDI	3	Both	11	30-34 years	338	Diphtheria	1	Number	1995	28.8485685378516	45.0337803270649	18.0146109570877
1	Deaths	44636	Low-middle SDI	1	Male	11	30-34 years	338	Diphtheria	2	Percent	1995	0.000110313873484954	0.000192047268962076	6.13942964315693e-05
1	Deaths	44636	Low-middle SDI	2	Female	11	30-34 years	338	Diphtheria	2	Percent	1995	9.27168516028015e-05	0.000173777585885683	4.88079689019165e-05
1	Deaths	44636	Low-middle SDI	3	Both	11	30-34 years	338	Diphtheria	2	Percent	1995	0.00010180049735467	0.000158640078183088	6.32554389670392e-05
1	Deaths	44636	Low-middle SDI	1	Male	11	30-34 years	338	Diphtheria	3	Rate	1995	0.0369167468152427	0.0642041954455782	0.0209304970549653
1	Deaths	44636	Low-middle SDI	2	Female	11	30-34 years	338	Diphtheria	3	Rate	1995	0.02928164366067	0.0557176599607948	0.0154184841253664
1	Deaths	44636	Low-middle SDI	3	Both	11	30-34 years	338	Diphtheria	3	Rate	1995	0.0331148607770266	0.0516936347755786	0.0206787152372408
1	Deaths	44636	Low-middle SDI	1	Male	12	35-39 years	338	Diphtheria	1	Number	1995	17.7763364159995	30.7290840253994	9.82865637001112
1	Deaths	44636	Low-middle SDI	2	Female	12	35-39 years	338	Diphtheria	1	Number	1995	12.6428501045746	21.5097780263549	6.96480323274493
1	Deaths	44636	Low-middle SDI	3	Both	12	35-39 years	338	Diphtheria	1	Number	1995	30.4191865205742	46.2451647249728	19.3835548369876
1	Deaths	44636	Low-middle SDI	1	Male	12	35-39 years	338	Diphtheria	2	Percent	1995	0.000105056199471484	0.000181550909723495	5.92972760183335e-05
1	Deaths	44636	Low-middle SDI	2	Female	12	35-39 years	338	Diphtheria	2	Percent	1995	0.000102171211327594	0.000177843658341947	5.51689011809587e-05
1	Deaths	44636	Low-middle SDI	3	Both	12	35-39 years	338	Diphtheria	2	Percent	1995	0.000103820548215964	0.000156659575592959	6.47478943936096e-05
1	Deaths	44636	Low-middle SDI	1	Male	12	35-39 years	338	Diphtheria	3	Rate	1995	0.0472828159508384	0.0817354932033732	0.0261429880326181
1	Deaths	44636	Low-middle SDI	2	Female	12	35-39 years	338	Diphtheria	3	Rate	1995	0.0348670985078391	0.0593207657389925	0.0192078904989916
1	Deaths	44636	Low-middle SDI	3	Both	12	35-39 years	338	Diphtheria	3	Rate	1995	0.0411872235172419	0.0626154132961729	0.0262451070178932
1	Deaths	44636	Low-middle SDI	1	Male	13	40-44 years	338	Diphtheria	1	Number	1995	26.2100485608303	48.0283161006304	14.1070295934346
1	Deaths	44636	Low-middle SDI	2	Female	13	40-44 years	338	Diphtheria	1	Number	1995	19.3119640494969	35.4459930486868	10.4772636260248
1	Deaths	44636	Low-middle SDI	3	Both	13	40-44 years	338	Diphtheria	1	Number	1995	45.5220126103273	70.2907691400014	29.1458388492415
1	Deaths	44636	Low-middle SDI	1	Male	13	40-44 years	338	Diphtheria	2	Percent	1995	0.000129345945861542	0.000232642906925983	7.03633182263868e-05
1	Deaths	44636	Low-middle SDI	2	Female	13	40-44 years	338	Diphtheria	2	Percent	1995	0.000142863534303792	0.000263469517232371	7.63163365108421e-05
1	Deaths	44636	Low-middle SDI	3	Both	13	40-44 years	338	Diphtheria	2	Percent	1995	0.00013476593792077	0.000208420784690209	8.6195592451337e-05
1	Deaths	44636	Low-middle SDI	1	Male	13	40-44 years	338	Diphtheria	3	Rate	1995	0.0817440182065335	0.149790929865973	0.0439970678134939
1	Deaths	44636	Low-middle SDI	2	Female	13	40-44 years	338	Diphtheria	3	Rate	1995	0.0635694177453565	0.116677989547608	0.034488131117267
1	Deaths	44636	Low-middle SDI	3	Both	13	40-44 years	338	Diphtheria	3	Rate	1995	0.0729018244820544	0.112568074667913	0.0466759861071611
1	Deaths	44636	Low-middle SDI	1	Male	14	45-49 years	338	Diphtheria	1	Number	1995	39.0157266351921	67.084538066312	21.6687447039657
1	Deaths	44636	Low-middle SDI	2	Female	14	45-49 years	338	Diphtheria	1	Number	1995	27.0555064680311	52.1117387796487	15.2920168244571
1	Deaths	44636	Low-middle SDI	3	Both	14	45-49 years	338	Diphtheria	1	Number	1995	66.0712331032232	102.454816824045	42.5889235131206
1	Deaths	44636	Low-middle SDI	1	Male	14	45-49 years	338	Diphtheria	2	Percent	1995	0.000180370470496395	0.000306463672722939	9.9572621591851e-05
1	Deaths	44636	Low-middle SDI	2	Female	14	45-49 years	338	Diphtheria	2	Percent	1995	0.000191602752499637	0.000361649801852644	0.000107442015163306
1	Deaths	44636	Low-middle SDI	3	Both	14	45-49 years	338	Diphtheria	2	Percent	1995	0.00018480690427688	0.000282295643352052	0.000119351525974432
1	Deaths	44636	Low-middle SDI	1	Male	14	45-49 years	338	Diphtheria	3	Rate	1995	0.154567435688028	0.265766805272643	0.0858444169139085
1	Deaths	44636	Low-middle SDI	2	Female	14	45-49 years	338	Diphtheria	3	Rate	1995	0.113908950724043	0.219400567932787	0.0643823686311903
1	Deaths	44636	Low-middle SDI	3	Both	14	45-49 years	338	Diphtheria	3	Rate	1995	0.134856450923343	0.209118133988903	0.0869272572021203
1	Deaths	44636	Low-middle SDI	1	Male	15	50-54 years	338	Diphtheria	1	Number	1995	30.4367695617168	54.8005240180112	16.7086825369049
1	Deaths	44636	Low-middle SDI	2	Female	15	50-54 years	338	Diphtheria	1	Number	1995	21.319338549032	37.9490655602295	11.9143707130583
1	Deaths	44636	Low-middle SDI	3	Both	15	50-54 years	338	Diphtheria	1	Number	1995	51.7561081107488	84.0797064422939	31.9292418609469
1	Deaths	44636	Low-middle SDI	1	Male	15	50-54 years	338	Diphtheria	2	Percent	1995	0.000113793841757009	0.00020277792821977	6.23167106156812e-05
1	Deaths	44636	Low-middle SDI	2	Female	15	50-54 years	338	Diphtheria	2	Percent	1995	0.000115626644680712	0.000207560910340565	6.33886026453073e-05
1	Deaths	44636	Low-middle SDI	3	Both	15	50-54 years	338	Diphtheria	2	Percent	1995	0.000114558157527261	0.000187395595534255	6.96607565223624e-05
1	Deaths	44636	Low-middle SDI	1	Male	15	50-54 years	338	Diphtheria	3	Rate	1995	0.147796073199323	0.266102558706312	0.081134683570189
1	Deaths	44636	Low-middle SDI	2	Female	15	50-54 years	338	Diphtheria	3	Rate	1995	0.109888208319459	0.195604324788053	0.0614113260550128
1	Deaths	44636	Low-middle SDI	3	Both	15	50-54 years	338	Diphtheria	3	Rate	1995	0.129407434726972	0.210227150387964	0.0798336936997021
1	Deaths	44636	Low-middle SDI	1	Male	16	55-59 years	338	Diphtheria	1	Number	1995	19.5003047017101	34.9765974546045	10.4728411295559
1	Deaths	44636	Low-middle SDI	2	Female	16	55-59 years	338	Diphtheria	1	Number	1995	14.2254106301042	27.5122344437443	7.54648651244617
1	Deaths	44636	Low-middle SDI	3	Both	16	55-59 years	338	Diphtheria	1	Number	1995	33.7257153318144	52.0459208110116	20.5246144431688
1	Deaths	44636	Low-middle SDI	1	Male	16	55-59 years	338	Diphtheria	2	Percent	1995	5.97211716051039e-05	0.000105597701135728	3.24642679904156e-05
1	Deaths	44636	Low-middle SDI	2	Female	16	55-59 years	338	Diphtheria	2	Percent	1995	6.26733259229167e-05	0.000119892139738946	3.26687401779142e-05
1	Deaths	44636	Low-middle SDI	3	Both	16	55-59 years	338	Diphtheria	2	Percent	1995	6.09406837973347e-05	9.36166305721679e-05	3.69142540994525e-05
1	Deaths	44636	Low-middle SDI	1	Male	16	55-59 years	338	Diphtheria	3	Rate	1995	0.112380664160512	0.201570863232647	0.0603552026386442
1	Deaths	44636	Low-middle SDI	2	Female	16	55-59 years	338	Diphtheria	3	Rate	1995	0.0844011022077384	0.163233453966925	0.0447742280351749
1	Deaths	44636	Low-middle SDI	3	Both	16	55-59 years	338	Diphtheria	3	Rate	1995	0.0985943418783174	0.152151948723	0.0600020142914955
1	Deaths	44636	Low-middle SDI	1	Male	22	All ages	338	Diphtheria	1	Number	1995	1821.14976596135	2605.27704564342	1291.77319966806
1	Deaths	44636	Low-middle SDI	2	Female	22	All ages	338	Diphtheria	1	Number	1995	1840.07686170694	2706.31817128289	1268.94928792706
1	Deaths	44636	Low-middle SDI	3	Both	22	All ages	338	Diphtheria	1	Number	1995	3661.2266276683	5035.05536725956	2751.8417412408
1	Deaths	44636	Low-middle SDI	1	Male	22	All ages	338	Diphtheria	2	Percent	1995	0.000291783901914239	0.000409356965857441	0.000208188903974967
1	Deaths	44636	Low-middle SDI	2	Female	22	All ages	338	Diphtheria	2	Percent	1995	0.000342673806493961	0.000515411735755126	0.000238921140127352
1	Deaths	44636	Low-middle SDI	3	Both	22	All ages	338	Diphtheria	2	Percent	1995	0.000315297163068507	0.000433551691071473	0.000238235225248324
1	Deaths	44636	Low-middle SDI	1	Male	22	All ages	338	Diphtheria	3	Rate	1995	0.280976399329485	0.401955609155641	0.199301446359333
1	Deaths	44636	Low-middle SDI	2	Female	22	All ages	338	Diphtheria	3	Rate	1995	0.294177537811079	0.432665630838295	0.202869991410694
1	Deaths	44636	Low-middle SDI	3	Both	22	All ages	338	Diphtheria	3	Rate	1995	0.287459578356157	0.395325130090109	0.216059628940189
1	Deaths	44636	Low-middle SDI	1	Male	27	Age-standardized	338	Diphtheria	3	Rate	1995	0.215724132735647	0.303079399545651	0.155483986164985
1	Deaths	44636	Low-middle SDI	2	Female	27	Age-standardized	338	Diphtheria	3	Rate	1995	0.226082667337233	0.328327931549433	0.159274278603444
1	Deaths	44636	Low-middle SDI	3	Both	27	Age-standardized	338	Diphtheria	3	Rate	1995	0.220703063014938	0.298512025932331	0.169581272358877
1	Deaths	44636	Low-middle SDI	1	Male	34	2-4 years	338	Diphtheria	1	Number	1995	665.003239705388	1306.18253119297	312.016670302874
1	Deaths	44636	Low-middle SDI	2	Female	34	2-4 years	338	Diphtheria	1	Number	1995	723.734648468826	1390.15447682491	322.125382811016
1	Deaths	44636	Low-middle SDI	3	Both	34	2-4 years	338	Diphtheria	1	Number	1995	1388.73788817421	2322.51641360673	787.166289627285
1	Deaths	44636	Low-middle SDI	1	Male	34	2-4 years	338	Diphtheria	2	Percent	1995	0.00231186007061668	0.00434990414839719	0.00108449554419769
1	Deaths	44636	Low-middle SDI	2	Female	34	2-4 years	338	Diphtheria	2	Percent	1995	0.00238020629311206	0.00455420992247301	0.00107436967769011
1	Deaths	44636	Low-middle SDI	3	Both	34	2-4 years	338	Diphtheria	2	Percent	1995	0.00234705695490172	0.00390509279703025	0.00134858789933396
1	Deaths	44636	Low-middle SDI	1	Male	34	2-4 years	338	Diphtheria	3	Rate	1995	1.2253147427126	2.40673220306937	0.574912426386952
1	Deaths	44636	Low-middle SDI	2	Female	34	2-4 years	338	Diphtheria	3	Rate	1995	1.41744060174752	2.72262962996386	0.630885363048173
1	Deaths	44636	Low-middle SDI	3	Both	34	2-4 years	338	Diphtheria	3	Rate	1995	1.31844759560027	2.20496337526137	0.747324250842711
1	Deaths	44636	Low-middle SDI	1	Male	238	12-23 months	338	Diphtheria	1	Number	1995	272.066554285119	514.470358936846	137.785628967417
1	Deaths	44636	Low-middle SDI	2	Female	238	12-23 months	338	Diphtheria	1	Number	1995	334.303528582993	680.910304553502	167.598384680854
1	Deaths	44636	Low-middle SDI	3	Both	238	12-23 months	338	Diphtheria	1	Number	1995	606.370082868111	1029.36570219771	347.197030285042
1	Deaths	44636	Low-middle SDI	1	Male	238	12-23 months	338	Diphtheria	2	Percent	1995	0.00129693575040714	0.00248177965432733	0.000657239211748312
1	Deaths	44636	Low-middle SDI	2	Female	238	12-23 months	338	Diphtheria	2	Percent	1995	0.00135789700288103	0.00273473511693441	0.00066943415492454
1	Deaths	44636	Low-middle SDI	3	Both	238	12-23 months	338	Diphtheria	2	Percent	1995	0.00132971389125052	0.0022260523256956	0.000760254493954859
1	Deaths	44636	Low-middle SDI	1	Male	238	12-23 months	338	Diphtheria	3	Rate	1995	1.45502237840447	2.75140723285823	0.736882834043718
1	Deaths	44636	Low-middle SDI	2	Female	238	12-23 months	338	Diphtheria	3	Rate	1995	1.89336798969951	3.85641689144807	0.949213482804433
1	Deaths	44636	Low-middle SDI	3	Both	238	12-23 months	338	Diphtheria	3	Rate	1995	1.66791395003746	2.83142830244001	0.955018703239612
1	Deaths	44636	Low-middle SDI	1	Male	388	1-5 months	338	Diphtheria	1	Number	1995	98.5281945144846	172.824384390265	53.4289929388933
1	Deaths	44636	Low-middle SDI	2	Female	388	1-5 months	338	Diphtheria	1	Number	1995	77.0578158684055	136.668595739956	39.5473686618337
1	Deaths	44636	Low-middle SDI	3	Both	388	1-5 months	338	Diphtheria	1	Number	1995	175.58601038289	286.817113362304	111.900083168065
1	Deaths	44636	Low-middle SDI	1	Male	388	1-5 months	338	Diphtheria	2	Percent	1995	0.000234758084039196	0.000413123119160902	0.000128919156717214
1	Deaths	44636	Low-middle SDI	2	Female	388	1-5 months	338	Diphtheria	2	Percent	1995	0.000217774415263788	0.000374916291636469	0.000114696540788477
1	Deaths	44636	Low-middle SDI	3	Both	388	1-5 months	338	Diphtheria	2	Percent	1995	0.000226991078883624	0.000374196232242647	0.000146201839326731
1	Deaths	44636	Low-middle SDI	1	Male	388	1-5 months	338	Diphtheria	3	Rate	1995	1.18631141188727	2.08086163016437	0.643302400509686
1	Deaths	44636	Low-middle SDI	2	Female	388	1-5 months	338	Diphtheria	3	Rate	1995	0.985382696680973	1.74766009007862	0.505714992560697
1	Deaths	44636	Low-middle SDI	3	Both	388	1-5 months	338	Diphtheria	3	Rate	1995	1.0888707570188	1.77865404351822	0.693931868512631
1	Deaths	44636	Low-middle SDI	1	Male	389	6-11 months	338	Diphtheria	1	Number	1995	211.456777319392	399.944774796705	105.656291627745
1	Deaths	44636	Low-middle SDI	2	Female	389	6-11 months	338	Diphtheria	1	Number	1995	196.302952488952	352.47605498429	100.785261747619
1	Deaths	44636	Low-middle SDI	3	Both	389	6-11 months	338	Diphtheria	1	Number	1995	407.759729808344	677.934116729332	240.818951242154
1	Deaths	44636	Low-middle SDI	1	Male	389	6-11 months	338	Diphtheria	2	Percent	1995	0.000899505141769632	0.00168112724981202	0.000455501022878835
1	Deaths	44636	Low-middle SDI	2	Female	389	6-11 months	338	Diphtheria	2	Percent	1995	0.00080068006528149	0.00143906176884666	0.000418355421926395
1	Deaths	44636	Low-middle SDI	3	Both	389	6-11 months	338	Diphtheria	2	Percent	1995	0.000849029597331949	0.00135461585706468	0.000509293783191209
1	Deaths	44636	Low-middle SDI	1	Male	389	6-11 months	338	Diphtheria	3	Rate	1995	2.21212943579883	4.18397376635225	1.10531048354176
1	Deaths	44636	Low-middle SDI	2	Female	389	6-11 months	338	Diphtheria	3	Rate	1995	2.17729548085272	3.90949046815421	1.11786038955272
1	Deaths	44636	Low-middle SDI	3	Both	389	6-11 months	338	Diphtheria	3	Rate	1995	2.1952216672515	3.64973672783413	1.29647667733162
1	Deaths	44636	Low-middle SDI	1	Male	6	5-9 years	338	Diphtheria	1	Number	1997	242.539543693952	451.572399796828	131.11748155661
1	Deaths	44636	Low-middle SDI	2	Female	6	5-9 years	338	Diphtheria	1	Number	1997	249.866016860067	488.010352843481	117.526100789301
1	Deaths	44636	Low-middle SDI	3	Both	6	5-9 years	338	Diphtheria	1	Number	1997	492.405560554018	824.137591128222	277.487049748122
1	Deaths	44636	Low-middle SDI	1	Male	6	5-9 years	338	Diphtheria	2	Percent	1997	0.0016280774156975	0.00300203044972672	0.000873999604445073
1	Deaths	44636	Low-middle SDI	2	Female	6	5-9 years	338	Diphtheria	2	Percent	1997	0.0018472050289801	0.00357494447139709	0.000869012081028507
1	Deaths	44636	Low-middle SDI	3	Both	6	5-9 years	338	Diphtheria	2	Percent	1997	0.00173247341888018	0.00286292436162428	0.000997503048754789
1	Deaths	44636	Low-middle SDI	1	Male	6	5-9 years	338	Diphtheria	3	Rate	1997	0.27531327561735	0.512592192897545	0.148835042683179
1	Deaths	44636	Low-middle SDI	2	Female	6	5-9 years	338	Diphtheria	3	Rate	1997	0.304405388986507	0.594530553428387	0.143179048021044
1	Deaths	44636	Low-middle SDI	3	Both	6	5-9 years	338	Diphtheria	3	Rate	1997	0.289345411425625	0.484276477519915	0.163055844625957
1	Deaths	44636	Low-middle SDI	1	Male	7	10-14 years	338	Diphtheria	1	Number	1997	76.0968036459336	144.317567454865	40.0969509514356
1	Deaths	44636	Low-middle SDI	2	Female	7	10-14 years	338	Diphtheria	1	Number	1997	64.9066564869552	117.835576016246	34.5128985427527
1	Deaths	44636	Low-middle SDI	3	Both	7	10-14 years	338	Diphtheria	1	Number	1997	141.003460132889	228.33251937627	84.4637202897905
1	Deaths	44636	Low-middle SDI	1	Male	7	10-14 years	338	Diphtheria	2	Percent	1997	0.000865339881519463	0.00164468260598329	0.000466028900479505
1	Deaths	44636	Low-middle SDI	2	Female	7	10-14 years	338	Diphtheria	2	Percent	1997	0.000861809424353446	0.00153753952540864	0.000458041667319176
1	Deaths	44636	Low-middle SDI	3	Both	7	10-14 years	338	Diphtheria	2	Percent	1997	0.000863702349721951	0.00139843667151025	0.000524757169055349
1	Deaths	44636	Low-middle SDI	1	Male	7	10-14 years	338	Diphtheria	3	Rate	1997	0.0922111234157519	0.174878370523422	0.0485879132319608
1	Deaths	44636	Low-middle SDI	2	Female	7	10-14 years	338	Diphtheria	3	Rate	1997	0.0847487892932163	0.153858216453541	0.0450635809146284
1	Deaths	44636	Low-middle SDI	3	Both	7	10-14 years	338	Diphtheria	3	Rate	1997	0.0886191887723208	0.1435045822166	0.0530845581074331
1	Deaths	44636	Low-middle SDI	1	Male	8	15-19 years	338	Diphtheria	1	Number	1997	27.3753306356024	54.2516365188222	14.3288852409829
1	Deaths	44636	Low-middle SDI	2	Female	8	15-19 years	338	Diphtheria	1	Number	1997	23.974102562362	43.8205757796924	12.6164732062501
1	Deaths	44636	Low-middle SDI	3	Both	8	15-19 years	338	Diphtheria	1	Number	1997	51.3494331979643	83.4913536573514	30.7090449676066
1	Deaths	44636	Low-middle SDI	1	Male	8	15-19 years	338	Diphtheria	2	Percent	1997	0.000244583534522931	0.000484673736311677	0.000126368191388198
1	Deaths	44636	Low-middle SDI	2	Female	8	15-19 years	338	Diphtheria	2	Percent	1997	0.000210505506822025	0.000382795060238624	0.000110323966924331
1	Deaths	44636	Low-middle SDI	3	Both	8	15-19 years	338	Diphtheria	2	Percent	1997	0.000227411234010807	0.000366537909547668	0.000136923189943128
1	Deaths	44636	Low-middle SDI	1	Male	8	15-19 years	338	Diphtheria	3	Rate	1997	0.0392492535378652	0.0777830326477262	0.0205439728646381
1	Deaths	44636	Low-middle SDI	2	Female	8	15-19 years	338	Diphtheria	3	Rate	1997	0.0353982919486051	0.0647020480024468	0.0186285013486901
1	Deaths	44636	Low-middle SDI	3	Both	8	15-19 years	338	Diphtheria	3	Rate	1997	0.0373520745227585	0.060732418443501	0.0223380564247057
1	Deaths	44636	Low-middle SDI	1	Male	9	20-24 years	338	Diphtheria	1	Number	1997	14.726283308622	27.4326924240574	8.06963293911454
1	Deaths	44636	Low-middle SDI	2	Female	9	20-24 years	338	Diphtheria	1	Number	1997	11.8392918750993	20.9909371250608	6.69886635666622
1	Deaths	44636	Low-middle SDI	3	Both	9	20-24 years	338	Diphtheria	1	Number	1997	26.5655751837213	43.7825504575232	16.244735494274
1	Deaths	44636	Low-middle SDI	1	Male	9	20-24 years	338	Diphtheria	2	Percent	1997	0.000110178200549939	0.000207777657575513	6.08810313215976e-05
1	Deaths	44636	Low-middle SDI	2	Female	9	20-24 years	338	Diphtheria	2	Percent	1997	8.00278564389214e-05	0.000141709495185882	4.59161586944985e-05
1	Deaths	44636	Low-middle SDI	3	Both	9	20-24 years	338	Diphtheria	2	Percent	1997	9.43123150184682e-05	0.00015493098896148	5.79416517964787e-05
1	Deaths	44636	Low-middle SDI	1	Male	9	20-24 years	338	Diphtheria	3	Rate	1997	0.0253457686905953	0.0472150821880031	0.0138888438858878
1	Deaths	44636	Low-middle SDI	2	Female	9	20-24 years	338	Diphtheria	3	Rate	1997	0.019843600709172	0.0351824905759026	0.0112278361398769
1	Deaths	44636	Low-middle SDI	3	Both	9	20-24 years	338	Diphtheria	3	Rate	1997	0.0225582072299794	0.0371780335809573	0.0137942471466075
1	Deaths	44636	Low-middle SDI	1	Male	10	25-29 years	338	Diphtheria	1	Number	1997	10.3406483530779	18.2293392335892	5.61061225969536
1	Deaths	44636	Low-middle SDI	2	Female	10	25-29 years	338	Diphtheria	1	Number	1997	8.64873822799905	15.1679435311834	4.4910603407469
1	Deaths	44636	Low-middle SDI	3	Both	10	25-29 years	338	Diphtheria	1	Number	1997	18.989386581077	30.5745233604186	11.7668835967793
1	Deaths	44636	Low-middle SDI	1	Male	10	25-29 years	338	Diphtheria	2	Percent	1997	7.29574177386562e-05	0.000127810955544695	3.93309340054791e-05
1	Deaths	44636	Low-middle SDI	2	Female	10	25-29 years	338	Diphtheria	2	Percent	1997	5.74083776137553e-05	0.000104040270811833	2.97486020870829e-05
1	Deaths	44636	Low-middle SDI	3	Both	10	25-29 years	338	Diphtheria	2	Percent	1997	6.4935346609796e-05	0.000104020693496333	3.92788305381222e-05
1	Deaths	44636	Low-middle SDI	1	Male	10	25-29 years	338	Diphtheria	3	Rate	1997	0.0200021909773658	0.0352614954392976	0.0108527564313675
1	Deaths	44636	Low-middle SDI	2	Female	10	25-29 years	338	Diphtheria	3	Rate	1997	0.0163393264229368	0.0286555071950671	0.00848457878572498
1	Deaths	44636	Low-middle SDI	3	Both	10	25-29 years	338	Diphtheria	3	Rate	1997	0.0181491507976666	0.0292216724677132	0.0112462266174175
1	Deaths	44636	Low-middle SDI	1	Male	11	30-34 years	338	Diphtheria	1	Number	1997	14.9971927341904	26.0163369659923	8.1858209824515
1	Deaths	44636	Low-middle SDI	2	Female	11	30-34 years	338	Diphtheria	1	Number	1997	11.7699091973378	21.6278275017665	6.47191130278945
1	Deaths	44636	Low-middle SDI	3	Both	11	30-34 years	338	Diphtheria	1	Number	1997	26.7671019315283	41.6332577816877	16.8798837173617
1	Deaths	44636	Low-middle SDI	1	Male	11	30-34 years	338	Diphtheria	2	Percent	1997	9.4141305094903e-05	0.000162658541626685	5.19446754800157e-05
1	Deaths	44636	Low-middle SDI	2	Female	11	30-34 years	338	Diphtheria	2	Percent	1997	8.02876216896852e-05	0.000143336943169574	4.33134445493068e-05
1	Deaths	44636	Low-middle SDI	3	Both	11	30-34 years	338	Diphtheria	2	Percent	1997	8.75089163766351e-05	0.000138466244523342	5.50120893940272e-05
1	Deaths	44636	Low-middle SDI	1	Male	11	30-34 years	338	Diphtheria	3	Rate	1997	0.0327650519104601	0.0568390795743663	0.0178839369589682
1	Deaths	44636	Low-middle SDI	2	Female	11	30-34 years	338	Diphtheria	3	Rate	1997	0.0257463913042047	0.047310348838228	0.0141571492263858
1	Deaths	44636	Low-middle SDI	3	Both	11	30-34 years	338	Diphtheria	3	Rate	1997	0.0292579129083245	0.0455074379506012	0.0184506402287614
1	Deaths	44636	Low-middle SDI	1	Male	12	35-39 years	338	Diphtheria	1	Number	1997	15.5588484669563	29.3465944193495	9.11218912941647
1	Deaths	44636	Low-middle SDI	2	Female	12	35-39 years	338	Diphtheria	1	Number	1997	12.0065571556203	22.4822979128162	6.64187570885467
1	Deaths	44636	Low-middle SDI	3	Both	12	35-39 years	338	Diphtheria	1	Number	1997	27.5654056225767	43.498702632084	17.7388760778031
1	Deaths	44636	Low-middle SDI	1	Male	12	35-39 years	338	Diphtheria	2	Percent	1997	8.57146741495851e-05	0.000164324101356563	4.99132127524919e-05
1	Deaths	44636	Low-middle SDI	2	Female	12	35-39 years	338	Diphtheria	2	Percent	1997	8.83297916850502e-05	0.000165499363553287	4.90783744294327e-05
1	Deaths	44636	Low-middle SDI	3	Both	12	35-39 years	338	Diphtheria	2	Percent	1997	8.68351601034935e-05	0.000138339786155148	5.61235819950996e-05
1	Deaths	44636	Low-middle SDI	1	Male	12	35-39 years	338	Diphtheria	3	Rate	1997	0.0390903314609811	0.0737309130260954	0.0228936282887856
1	Deaths	44636	Low-middle SDI	2	Female	12	35-39 years	338	Diphtheria	3	Rate	1997	0.031155000122971	0.0583377886899559	0.0172345524069955
1	Deaths	44636	Low-middle SDI	3	Both	12	35-39 years	338	Diphtheria	3	Rate	1997	0.0351866907608871	0.0555252267632642	0.0226433216888398
1	Deaths	44636	Low-middle SDI	1	Male	13	40-44 years	338	Diphtheria	1	Number	1997	24.7933682090218	42.0800522129127	14.4239740265321
1	Deaths	44636	Low-middle SDI	2	Female	13	40-44 years	338	Diphtheria	1	Number	1997	17.4619902894632	32.6617475678897	9.42293897702629
1	Deaths	44636	Low-middle SDI	3	Both	13	40-44 years	338	Diphtheria	1	Number	1997	42.255358498485	62.6183885235457	27.5717570059747
1	Deaths	44636	Low-middle SDI	1	Male	13	40-44 years	338	Diphtheria	2	Percent	1997	0.000116564271119271	0.000200130082709038	6.77220565436901e-05
1	Deaths	44636	Low-middle SDI	2	Female	13	40-44 years	338	Diphtheria	2	Percent	1997	0.000124891808598631	0.000230853952868119	6.90005793558119e-05
1	Deaths	44636	Low-middle SDI	3	Both	13	40-44 years	338	Diphtheria	2	Percent	1997	0.000119866689048396	0.000177679389405889	7.66547389726022e-05
1	Deaths	44636	Low-middle SDI	1	Male	13	40-44 years	338	Diphtheria	3	Rate	1997	0.0742512013658104	0.126021378136427	0.0431969303609802
1	Deaths	44636	Low-middle SDI	2	Female	13	40-44 years	338	Diphtheria	3	Rate	1997	0.0553459147101962	0.103521664209673	0.0298660787399803
1	Deaths	44636	Low-middle SDI	3	Both	13	40-44 years	338	Diphtheria	3	Rate	1997	0.0650664619127492	0.0964222559382877	0.0424560751782795
1	Deaths	44636	Low-middle SDI	1	Male	14	45-49 years	338	Diphtheria	1	Number	1997	38.0958432223951	71.3275030320001	21.781638313321
1	Deaths	44636	Low-middle SDI	2	Female	14	45-49 years	338	Diphtheria	1	Number	1997	26.4806761564358	46.7073999636655	14.7879695998292
1	Deaths	44636	Low-middle SDI	3	Both	14	45-49 years	338	Diphtheria	1	Number	1997	64.576519378831	101.414973605847	42.2266819147141
1	Deaths	44636	Low-middle SDI	1	Male	14	45-49 years	338	Diphtheria	2	Percent	1997	0.00016113820370491	0.000293723392992568	9.11371177237121e-05
1	Deaths	44636	Low-middle SDI	2	Female	14	45-49 years	338	Diphtheria	2	Percent	1997	0.000175982282618585	0.000316815534317968	9.77843700670728e-05
1	Deaths	44636	Low-middle SDI	3	Both	14	45-49 years	338	Diphtheria	2	Percent	1997	0.000166886301023788	0.000264176827499995	0.000110009595344329
1	Deaths	44636	Low-middle SDI	1	Male	14	45-49 years	338	Diphtheria	3	Rate	1997	0.140530141856386	0.26311700362774	0.0803493626369201
1	Deaths	44636	Low-middle SDI	2	Female	14	45-49 years	338	Diphtheria	3	Rate	1997	0.103994988332201	0.183429436829858	0.0580753571738925
1	Deaths	44636	Low-middle SDI	3	Both	14	45-49 years	338	Diphtheria	3	Rate	1997	0.122834250499398	0.192906529991365	0.0803214988042654
1	Deaths	44636	Low-middle SDI	1	Male	15	50-54 years	338	Diphtheria	1	Number	1997	28.7426237216126	53.8009565202707	15.02415931224
1	Deaths	44636	Low-middle SDI	2	Female	15	50-54 years	338	Diphtheria	1	Number	1997	21.1857806643811	38.6450196915122	11.4457718876716
1	Deaths	44636	Low-middle SDI	3	Both	15	50-54 years	338	Diphtheria	1	Number	1997	49.9284043859937	80.185200232087	32.1422974535045
1	Deaths	44636	Low-middle SDI	1	Male	15	50-54 years	338	Diphtheria	2	Percent	1997	0.000102661155119833	0.000193725440998048	5.48766525210927e-05
1	Deaths	44636	Low-middle SDI	2	Female	15	50-54 years	338	Diphtheria	2	Percent	1997	0.000110084178792509	0.000202456006540007	5.92089409610749e-05
1	Deaths	44636	Low-middle SDI	3	Both	15	50-54 years	338	Diphtheria	2	Percent	1997	0.000105691722740984	0.000169063049627387	6.72825815996194e-05
1	Deaths	44636	Low-middle SDI	1	Male	15	50-54 years	338	Diphtheria	3	Rate	1997	0.135179778637782	0.253031924411357	0.0706603040041966
1	Deaths	44636	Low-middle SDI	2	Female	15	50-54 years	338	Diphtheria	3	Rate	1997	0.1055734751574	0.1925767613189	0.0570368367908175
1	Deaths	44636	Low-middle SDI	3	Both	15	50-54 years	338	Diphtheria	3	Rate	1997	0.120804707222702	0.194012802066401	0.0777701767378109
1	Deaths	44636	Low-middle SDI	1	Male	16	55-59 years	338	Diphtheria	1	Number	1997	17.7328788754274	33.6212961525857	9.57957733522797
1	Deaths	44636	Low-middle SDI	2	Female	16	55-59 years	338	Diphtheria	1	Number	1997	13.1907631237057	23.4880530338017	6.92399361772249
1	Deaths	44636	Low-middle SDI	3	Both	16	55-59 years	338	Diphtheria	1	Number	1997	30.9236419991332	50.5923943255239	18.9618994806166
1	Deaths	44636	Low-middle SDI	1	Male	16	55-59 years	338	Diphtheria	2	Percent	1997	5.30823139349991e-05	0.000100760741744556	2.90275301574624e-05
1	Deaths	44636	Low-middle SDI	2	Female	16	55-59 years	338	Diphtheria	2	Percent	1997	5.61743992816916e-05	9.8546255853756e-05	3.01688277204962e-05
1	Deaths	44636	Low-middle SDI	3	Both	16	55-59 years	338	Diphtheria	2	Percent	1997	5.43703309303591e-05	8.76940084973107e-05	3.37669259751212e-05
1	Deaths	44636	Low-middle SDI	1	Male	16	55-59 years	338	Diphtheria	3	Rate	1997	0.0996592208281365	0.188952521546953	0.0538374631552139
1	Deaths	44636	Low-middle SDI	2	Female	16	55-59 years	338	Diphtheria	3	Rate	1997	0.0761803340557702	0.135650053727292	0.0399879932534137
1	Deaths	44636	Low-middle SDI	3	Both	16	55-59 years	338	Diphtheria	3	Rate	1997	0.0880797199866068	0.144102170299639	0.0540091233986511
1	Deaths	44636	Low-middle SDI	1	Male	22	All ages	338	Diphtheria	1	Number	1997	1654.89183634417	2352.71500580577	1184.23394434153
1	Deaths	44636	Low-middle SDI	2	Female	22	All ages	338	Diphtheria	1	Number	1997	1651.10534597966	2431.94397440557	1142.21817502606
1	Deaths	44636	Low-middle SDI	3	Both	22	All ages	338	Diphtheria	1	Number	1997	3305.99718232384	4432.96719690628	2449.3660314388
1	Deaths	44636	Low-middle SDI	1	Male	22	All ages	338	Diphtheria	2	Percent	1997	0.000261004511838008	0.000372319274809741	0.000186769070360818
1	Deaths	44636	Low-middle SDI	2	Female	22	All ages	338	Diphtheria	2	Percent	1997	0.000305969790878473	0.000450900336073794	0.000212258699976318
1	Deaths	44636	Low-middle SDI	3	Both	22	All ages	338	Diphtheria	2	Percent	1997	0.000281671883458802	0.000376045699429917	0.0002103919934512
1	Deaths	44636	Low-middle SDI	1	Male	22	All ages	338	Diphtheria	3	Rate	1997	0.246503709405411	0.350447662722219	0.176397063344554
1	Deaths	44636	Low-middle SDI	2	Female	22	All ages	338	Diphtheria	3	Rate	1997	0.254623138521931	0.375039187523938	0.176145742190281
1	Deaths	44636	Low-middle SDI	3	Both	22	All ages	338	Diphtheria	3	Rate	1997	0.250492998629567	0.335882695822211	0.185586680241886
1	Deaths	44636	Low-middle SDI	1	Male	27	Age-standardized	338	Diphtheria	3	Rate	1997	0.192188260675634	0.268374824238384	0.139973031945327
1	Deaths	44636	Low-middle SDI	2	Female	27	Age-standardized	338	Diphtheria	3	Rate	1997	0.199707408407511	0.289371611692797	0.141980275696879
1	Deaths	44636	Low-middle SDI	3	Both	27	Age-standardized	338	Diphtheria	3	Rate	1997	0.195789171707617	0.26022796513312	0.147842481828022
1	Deaths	44636	Low-middle SDI	1	Male	34	2-4 years	338	Diphtheria	1	Number	1997	604.908350024363	1103.83763986041	285.043329952422
1	Deaths	44636	Low-middle SDI	2	Female	34	2-4 years	338	Diphtheria	1	Number	1997	645.339949572669	1313.37111608617	296.244286260554
1	Deaths	44636	Low-middle SDI	3	Both	34	2-4 years	338	Diphtheria	1	Number	1997	1250.24829959703	2115.73618204087	717.343047905363
1	Deaths	44636	Low-middle SDI	1	Male	34	2-4 years	338	Diphtheria	2	Percent	1997	0.00222503974501088	0.00407357752585702	0.00102701715510921
1	Deaths	44636	Low-middle SDI	2	Female	34	2-4 years	338	Diphtheria	2	Percent	1997	0.00225054937097424	0.004691973598998	0.00103797563533746
1	Deaths	44636	Low-middle SDI	3	Both	34	2-4 years	338	Diphtheria	2	Percent	1997	0.00223862513954377	0.00368090958016101	0.00127537732246685
1	Deaths	44636	Low-middle SDI	1	Male	34	2-4 years	338	Diphtheria	3	Rate	1997	1.09614266520603	2.00024273505663	0.516521478635015
1	Deaths	44636	Low-middle SDI	2	Female	34	2-4 years	338	Diphtheria	3	Rate	1997	1.24465945665288	2.53308319253111	0.571362818337437
1	Deaths	44636	Low-middle SDI	3	Both	34	2-4 years	338	Diphtheria	3	Rate	1997	1.16808627312731	1.9766972629335	0.670201725250598
1	Deaths	44636	Low-middle SDI	1	Male	238	12-23 months	338	Diphtheria	1	Number	1997	249.329073817709	436.175909882974	123.981153029267
1	Deaths	44636	Low-middle SDI	2	Female	238	12-23 months	338	Diphtheria	1	Number	1997	286.632455004937	533.772289416334	134.003161275974
1	Deaths	44636	Low-middle SDI	3	Both	238	12-23 months	338	Diphtheria	1	Number	1997	535.961528822646	875.708844963155	295.858891354448
1	Deaths	44636	Low-middle SDI	1	Male	238	12-23 months	338	Diphtheria	2	Percent	1997	0.00127111137302434	0.00231902815126091	0.000640294635897209
1	Deaths	44636	Low-middle SDI	2	Female	238	12-23 months	338	Diphtheria	2	Percent	1997	0.00125948868039476	0.00231835535681414	0.000578305995303373
1	Deaths	44636	Low-middle SDI	3	Both	238	12-23 months	338	Diphtheria	2	Percent	1997	0.00126494143634459	0.0020309201775164	0.000707462592681308
1	Deaths	44636	Low-middle SDI	1	Male	238	12-23 months	338	Diphtheria	3	Rate	1997	1.31294009365765	2.29685544170295	0.652871420799654
1	Deaths	44636	Low-middle SDI	2	Female	238	12-23 months	338	Diphtheria	3	Rate	1997	1.60145583525121	2.98226084539682	0.748694506921142
1	Deaths	44636	Low-middle SDI	3	Both	238	12-23 months	338	Diphtheria	3	Rate	1997	1.4529279530786	2.37394251486691	0.802038262634273
1	Deaths	44636	Low-middle SDI	1	Male	388	1-5 months	338	Diphtheria	1	Number	1997	85.8087407271935	155.699488830268	47.7005163855389
1	Deaths	44636	Low-middle SDI	2	Female	388	1-5 months	338	Diphtheria	1	Number	1997	68.4708100515693	131.451089228874	35.0236169971526
1	Deaths	44636	Low-middle SDI	3	Both	388	1-5 months	338	Diphtheria	1	Number	1997	154.279550778763	242.662530930406	92.8651764500314
1	Deaths	44636	Low-middle SDI	1	Male	388	1-5 months	338	Diphtheria	2	Percent	1997	0.000219877105474627	0.000394085421285966	0.000120407216894409
1	Deaths	44636	Low-middle SDI	2	Female	388	1-5 months	338	Diphtheria	2	Percent	1997	0.000206551343825621	0.000377222898904656	0.000105837294391173
1	Deaths	44636	Low-middle SDI	3	Both	388	1-5 months	338	Diphtheria	2	Percent	1997	0.000213745459725943	0.000340684818052199	0.000128441266591293
1	Deaths	44636	Low-middle SDI	1	Male	388	1-5 months	338	Diphtheria	3	Rate	1997	1.01966642568779	1.85017912990608	0.566825880838155
1	Deaths	44636	Low-middle SDI	2	Female	388	1-5 months	338	Diphtheria	3	Rate	1997	0.866058748683213	1.66267005991109	0.442999139167025
1	Deaths	44636	Low-middle SDI	3	Both	388	1-5 months	338	Diphtheria	3	Rate	1997	0.945259443090586	1.48677545201799	0.568978095480359
1	Deaths	44636	Low-middle SDI	1	Male	389	6-11 months	338	Diphtheria	1	Number	1997	203.846306908119	381.729486048841	98.8626333147781
1	Deaths	44636	Low-middle SDI	2	Female	389	6-11 months	338	Diphtheria	1	Number	1997	189.331648751063	346.589095005623	99.2926531277055
1	Deaths	44636	Low-middle SDI	3	Both	389	6-11 months	338	Diphtheria	1	Number	1997	393.177955659182	635.333771305803	233.000606133094
1	Deaths	44636	Low-middle SDI	1	Male	389	6-11 months	338	Diphtheria	2	Percent	1997	0.000898821401209799	0.00165773244271375	0.000438059056891216
1	Deaths	44636	Low-middle SDI	2	Female	389	6-11 months	338	Diphtheria	2	Percent	1997	0.00080460359592261	0.00143735992520435	0.000414076812242415
1	Deaths	44636	Low-middle SDI	3	Both	389	6-11 months	338	Diphtheria	2	Percent	1997	0.000850840707514078	0.00138081867921607	0.000506432736382657
1	Deaths	44636	Low-middle SDI	1	Male	389	6-11 months	338	Diphtheria	3	Rate	1997	2.10087518446406	3.93416989781278	1.0188953440074
1	Deaths	44636	Low-middle SDI	2	Female	389	6-11 months	338	Diphtheria	3	Rate	1997	2.0735236722445	3.79577686972379	1.08743397154356
1	Deaths	44636	Low-middle SDI	3	Both	389	6-11 months	338	Diphtheria	3	Rate	1997	2.08761478019581	3.37336351706666	1.23713830380579
1	Deaths	44634	High-middle SDI	1	Male	6	5-9 years	338	Diphtheria	1	Number	1991	18.2481993721097	25.0257930908422	13.4649887088119
1	Deaths	44634	High-middle SDI	2	Female	6	5-9 years	338	Diphtheria	1	Number	1991	11.0787522073727	15.4988844871811	8.0279937877697
1	Deaths	44634	High-middle SDI	3	Both	6	5-9 years	338	Diphtheria	1	Number	1991	29.3269515794824	36.7884341285594	23.3915774585469
1	Deaths	44634	High-middle SDI	1	Male	6	5-9 years	338	Diphtheria	2	Percent	1991	0.000492347910146355	0.000662351012803263	0.000359121804708538
1	Deaths	44634	High-middle SDI	2	Female	6	5-9 years	338	Diphtheria	2	Percent	1991	0.000515846851914768	0.000729715932970863	0.000369343764267295
1	Deaths	44634	High-middle SDI	3	Both	6	5-9 years	338	Diphtheria	2	Percent	1991	0.000500965131475028	0.000633602755500074	0.000390904578713681
1	Deaths	44634	High-middle SDI	1	Male	6	5-9 years	338	Diphtheria	3	Rate	1991	0.0381861784506307	0.0523689697459164	0.0281768327485659
1	Deaths	44634	High-middle SDI	2	Female	6	5-9 years	338	Diphtheria	3	Rate	1991	0.0246366333606401	0.0344660055087689	0.0178524382411187
1	Deaths	44634	High-middle SDI	3	Both	6	5-9 years	338	Diphtheria	3	Rate	1991	0.0316172895427814	0.03966148921124	0.0252183823253794
1	Deaths	44634	High-middle SDI	1	Male	7	10-14 years	338	Diphtheria	1	Number	1991	5.0416446651266	7.53620464072175	3.43357142964469
1	Deaths	44634	High-middle SDI	2	Female	7	10-14 years	338	Diphtheria	1	Number	1991	3.57018292716657	4.90813304104922	2.60268683850017
1	Deaths	44634	High-middle SDI	3	Both	7	10-14 years	338	Diphtheria	1	Number	1991	8.61182759229316	11.318102241902	6.53596241909848
1	Deaths	44634	High-middle SDI	1	Male	7	10-14 years	338	Diphtheria	2	Percent	1991	0.00018943719867365	0.000283885079196477	0.000127276443415141
1	Deaths	44634	High-middle SDI	2	Female	7	10-14 years	338	Diphtheria	2	Percent	1991	0.000236239400392629	0.000319304912777995	0.000174745917268779
1	Deaths	44634	High-middle SDI	3	Both	7	10-14 years	338	Diphtheria	2	Percent	1991	0.000206383850340553	0.000271914765352106	0.000158039541744314
1	Deaths	44634	High-middle SDI	1	Male	7	10-14 years	338	Diphtheria	3	Rate	1991	0.0109852279990313	0.0164206190091755	0.0074814009139733
1	Deaths	44634	High-middle SDI	2	Female	7	10-14 years	338	Diphtheria	3	Rate	1991	0.00817729882937684	0.0112417966781468	0.00596130463673268
1	Deaths	44634	High-middle SDI	3	Both	7	10-14 years	338	Diphtheria	3	Rate	1991	0.00961630325861383	0.0126382352994999	0.00729831107687305
1	Deaths	44634	High-middle SDI	1	Male	8	15-19 years	338	Diphtheria	1	Number	1991	4.15048708142363	5.34080398294753	3.11312832606939
1	Deaths	44634	High-middle SDI	2	Female	8	15-19 years	338	Diphtheria	1	Number	1991	1.71387850293197	2.27313911978766	1.25619234873304
1	Deaths	44634	High-middle SDI	3	Both	8	15-19 years	338	Diphtheria	1	Number	1991	5.86436558435561	7.24244866328917	4.59696940712898
1	Deaths	44634	High-middle SDI	1	Male	8	15-19 years	338	Diphtheria	2	Percent	1991	7.6410128867322e-05	9.80839078514906e-05	5.84420707683736e-05
1	Deaths	44634	High-middle SDI	2	Female	8	15-19 years	338	Diphtheria	2	Percent	1991	6.84776746856528e-05	9.26041345033241e-05	5.02096927863945e-05
1	Deaths	44634	High-middle SDI	3	Both	8	15-19 years	338	Diphtheria	2	Percent	1991	7.38928286474091e-05	9.20958321747972e-05	5.82207339678018e-05
1	Deaths	44634	High-middle SDI	1	Male	8	15-19 years	338	Diphtheria	3	Rate	1991	0.00856797924500516	0.0110251873526708	0.00642652738378147
1	Deaths	44634	High-middle SDI	2	Female	8	15-19 years	338	Diphtheria	3	Rate	1991	0.00366224023260718	0.00485727636151468	0.00268424987626211
1	Deaths	44634	High-middle SDI	3	Both	8	15-19 years	338	Diphtheria	3	Rate	1991	0.00615742967788169	0.00760438067825056	0.00482669701412902
1	Deaths	44634	High-middle SDI	1	Male	9	20-24 years	338	Diphtheria	1	Number	1991	1.53408363919673	2.17379413548739	1.03786818023492
1	Deaths	44634	High-middle SDI	2	Female	9	20-24 years	338	Diphtheria	1	Number	1991	0.824960743907602	1.15611725147365	0.592311040227692
1	Deaths	44634	High-middle SDI	3	Both	9	20-24 years	338	Diphtheria	1	Number	1991	2.35904438310433	3.11957271844079	1.76361867332983
1	Deaths	44634	High-middle SDI	1	Male	9	20-24 years	338	Diphtheria	2	Percent	1991	2.07978184406652e-05	2.95959745811764e-05	1.42458699716625e-05
1	Deaths	44634	High-middle SDI	2	Female	9	20-24 years	338	Diphtheria	2	Percent	1991	2.68317572057236e-05	3.70690983548977e-05	1.90232581417298e-05
1	Deaths	44634	High-middle SDI	3	Both	9	20-24 years	338	Diphtheria	2	Percent	1991	2.25663998365561e-05	2.97723483833929e-05	1.71265971689265e-05
1	Deaths	44634	High-middle SDI	1	Male	9	20-24 years	338	Diphtheria	3	Rate	1991	0.00308877462925533	0.00437678885515864	0.00208967804734532
1	Deaths	44634	High-middle SDI	2	Female	9	20-24 years	338	Diphtheria	3	Rate	1991	0.00171374643030525	0.00240168011309543	0.0012304475556164
1	Deaths	44634	High-middle SDI	3	Both	9	20-24 years	338	Diphtheria	3	Rate	1991	0.00241200554099248	0.00318960793459364	0.00180321236969335
1	Deaths	44634	High-middle SDI	1	Male	10	25-29 years	338	Diphtheria	1	Number	1991	1.94188380900247	2.44351229131305	1.49807741849341
1	Deaths	44634	High-middle SDI	2	Female	10	25-29 years	338	Diphtheria	1	Number	1991	0.907142308040026	1.15783077997375	0.692326427761093
1	Deaths	44634	High-middle SDI	3	Both	10	25-29 years	338	Diphtheria	1	Number	1991	2.8490261170425	3.48453316246256	2.2632063306082
1	Deaths	44634	High-middle SDI	1	Male	10	25-29 years	338	Diphtheria	2	Percent	1991	2.37047024987647e-05	2.94509228070823e-05	1.84498800761386e-05
1	Deaths	44634	High-middle SDI	2	Female	10	25-29 years	338	Diphtheria	2	Percent	1991	2.68947752849592e-05	3.50004082704682e-05	2.05296178453325e-05
1	Deaths	44634	High-middle SDI	3	Both	10	25-29 years	338	Diphtheria	2	Percent	1991	2.46270807588662e-05	3.01252060537066e-05	1.95305334628634e-05
1	Deaths	44634	High-middle SDI	1	Male	10	25-29 years	338	Diphtheria	3	Rate	1991	0.00401365829537265	0.00505046869045768	0.00309635974612467
1	Deaths	44634	High-middle SDI	2	Female	10	25-29 years	338	Diphtheria	3	Rate	1991	0.00193455630520553	0.00246917028993914	0.00147644360120236
1	Deaths	44634	High-middle SDI	3	Both	10	25-29 years	338	Diphtheria	3	Rate	1991	0.00299036941672391	0.00365740466128302	0.00237548647037754
1	Deaths	44634	High-middle SDI	1	Male	11	30-34 years	338	Diphtheria	1	Number	1991	2.90815988852625	3.64699340550544	2.33407339701215
1	Deaths	44634	High-middle SDI	2	Female	11	30-34 years	338	Diphtheria	1	Number	1991	1.58515941716512	1.95825627278663	1.24376039207058
1	Deaths	44634	High-middle SDI	3	Both	11	30-34 years	338	Diphtheria	1	Number	1991	4.49331930569136	5.41000078366534	3.72580301884114
1	Deaths	44634	High-middle SDI	1	Male	11	30-34 years	338	Diphtheria	2	Percent	1991	2.81781112599167e-05	3.53222997327909e-05	2.26312702339714e-05
1	Deaths	44634	High-middle SDI	2	Female	11	30-34 years	338	Diphtheria	2	Percent	1991	3.88194546384103e-05	4.78920642572755e-05	3.0794627420363e-05
1	Deaths	44634	High-middle SDI	3	Both	11	30-34 years	338	Diphtheria	2	Percent	1991	3.11870478729298e-05	3.75634829060383e-05	2.59271407851686e-05
1	Deaths	44634	High-middle SDI	1	Male	11	30-34 years	338	Diphtheria	3	Rate	1991	0.00667639330303332	0.00837256659951468	0.00535843715405109
1	Deaths	44634	High-middle SDI	2	Female	11	30-34 years	338	Diphtheria	3	Rate	1991	0.00379009580537214	0.0046821655948054	0.00297381512157631
1	Deaths	44634	High-middle SDI	3	Both	11	30-34 years	338	Diphtheria	3	Rate	1991	0.00526257174937149	0.00633618831676023	0.00436365732696566
1	Deaths	44634	High-middle SDI	1	Male	12	35-39 years	338	Diphtheria	1	Number	1991	4.76483664908696	5.79112748808481	3.916264839639
1	Deaths	44634	High-middle SDI	2	Female	12	35-39 years	338	Diphtheria	1	Number	1991	2.58404153300511	3.13917767990981	2.12303509179046
1	Deaths	44634	High-middle SDI	3	Both	12	35-39 years	338	Diphtheria	1	Number	1991	7.34887818209207	8.67942282573884	6.26707785555932
1	Deaths	44634	High-middle SDI	1	Male	12	35-39 years	338	Diphtheria	2	Percent	1991	3.45580583107486e-05	4.26479798438452e-05	2.83642739346887e-05
1	Deaths	44634	High-middle SDI	2	Female	12	35-39 years	338	Diphtheria	2	Percent	1991	4.36693386185307e-05	5.33989825285167e-05	3.55261782328473e-05
1	Deaths	44634	High-middle SDI	3	Both	12	35-39 years	338	Diphtheria	2	Percent	1991	3.72795673286294e-05	4.40468731402358e-05	3.17034381766558e-05
1	Deaths	44634	High-middle SDI	1	Male	12	35-39 years	338	Diphtheria	3	Rate	1991	0.0113606015912841	0.0138075440989298	0.00933738716470333
1	Deaths	44634	High-middle SDI	2	Female	12	35-39 years	338	Diphtheria	3	Rate	1991	0.00636240293851794	0.00772925397679686	0.00522731718281463
1	Deaths	44634	High-middle SDI	3	Both	12	35-39 years	338	Diphtheria	3	Rate	1991	0.00890168850856905	0.01051337585336	0.00759130489672348
1	Deaths	44634	High-middle SDI	1	Male	13	40-44 years	338	Diphtheria	1	Number	1991	8.53490013448774	10.3113172549992	7.17064440725021
1	Deaths	44634	High-middle SDI	2	Female	13	40-44 years	338	Diphtheria	1	Number	1991	5.83954139919765	6.66383611324056	5.06796570864691
1	Deaths	44634	High-middle SDI	3	Both	13	40-44 years	338	Diphtheria	1	Number	1991	14.3744415336854	16.6030457779361	12.6718512257427
1	Deaths	44634	High-middle SDI	1	Male	13	40-44 years	338	Diphtheria	2	Percent	1991	5.09770031131884e-05	6.1828152865522e-05	4.22262483005092e-05
1	Deaths	44634	High-middle SDI	2	Female	13	40-44 years	338	Diphtheria	2	Percent	1991	8.02967683367755e-05	9.28511981643954e-05	6.89823052935622e-05
1	Deaths	44634	High-middle SDI	3	Both	13	40-44 years	338	Diphtheria	2	Percent	1991	5.98285689485133e-05	6.93037568213076e-05	5.22390504360057e-05
1	Deaths	44634	High-middle SDI	1	Male	13	40-44 years	338	Diphtheria	3	Rate	1991	0.0252700746406189	0.0305296784462691	0.0212307955028492
1	Deaths	44634	High-middle SDI	2	Female	13	40-44 years	338	Diphtheria	3	Rate	1991	0.0178000517534875	0.0203126614889208	0.0154481397993359
1	Deaths	44634	High-middle SDI	3	Both	13	40-44 years	338	Diphtheria	3	Rate	1991	0.0215893886159862	0.0249365936526212	0.0190322190921584
1	Deaths	44634	High-middle SDI	1	Male	14	45-49 years	338	Diphtheria	1	Number	1991	7.54194472009285	9.46298234664468	6.11564784692116
1	Deaths	44634	High-middle SDI	2	Female	14	45-49 years	338	Diphtheria	1	Number	1991	5.82275982619845	6.87427644731911	4.88367788654008
1	Deaths	44634	High-middle SDI	3	Both	14	45-49 years	338	Diphtheria	1	Number	1991	13.3647045462913	15.618238127301	11.4826366581027
1	Deaths	44634	High-middle SDI	1	Male	14	45-49 years	338	Diphtheria	2	Percent	1991	4.44176461100156e-05	5.55456911072979e-05	3.57769618928522e-05
1	Deaths	44634	High-middle SDI	2	Female	14	45-49 years	338	Diphtheria	2	Percent	1991	7.43074686263266e-05	8.7573656764919e-05	6.26049308159775e-05
1	Deaths	44634	High-middle SDI	3	Both	14	45-49 years	338	Diphtheria	2	Percent	1991	5.38372376080885e-05	6.27655996603339e-05	4.62281968314228e-05
1	Deaths	44634	High-middle SDI	1	Male	14	45-49 years	338	Diphtheria	3	Rate	1991	0.0302260330918844	0.0379250217514295	0.0245098288385591
1	Deaths	44634	High-middle SDI	2	Female	14	45-49 years	338	Diphtheria	3	Rate	1991	0.0237889085189885	0.0280848838730616	0.0199522855049577
1	Deaths	44634	High-middle SDI	3	Both	14	45-49 years	338	Diphtheria	3	Rate	1991	0.0270384027960273	0.0315975719468801	0.0232307533658396
1	Deaths	44634	High-middle SDI	1	Male	15	50-54 years	338	Diphtheria	1	Number	1991	6.61172856847887	8.34427671576479	5.22829684285474
1	Deaths	44634	High-middle SDI	2	Female	15	50-54 years	338	Diphtheria	1	Number	1991	5.81145530248291	6.82591122654203	4.79462517882365
1	Deaths	44634	High-middle SDI	3	Both	15	50-54 years	338	Diphtheria	1	Number	1991	12.4231838709618	14.6220218406423	10.6000465055476
1	Deaths	44634	High-middle SDI	1	Male	15	50-54 years	338	Diphtheria	2	Percent	1991	2.21218321482424e-05	2.79031020202978e-05	1.7457615858495e-05
1	Deaths	44634	High-middle SDI	2	Female	15	50-54 years	338	Diphtheria	2	Percent	1991	4.18728038431708e-05	4.92628053191633e-05	3.44835579285857e-05
1	Deaths	44634	High-middle SDI	3	Both	15	50-54 years	338	Diphtheria	2	Percent	1991	2.83795432349115e-05	3.33224921106115e-05	2.4029278624754e-05
1	Deaths	44634	High-middle SDI	1	Male	15	50-54 years	338	Diphtheria	3	Rate	1991	0.0252110156961761	0.0318173514044877	0.0199358870232333
1	Deaths	44634	High-middle SDI	2	Female	15	50-54 years	338	Diphtheria	3	Rate	1991	0.0216819740462915	0.0254668103517792	0.0178882798332003
1	Deaths	44634	High-middle SDI	3	Both	15	50-54 years	338	Diphtheria	3	Rate	1991	0.0234272749727903	0.027573778982662	0.0199892561189793
1	Deaths	44634	High-middle SDI	1	Male	16	55-59 years	338	Diphtheria	1	Number	1991	3.71938747914726	4.79051415633721	2.86589929112167
1	Deaths	44634	High-middle SDI	2	Female	16	55-59 years	338	Diphtheria	1	Number	1991	3.12734279111462	3.77028793658235	2.60072602933646
1	Deaths	44634	High-middle SDI	3	Both	16	55-59 years	338	Diphtheria	1	Number	1991	6.84673027026187	8.21841426549075	5.71562833792422
1	Deaths	44634	High-middle SDI	1	Male	16	55-59 years	338	Diphtheria	2	Percent	1991	9.99010554385788e-06	1.27959248594595e-05	7.84523053992027e-06
1	Deaths	44634	High-middle SDI	2	Female	16	55-59 years	338	Diphtheria	2	Percent	1991	1.63738899459237e-05	1.95157079921191e-05	1.34216386697266e-05
1	Deaths	44634	High-middle SDI	3	Both	16	55-59 years	338	Diphtheria	2	Percent	1991	1.21534150719135e-05	1.43695427874636e-05	1.01843435826816e-05
1	Deaths	44634	High-middle SDI	1	Male	16	55-59 years	338	Diphtheria	3	Rate	1991	0.0162720151486603	0.0209581065051234	0.0125380743310881
1	Deaths	44634	High-middle SDI	2	Female	16	55-59 years	338	Diphtheria	3	Rate	1991	0.013074510333415	0.0157624769266904	0.0108728788675007
1	Deaths	44634	High-middle SDI	3	Both	16	55-59 years	338	Diphtheria	3	Rate	1991	0.0146369717740336	0.0175693641903469	0.0122188968092449
1	Deaths	44634	High-middle SDI	1	Male	22	All ages	338	Diphtheria	1	Number	1991	101.224886157734	116.301464842822	87.2902688619025
1	Deaths	44634	High-middle SDI	2	Female	22	All ages	338	Diphtheria	1	Number	1991	73.877280054083	87.2370932480389	63.7059187900271
1	Deaths	44634	High-middle SDI	3	Both	22	All ages	338	Diphtheria	1	Number	1991	175.102166211818	198.874654456689	156.054322283472
1	Deaths	44634	High-middle SDI	1	Male	22	All ages	338	Diphtheria	2	Percent	1991	2.15509905133605e-05	2.50574604340893e-05	1.85190156274074e-05
1	Deaths	44634	High-middle SDI	2	Female	22	All ages	338	Diphtheria	2	Percent	1991	1.81550227648917e-05	2.14395432594312e-05	1.57088715226899e-05
1	Deaths	44634	High-middle SDI	3	Both	22	All ages	338	Diphtheria	2	Percent	1991	1.9970510023264e-05	2.26620479771895e-05	1.78757995727176e-05
1	Deaths	44634	High-middle SDI	1	Male	22	All ages	338	Diphtheria	3	Rate	1991	0.0189043047934894	0.0217199388685113	0.0163019382950915
1	Deaths	44634	High-middle SDI	2	Female	22	All ages	338	Diphtheria	3	Rate	1991	0.0136806688070595	0.0161546524119904	0.0117971259279952
1	Deaths	44634	High-middle SDI	3	Both	22	All ages	338	Diphtheria	3	Rate	1991	0.01628143030392	0.018491854760014	0.014510314902731
1	Deaths	44634	High-middle SDI	1	Male	27	Age-standardized	338	Diphtheria	3	Rate	1991	0.0201101400301357	0.0231810915803864	0.0173112589859869
1	Deaths	44634	High-middle SDI	2	Female	27	Age-standardized	338	Diphtheria	3	Rate	1991	0.0156851198893294	0.0186722479422756	0.0133680254947573
1	Deaths	44634	High-middle SDI	3	Both	27	Age-standardized	338	Diphtheria	3	Rate	1991	0.017944455661317	0.0205027947397401	0.0159442439958403
1	Deaths	44634	High-middle SDI	1	Male	34	2-4 years	338	Diphtheria	1	Number	1991	12.2112112343043	19.1166778702267	7.73199124527301
1	Deaths	44634	High-middle SDI	2	Female	34	2-4 years	338	Diphtheria	1	Number	1991	10.2787568882994	16.0214691832204	6.30246527453009
1	Deaths	44634	High-middle SDI	3	Both	34	2-4 years	338	Diphtheria	1	Number	1991	22.4899681226037	32.3524815663555	15.4945346556405
1	Deaths	44634	High-middle SDI	1	Male	34	2-4 years	338	Diphtheria	2	Percent	1991	0.000282576748682781	0.000426332133759026	0.000181540322182899
1	Deaths	44634	High-middle SDI	2	Female	34	2-4 years	338	Diphtheria	2	Percent	1991	0.000280203340074105	0.000436733489807102	0.000172167788523426
1	Deaths	44634	High-middle SDI	3	Both	34	2-4 years	338	Diphtheria	2	Percent	1991	0.000281377459210658	0.000384619938063368	0.00019682197755787
1	Deaths	44634	High-middle SDI	1	Male	34	2-4 years	338	Diphtheria	3	Rate	1991	0.0419077153434793	0.0656066199434713	0.026535458434696
1	Deaths	44634	High-middle SDI	2	Female	34	2-4 years	338	Diphtheria	3	Rate	1991	0.0381489666853963	0.0594626860780729	0.0233912077507745
1	Deaths	44634	High-middle SDI	3	Both	34	2-4 years	338	Diphtheria	3	Rate	1991	0.0401018845921918	0.057687742151179	0.0276283201996053
1	Deaths	44634	High-middle SDI	1	Male	238	12-23 months	338	Diphtheria	1	Number	1991	12.2948417187263	18.2272315790986	7.94436093953174
1	Deaths	44634	High-middle SDI	2	Female	238	12-23 months	338	Diphtheria	1	Number	1991	10.1614701387228	16.1905762415653	6.07208463437575
1	Deaths	44634	High-middle SDI	3	Both	238	12-23 months	338	Diphtheria	1	Number	1991	22.4563118574491	31.5847727990185	16.0418003375562
1	Deaths	44634	High-middle SDI	1	Male	238	12-23 months	338	Diphtheria	2	Percent	1991	0.000251679435790968	0.000375251074892396	0.000169114648280076
1	Deaths	44634	High-middle SDI	2	Female	238	12-23 months	338	Diphtheria	2	Percent	1991	0.000236232882109894	0.000380982045804453	0.000143056739917992
1	Deaths	44634	High-middle SDI	3	Both	238	12-23 months	338	Diphtheria	2	Percent	1991	0.000244436050829771	0.000348108244254656	0.000179051777088744
1	Deaths	44634	High-middle SDI	1	Male	238	12-23 months	338	Diphtheria	3	Rate	1991	0.130900716652083	0.194061683010804	0.0845820193637474
1	Deaths	44634	High-middle SDI	2	Female	238	12-23 months	338	Diphtheria	3	Rate	1991	0.118117148496629	0.188199608133802	0.0705820430165442
1	Deaths	44634	High-middle SDI	3	Both	238	12-23 months	338	Diphtheria	3	Rate	1991	0.124789397835244	0.175516122298821	0.0891440507695305
1	Deaths	44634	High-middle SDI	1	Male	388	1-5 months	338	Diphtheria	1	Number	1991	3.19763182236951	5.88778256017587	1.78959697481312
1	Deaths	44634	High-middle SDI	2	Female	388	1-5 months	338	Diphtheria	1	Number	1991	2.32216346809879	4.01520762720061	1.17321139336813
1	Deaths	44634	High-middle SDI	3	Both	388	1-5 months	338	Diphtheria	1	Number	1991	5.5197952904683	8.86148566183452	3.47015467120473
1	Deaths	44634	High-middle SDI	1	Male	388	1-5 months	338	Diphtheria	2	Percent	1991	5.1143379884057e-05	9.09202979395378e-05	2.90947381454929e-05
1	Deaths	44634	High-middle SDI	2	Female	388	1-5 months	338	Diphtheria	2	Percent	1991	4.88611265262119e-05	8.36293882583883e-05	2.43907778074076e-05
1	Deaths	44634	High-middle SDI	3	Both	388	1-5 months	338	Diphtheria	2	Percent	1991	5.01646794109768e-05	7.93840044633186e-05	3.18356253222102e-05
1	Deaths	44634	High-middle SDI	1	Male	388	1-5 months	338	Diphtheria	3	Rate	1991	0.0827768169799277	0.152416515244753	0.0463271412973884
1	Deaths	44634	High-middle SDI	2	Female	388	1-5 months	338	Diphtheria	3	Rate	1991	0.0659817466326464	0.114087753069479	0.0333355243793961
1	Deaths	44634	High-middle SDI	3	Both	388	1-5 months	338	Diphtheria	3	Rate	1991	0.0747700780099222	0.1200359686098	0.0470060431263677
1	Deaths	44634	High-middle SDI	1	Male	389	6-11 months	338	Diphtheria	1	Number	1991	8.52394537565528	14.098895284267	4.9479033224321
1	Deaths	44634	High-middle SDI	2	Female	389	6-11 months	338	Diphtheria	1	Number	1991	8.24967260037918	14.4161762555992	4.39844468280095
1	Deaths	44634	High-middle SDI	3	Both	389	6-11 months	338	Diphtheria	1	Number	1991	16.7736179760344	25.769942804788	10.9449603827525
1	Deaths	44634	High-middle SDI	1	Male	389	6-11 months	338	Diphtheria	2	Percent	1991	0.000196647695495065	0.000320069805001598	0.000117816619842501
1	Deaths	44634	High-middle SDI	2	Female	389	6-11 months	338	Diphtheria	2	Percent	1991	0.000205277999276876	0.000364368099974445	0.000112988498710476
1	Deaths	44634	High-middle SDI	3	Both	389	6-11 months	338	Diphtheria	2	Percent	1991	0.000200835770509439	0.000303073010107327	0.000136520699264546
1	Deaths	44634	High-middle SDI	1	Male	389	6-11 months	338	Diphtheria	3	Rate	1991	0.186309635422967	0.308162467556457	0.108147345329456
1	Deaths	44634	High-middle SDI	2	Female	389	6-11 months	338	Diphtheria	3	Rate	1991	0.197703472815457	0.345483784449905	0.105408763583716
1	Deaths	44634	High-middle SDI	3	Both	389	6-11 months	338	Diphtheria	3	Rate	1991	0.191744498366515	0.294584314671869	0.125115281701939
1	Deaths	44634	High-middle SDI	1	Male	6	5-9 years	338	Diphtheria	1	Number	1992	21.8520084637918	27.8360031560422	17.1434267870712
1	Deaths	44634	High-middle SDI	2	Female	6	5-9 years	338	Diphtheria	1	Number	1992	13.2745322613706	17.6572460644865	10.4021818896153
1	Deaths	44634	High-middle SDI	3	Both	6	5-9 years	338	Diphtheria	1	Number	1992	35.1265407251623	42.4735895172076	29.324048010652
1	Deaths	44634	High-middle SDI	1	Male	6	5-9 years	338	Diphtheria	2	Percent	1992	0.000587403798001293	0.000756014470371847	0.000458447779110371
1	Deaths	44634	High-middle SDI	2	Female	6	5-9 years	338	Diphtheria	2	Percent	1992	0.000614890924999363	0.000817568849578555	0.000485222524082693
1	Deaths	44634	High-middle SDI	3	Both	6	5-9 years	338	Diphtheria	2	Percent	1992	0.000597492581913585	0.000724154932595856	0.000497889699789763
1	Deaths	44634	High-middle SDI	1	Male	6	5-9 years	338	Diphtheria	3	Rate	1992	0.0448929148680989	0.0571864742786895	0.0352195726344656
1	Deaths	44634	High-middle SDI	2	Female	6	5-9 years	338	Diphtheria	3	Rate	1992	0.0290472783834765	0.0386375151923981	0.0227620127921566
1	Deaths	44634	High-middle SDI	3	Both	6	5-9 years	338	Diphtheria	3	Rate	1992	0.0372199403006905	0.0450048434474526	0.0310716425187071
1	Deaths	44634	High-middle SDI	1	Male	7	10-14 years	338	Diphtheria	1	Number	1992	5.56050469608443	7.98926048392591	3.86755404524678
1	Deaths	44634	High-middle SDI	2	Female	7	10-14 years	338	Diphtheria	1	Number	1992	4.22440038964413	5.48092954199195	3.2648518155818
1	Deaths	44634	High-middle SDI	3	Both	7	10-14 years	338	Diphtheria	1	Number	1992	9.78490508572857	12.5619439947664	7.64478634332679
1	Deaths	44634	High-middle SDI	1	Male	7	10-14 years	338	Diphtheria	2	Percent	1992	0.000210302043600664	0.000297994659765063	0.00014861780876887
1	Deaths	44634	High-middle SDI	2	Female	7	10-14 years	338	Diphtheria	2	Percent	1992	0.000279242692744705	0.000356588481695374	0.000216629804037414
1	Deaths	44634	High-middle SDI	3	Both	7	10-14 years	338	Diphtheria	2	Percent	1992	0.000235385426385849	0.000297642685830548	0.000184266919926685
1	Deaths	44634	High-middle SDI	1	Male	7	10-14 years	338	Diphtheria	3	Rate	1992	0.012086780730105	0.0173661286057187	0.00840684079264353
1	Deaths	44634	High-middle SDI	2	Female	7	10-14 years	338	Diphtheria	3	Rate	1992	0.009650124650831	0.0125205114108751	0.00745815360307512
1	Deaths	44634	High-middle SDI	3	Both	7	10-14 years	338	Diphtheria	3	Rate	1992	0.0108987036630763	0.0139918480385471	0.00851497895927193
1	Deaths	44634	High-middle SDI	1	Male	8	15-19 years	338	Diphtheria	1	Number	1992	4.70436670905778	6.08282110479327	3.75017159076693
1	Deaths	44634	High-middle SDI	2	Female	8	15-19 years	338	Diphtheria	1	Number	1992	2.1318452795547	2.67301868812797	1.69103406535945
1	Deaths	44634	High-middle SDI	3	Both	8	15-19 years	338	Diphtheria	1	Number	1992	6.83621198861248	8.30282711117439	5.72752175508044
1	Deaths	44634	High-middle SDI	1	Male	8	15-19 years	338	Diphtheria	2	Percent	1992	8.38530928330401e-05	0.000108936266466315	6.71960014408481e-05
1	Deaths	44634	High-middle SDI	2	Female	8	15-19 years	338	Diphtheria	2	Percent	1992	8.63370812503821e-05	0.000106678533249515	6.90898143003561e-05
1	Deaths	44634	High-middle SDI	3	Both	8	15-19 years	338	Diphtheria	2	Percent	1992	8.4602085854256e-05	0.000102951079250801	7.10308532109809e-05
1	Deaths	44634	High-middle SDI	1	Male	8	15-19 years	338	Diphtheria	3	Rate	1992	0.00987370516035063	0.0127668580802274	0.00787100387320188
1	Deaths	44634	High-middle SDI	2	Female	8	15-19 years	338	Diphtheria	3	Rate	1992	0.00461985604891782	0.00579261622484998	0.00366458768405969
1	Deaths	44634	High-middle SDI	3	Both	8	15-19 years	338	Diphtheria	3	Rate	1992	0.00728879677902053	0.00885250773461975	0.00610670678289974
1	Deaths	44634	High-middle SDI	1	Male	9	20-24 years	338	Diphtheria	1	Number	1992	1.79079999946224	2.3916474598841	1.30073084413759
1	Deaths	44634	High-middle SDI	2	Female	9	20-24 years	338	Diphtheria	1	Number	1992	1.01829445627069	1.34393426879424	0.793558121362207
1	Deaths	44634	High-middle SDI	3	Both	9	20-24 years	338	Diphtheria	1	Number	1992	2.80909445573293	3.51671078817732	2.23701264134748
1	Deaths	44634	High-middle SDI	1	Male	9	20-24 years	338	Diphtheria	2	Percent	1992	2.31025609304102e-05	3.12076943595879e-05	1.67395073650891e-05
1	Deaths	44634	High-middle SDI	2	Female	9	20-24 years	338	Diphtheria	2	Percent	1992	3.29795046576376e-05	4.21695480349278e-05	2.60442744307858e-05
1	Deaths	44634	High-middle SDI	3	Both	9	20-24 years	338	Diphtheria	2	Percent	1992	2.5911078164167e-05	3.23578648734521e-05	2.04605403290241e-05
1	Deaths	44634	High-middle SDI	1	Male	9	20-24 years	338	Diphtheria	3	Rate	1992	0.00359728776133088	0.00480424622483957	0.00261285634789303
1	Deaths	44634	High-middle SDI	2	Female	9	20-24 years	338	Diphtheria	3	Rate	1992	0.00211436217037717	0.00279051286188744	0.00164772503814731
1	Deaths	44634	High-middle SDI	3	Both	9	20-24 years	338	Diphtheria	3	Rate	1992	0.00286809740905481	0.00359057669968411	0.00228399943888592
1	Deaths	44634	High-middle SDI	1	Male	10	25-29 years	338	Diphtheria	1	Number	1992	2.48444053542945	3.0352662329093	2.01882252347904
1	Deaths	44634	High-middle SDI	2	Female	10	25-29 years	338	Diphtheria	1	Number	1992	1.21251829883154	1.49566290748191	0.984883461465403
1	Deaths	44634	High-middle SDI	3	Both	10	25-29 years	338	Diphtheria	1	Number	1992	3.69695883426099	4.37178103977581	3.0779320289107
1	Deaths	44634	High-middle SDI	1	Male	10	25-29 years	338	Diphtheria	2	Percent	1992	2.88929918238219e-05	3.52887664104052e-05	2.32502952816904e-05
1	Deaths	44634	High-middle SDI	2	Female	10	25-29 years	338	Diphtheria	2	Percent	1992	3.55294551174075e-05	4.37796802591667e-05	2.84511514729332e-05
1	Deaths	44634	High-middle SDI	3	Both	10	25-29 years	338	Diphtheria	2	Percent	1992	3.07661040989702e-05	3.60002651794916e-05	2.58025956177018e-05
1	Deaths	44634	High-middle SDI	1	Male	10	25-29 years	338	Diphtheria	3	Rate	1992	0.00503591257187687	0.00615242553135172	0.00409211393124324
1	Deaths	44634	High-middle SDI	2	Female	10	25-29 years	338	Diphtheria	3	Rate	1992	0.0025405307812622	0.00313378994652009	0.00206357854740842
1	Deaths	44634	High-middle SDI	3	Both	10	25-29 years	338	Diphtheria	3	Rate	1992	0.00380888550014833	0.00450413817376305	0.00317111745110994
1	Deaths	44634	High-middle SDI	1	Male	11	30-34 years	338	Diphtheria	1	Number	1992	4.11052833786988	4.94391285757902	3.41502192490998
1	Deaths	44634	High-middle SDI	2	Female	11	30-34 years	338	Diphtheria	1	Number	1992	2.44590847912317	2.8992753416218	1.91930898570033
1	Deaths	44634	High-middle SDI	3	Both	11	30-34 years	338	Diphtheria	1	Number	1992	6.55643681699305	7.60280528560211	5.59276194933682
1	Deaths	44634	High-middle SDI	1	Male	11	30-34 years	338	Diphtheria	2	Percent	1992	3.71624914741752e-05	4.45883239821334e-05	3.1174686047719e-05
1	Deaths	44634	High-middle SDI	2	Female	11	30-34 years	338	Diphtheria	2	Percent	1992	5.89914538061693e-05	7.06433783161657e-05	4.63921622588834e-05
1	Deaths	44634	High-middle SDI	3	Both	11	30-34 years	338	Diphtheria	2	Percent	1992	4.31018013239247e-05	5.01514939328155e-05	3.65968115400518e-05
1	Deaths	44634	High-middle SDI	1	Male	11	30-34 years	338	Diphtheria	3	Rate	1992	0.00934441950792466	0.0112389435017936	0.00776333231938163
1	Deaths	44634	High-middle SDI	2	Female	11	30-34 years	338	Diphtheria	3	Rate	1992	0.00577973862952822	0.00685105507120911	0.00453537177753665
1	Deaths	44634	High-middle SDI	3	Both	11	30-34 years	338	Diphtheria	3	Rate	1992	0.00759657560471585	0.00880894406094464	0.00648001958582136
1	Deaths	44634	High-middle SDI	1	Male	12	35-39 years	338	Diphtheria	1	Number	1992	7.35273643650314	8.70459725425281	6.29525675683124
1	Deaths	44634	High-middle SDI	2	Female	12	35-39 years	338	Diphtheria	1	Number	1992	4.21656460155607	4.95373182756795	3.58219511730137
1	Deaths	44634	High-middle SDI	3	Both	12	35-39 years	338	Diphtheria	1	Number	1992	11.5693010380592	13.415897928841	10.1826871247111
1	Deaths	44634	High-middle SDI	1	Male	12	35-39 years	338	Diphtheria	2	Percent	1992	4.92475470816983e-05	5.90376403033205e-05	4.19421895354162e-05
1	Deaths	44634	High-middle SDI	2	Female	12	35-39 years	338	Diphtheria	2	Percent	1992	6.90167562063691e-05	8.12911984898811e-05	5.77038235106899e-05
1	Deaths	44634	High-middle SDI	3	Both	12	35-39 years	338	Diphtheria	2	Percent	1992	5.4963948747519e-05	6.30909735479304e-05	4.8152864237469e-05
1	Deaths	44634	High-middle SDI	1	Male	12	35-39 years	338	Diphtheria	3	Rate	1992	0.0171551592262859	0.0203092757624285	0.0146878829353434
1	Deaths	44634	High-middle SDI	2	Female	12	35-39 years	338	Diphtheria	3	Rate	1992	0.010174689214777	0.0119534945059902	0.00864393777146983
1	Deaths	44634	High-middle SDI	3	Both	12	35-39 years	338	Diphtheria	3	Rate	1992	0.0137236524496845	0.015914109233581	0.0120788333403809
1	Deaths	44634	High-middle SDI	1	Male	13	40-44 years	338	Diphtheria	1	Number	1992	14.5007939298813	17.1712558029548	12.415712484447
1	Deaths	44634	High-middle SDI	2	Female	13	40-44 years	338	Diphtheria	1	Number	1992	10.1983996967091	11.3423305759943	8.95796817591024
1	Deaths	44634	High-middle SDI	3	Both	13	40-44 years	338	Diphtheria	1	Number	1992	24.6991936265904	27.9806320836331	22.0651903869139
1	Deaths	44634	High-middle SDI	1	Male	13	40-44 years	338	Diphtheria	2	Percent	1992	7.77579434773861e-05	9.33662820521997e-05	6.62327652426988e-05
1	Deaths	44634	High-middle SDI	2	Female	13	40-44 years	338	Diphtheria	2	Percent	1992	0.000131823154041743	0.000150282823766185	0.000115254368273429
1	Deaths	44634	High-middle SDI	3	Both	13	40-44 years	338	Diphtheria	2	Percent	1992	9.35669211310785e-05	0.000106937115898798	8.32375465278777e-05
1	Deaths	44634	High-middle SDI	1	Male	13	40-44 years	338	Diphtheria	3	Rate	1992	0.0410737928765585	0.0486379302879136	0.035167757397767
1	Deaths	44634	High-middle SDI	2	Female	13	40-44 years	338	Diphtheria	3	Rate	1992	0.0296871739495743	0.0330171155099731	0.0260763224997754
1	Deaths	44634	High-middle SDI	3	Both	13	40-44 years	338	Diphtheria	3	Rate	1992	0.0354582418119601	0.040169085415195	0.031676858289164
1	Deaths	44634	High-middle SDI	1	Male	14	45-49 years	338	Diphtheria	1	Number	1992	13.43861704135	16.1415199123595	11.2772088095905
1	Deaths	44634	High-middle SDI	2	Female	14	45-49 years	338	Diphtheria	1	Number	1992	10.2819470365394	11.7700690398787	8.70137676513358
1	Deaths	44634	High-middle SDI	3	Both	14	45-49 years	338	Diphtheria	1	Number	1992	23.7205640778893	26.9712849876917	20.7676486248033
1	Deaths	44634	High-middle SDI	1	Male	14	45-49 years	338	Diphtheria	2	Percent	1992	7.45488127251283e-05	9.03536162534406e-05	6.16847215300409e-05
1	Deaths	44634	High-middle SDI	2	Female	14	45-49 years	338	Diphtheria	2	Percent	1992	0.000127054498092872	0.000147008804574889	0.000107285340356842
1	Deaths	44634	High-middle SDI	3	Both	14	45-49 years	338	Diphtheria	2	Percent	1992	9.07708132892903e-05	0.000103828079284351	7.86771231197374e-05
1	Deaths	44634	High-middle SDI	1	Male	14	45-49 years	338	Diphtheria	3	Rate	1992	0.0518562619310784	0.0622860880673587	0.0435159281704515
1	Deaths	44634	High-middle SDI	2	Female	14	45-49 years	338	Diphtheria	3	Rate	1992	0.0405347991958421	0.0464014630066857	0.0343036740656825
1	Deaths	44634	High-middle SDI	3	Both	14	45-49 years	338	Diphtheria	3	Rate	1992	0.0462561771366317	0.0525952305306333	0.0404978579069991
1	Deaths	44634	High-middle SDI	1	Male	15	50-54 years	338	Diphtheria	1	Number	1992	10.1710010839603	12.6879777169043	8.22060433500313
1	Deaths	44634	High-middle SDI	2	Female	15	50-54 years	338	Diphtheria	1	Number	1992	10.0475483813278	11.8365310651148	8.01958149735995
1	Deaths	44634	High-middle SDI	3	Both	15	50-54 years	338	Diphtheria	1	Number	1992	20.2185494652881	23.3680742785464	17.1777241524524
1	Deaths	44634	High-middle SDI	1	Male	15	50-54 years	338	Diphtheria	2	Percent	1992	3.31200415123414e-05	4.18085756226217e-05	2.63269088088956e-05
1	Deaths	44634	High-middle SDI	2	Female	15	50-54 years	338	Diphtheria	2	Percent	1992	7.25718804607662e-05	8.70660187861226e-05	5.8172309038426e-05
1	Deaths	44634	High-middle SDI	3	Both	15	50-54 years	338	Diphtheria	2	Percent	1992	4.53607978573186e-05	5.37319638133477e-05	3.82931255847141e-05
1	Deaths	44634	High-middle SDI	1	Male	15	50-54 years	338	Diphtheria	3	Rate	1992	0.0393326372202292	0.0490661263800625	0.0317901891240212
1	Deaths	44634	High-middle SDI	2	Female	15	50-54 years	338	Diphtheria	3	Rate	1992	0.0380358303547505	0.0448081731478009	0.0303587929884016
1	Deaths	44634	High-middle SDI	3	Both	15	50-54 years	338	Diphtheria	3	Rate	1992	0.0386773240005033	0.0447022464045142	0.032860339648812
1	Deaths	44634	High-middle SDI	1	Male	16	55-59 years	338	Diphtheria	1	Number	1992	5.19201001090313	6.30286703186346	4.23065391229887
1	Deaths	44634	High-middle SDI	2	Female	16	55-59 years	338	Diphtheria	1	Number	1992	4.96513059805528	5.84876685489935	4.15753021172368
1	Deaths	44634	High-middle SDI	3	Both	16	55-59 years	338	Diphtheria	1	Number	1992	10.1571406089584	11.6846520468267	8.71416511003027
1	Deaths	44634	High-middle SDI	1	Male	16	55-59 years	338	Diphtheria	2	Percent	1992	1.33395640539104e-05	1.60683354958302e-05	1.09151463018621e-05
1	Deaths	44634	High-middle SDI	2	Female	16	55-59 years	338	Diphtheria	2	Percent	1992	2.53748966261832e-05	3.00917081191971e-05	2.10296809117404e-05
1	Deaths	44634	High-middle SDI	3	Both	16	55-59 years	338	Diphtheria	2	Percent	1992	1.73603979659065e-05	1.99700225346042e-05	1.49160189731622e-05
1	Deaths	44634	High-middle SDI	1	Male	16	55-59 years	338	Diphtheria	3	Rate	1992	0.0222840711077319	0.0270518617694639	0.0181579373722111
1	Deaths	44634	High-middle SDI	2	Female	16	55-59 years	338	Diphtheria	3	Rate	1992	0.0203289552441548	0.0239468665080663	0.01702236102983
1	Deaths	44634	High-middle SDI	3	Both	16	55-59 years	338	Diphtheria	3	Rate	1992	0.0212834741639472	0.0244842519689064	0.0182598346444195
1	Deaths	44634	High-middle SDI	1	Male	22	All ages	338	Diphtheria	1	Number	1992	127.5904549999	145.37628863791	113.155296480431
1	Deaths	44634	High-middle SDI	2	Female	22	All ages	338	Diphtheria	1	Number	1992	94.3640502737754	107.300952685938	81.879046344042
1	Deaths	44634	High-middle SDI	3	Both	22	All ages	338	Diphtheria	1	Number	1992	221.954505273675	246.770827095166	200.064062816775
1	Deaths	44634	High-middle SDI	1	Male	22	All ages	338	Diphtheria	2	Percent	1992	2.62159759423083e-05	2.99354902333579e-05	2.30446381602888e-05
1	Deaths	44634	High-middle SDI	2	Female	22	All ages	338	Diphtheria	2	Percent	1992	2.27578880685284e-05	2.57123197104481e-05	1.99814614012122e-05
1	Deaths	44634	High-middle SDI	3	Both	22	All ages	338	Diphtheria	2	Percent	1992	2.46191842111477e-05	2.73971456258822e-05	2.21732291272587e-05
1	Deaths	44634	High-middle SDI	1	Male	22	All ages	338	Diphtheria	3	Rate	1992	0.0235774203818702	0.0268640618201009	0.0209099496788876
1	Deaths	44634	High-middle SDI	2	Female	22	All ages	338	Diphtheria	3	Rate	1992	0.0173024217184622	0.0196745087644972	0.0150131939614703
1	Deaths	44634	High-middle SDI	3	Both	22	All ages	338	Diphtheria	3	Rate	1992	0.0204277199598115	0.0227117054638539	0.0184130195699521
1	Deaths	44634	High-middle SDI	1	Male	27	Age-standardized	338	Diphtheria	3	Rate	1992	0.0250455533036395	0.0287141240115739	0.0220899348313384
1	Deaths	44634	High-middle SDI	2	Female	27	Age-standardized	338	Diphtheria	3	Rate	1992	0.0196376752313005	0.0226126996544111	0.0169477844140575
1	Deaths	44634	High-middle SDI	3	Both	27	Age-standardized	338	Diphtheria	3	Rate	1992	0.022403006603912	0.0249473297048441	0.0200909241074982
1	Deaths	44634	High-middle SDI	1	Male	34	2-4 years	338	Diphtheria	1	Number	1992	12.9478714561739	18.0949294832251	8.9561743401518
1	Deaths	44634	High-middle SDI	2	Female	34	2-4 years	338	Diphtheria	1	Number	1992	10.4294020679268	15.6013591739853	6.49069919657986
1	Deaths	44634	High-middle SDI	3	Both	34	2-4 years	338	Diphtheria	1	Number	1992	23.3772735241007	31.2122868307879	17.1838523825733
1	Deaths	44634	High-middle SDI	1	Male	34	2-4 years	338	Diphtheria	2	Percent	1992	0.000304594634729362	0.000419498879181398	0.000211680169841934
1	Deaths	44634	High-middle SDI	2	Female	34	2-4 years	338	Diphtheria	2	Percent	1992	0.000291633459136286	0.000427777410098199	0.00018831012324817
1	Deaths	44634	High-middle SDI	3	Both	34	2-4 years	338	Diphtheria	2	Percent	1992	0.000298691148916304	0.000389935943389298	0.000224244909186539
1	Deaths	44634	High-middle SDI	1	Male	34	2-4 years	338	Diphtheria	3	Rate	1992	0.0450312264231292	0.0629321096851892	0.0311485571942474
1	Deaths	44634	High-middle SDI	2	Female	34	2-4 years	338	Diphtheria	3	Rate	1992	0.0393686605914596	0.0588916421177127	0.0245009380218675
1	Deaths	44634	High-middle SDI	3	Both	34	2-4 years	338	Diphtheria	3	Rate	1992	0.0423158429321073	0.0564982150601033	0.0311049617330197
1	Deaths	44634	High-middle SDI	1	Male	238	12-23 months	338	Diphtheria	1	Number	1992	12.838500655716	18.7270369121507	8.91571193824625
1	Deaths	44634	High-middle SDI	2	Female	238	12-23 months	338	Diphtheria	1	Number	1992	10.1271929061503	15.9992061096454	6.64076813331489
1	Deaths	44634	High-middle SDI	3	Both	238	12-23 months	338	Diphtheria	1	Number	1992	22.9656935618662	31.065979164365	17.0605110099093
1	Deaths	44634	High-middle SDI	1	Male	238	12-23 months	338	Diphtheria	2	Percent	1992	0.00028184431494904	0.000417526485491114	0.000203584803036148
1	Deaths	44634	High-middle SDI	2	Female	238	12-23 months	338	Diphtheria	2	Percent	1992	0.000253783426144752	0.00039489061553465	0.000163987018320914
1	Deaths	44634	High-middle SDI	3	Both	238	12-23 months	338	Diphtheria	2	Percent	1992	0.000268639528851615	0.000357285819892596	0.000203249625369019
1	Deaths	44634	High-middle SDI	1	Male	238	12-23 months	338	Diphtheria	3	Rate	1992	0.141477903516888	0.20636848433192	0.0982494971343854
1	Deaths	44634	High-middle SDI	2	Female	238	12-23 months	338	Diphtheria	3	Rate	1992	0.122081871690971	0.192868156609215	0.0800535163785106
1	Deaths	44634	High-middle SDI	3	Both	238	12-23 months	338	Diphtheria	3	Rate	1992	0.132214904026484	0.178848744221052	0.0982184065001795
1	Deaths	44634	High-middle SDI	1	Male	388	1-5 months	338	Diphtheria	1	Number	1992	3.02691694121311	5.38923061876507	1.68400052190381
1	Deaths	44634	High-middle SDI	2	Female	388	1-5 months	338	Diphtheria	1	Number	1992	2.20391540241335	4.1178780798338	1.03687718146959
1	Deaths	44634	High-middle SDI	3	Both	388	1-5 months	338	Diphtheria	1	Number	1992	5.23083234362646	7.97576256954778	3.32645756908022
1	Deaths	44634	High-middle SDI	1	Male	388	1-5 months	338	Diphtheria	2	Percent	1992	5.11648245973908e-05	8.86162156442284e-05	2.94339760562685e-05
1	Deaths	44634	High-middle SDI	2	Female	388	1-5 months	338	Diphtheria	2	Percent	1992	4.93410861465506e-05	8.84826928655114e-05	2.33208432518367e-05
1	Deaths	44634	High-middle SDI	3	Both	388	1-5 months	338	Diphtheria	2	Percent	1992	5.03830685076312e-05	7.44674677429519e-05	3.18227196976805e-05
1	Deaths	44634	High-middle SDI	1	Male	388	1-5 months	338	Diphtheria	3	Rate	1992	0.0813639461358414	0.144863264600545	0.0452661670002738
1	Deaths	44634	High-middle SDI	2	Female	388	1-5 months	338	Diphtheria	3	Rate	1992	0.0651287805889329	0.12168905288279	0.0306411699721579
1	Deaths	44634	High-middle SDI	3	Both	388	1-5 months	338	Diphtheria	3	Rate	1992	0.0736306195881463	0.112269004453813	0.0468241220048835
1	Deaths	44634	High-middle SDI	1	Male	389	6-11 months	338	Diphtheria	1	Number	1992	7.61935870250347	12.461976459893	4.67774408113677
1	Deaths	44634	High-middle SDI	2	Female	389	6-11 months	338	Diphtheria	1	Number	1992	7.58645041830255	13.5427873245062	3.91854434883094
1	Deaths	44634	High-middle SDI	3	Both	389	6-11 months	338	Diphtheria	1	Number	1992	15.205809120806	22.8182357299145	9.62586038004552
1	Deaths	44634	High-middle SDI	1	Male	389	6-11 months	338	Diphtheria	2	Percent	1992	0.000190861113788897	0.000307397180676302	0.000120354779469485
1	Deaths	44634	High-middle SDI	2	Female	389	6-11 months	338	Diphtheria	2	Percent	1992	0.000206167514463896	0.000374634235772019	0.000106490990617237
1	Deaths	44634	High-middle SDI	3	Both	389	6-11 months	338	Diphtheria	2	Percent	1992	0.000198198471043496	0.0002979538466434	0.000129365542534603
1	Deaths	44634	High-middle SDI	1	Male	389	6-11 months	338	Diphtheria	3	Rate	1992	0.172957985920459	0.282884483228631	0.106183896376861
1	Deaths	44634	High-middle SDI	2	Female	389	6-11 months	338	Diphtheria	3	Rate	1992	0.18913145099967	0.337623905256723	0.0976899521695918
1	Deaths	44634	High-middle SDI	3	Both	389	6-11 months	338	Diphtheria	3	Rate	1992	0.180666043383144	0.271112200183203	0.114368534762273
1	Deaths	44635	High SDI	1	Male	6	5-9 years	338	Diphtheria	1	Number	1992	0.627235335035404	1.38815930930435	0.205187141148158
1	Deaths	44635	High SDI	2	Female	6	5-9 years	338	Diphtheria	1	Number	1992	0.451400887416933	0.98341303770455	0.157121247164489
1	Deaths	44635	High SDI	3	Both	6	5-9 years	338	Diphtheria	1	Number	1992	1.07863622245234	2.02796305648594	0.479624274325149
1	Deaths	44635	High SDI	1	Male	6	5-9 years	338	Diphtheria	2	Percent	1992	6.84455854904341e-05	0.000153044277565904	2.23913922875839e-05
1	Deaths	44635	High SDI	2	Female	6	5-9 years	338	Diphtheria	2	Percent	1992	7.13762194524372e-05	0.000154615793733695	2.46916332904747e-05
1	Deaths	44635	High SDI	3	Both	6	5-9 years	338	Diphtheria	2	Percent	1992	6.96391559759967e-05	0.000130789921266742	3.13354542255194e-05
1	Deaths	44635	High SDI	1	Male	6	5-9 years	338	Diphtheria	3	Rate	1992	0.00196174366679921	0.00434161244022142	0.000641744098542078
1	Deaths	44635	High SDI	2	Female	6	5-9 years	338	Diphtheria	3	Rate	1992	0.00148538330726093	0.00323602666957075	0.000517024410584702
1	Deaths	44635	High SDI	3	Both	6	5-9 years	338	Diphtheria	3	Rate	1992	0.00172961257338964	0.0032518752178497	0.000769086146105496
1	Deaths	44635	High SDI	1	Male	7	10-14 years	338	Diphtheria	1	Number	1992	0.285489633450664	0.65159582701224	0.105161373219822
1	Deaths	44635	High SDI	2	Female	7	10-14 years	338	Diphtheria	1	Number	1992	0.196784723477778	0.40921526493115	0.0807587783035368
1	Deaths	44635	High SDI	3	Both	7	10-14 years	338	Diphtheria	1	Number	1992	0.482274356928442	0.900959822470285	0.23178598870768
1	Deaths	44635	High SDI	1	Male	7	10-14 years	338	Diphtheria	2	Percent	1992	3.06495207604848e-05	7.03100236467363e-05	1.11774011703458e-05
1	Deaths	44635	High SDI	2	Female	7	10-14 years	338	Diphtheria	2	Percent	1992	3.41972429969563e-05	7.11728326878612e-05	1.39554572897885e-05
1	Deaths	44635	High SDI	3	Both	7	10-14 years	338	Diphtheria	2	Percent	1992	3.20031502453284e-05	5.95633855906e-05	1.54149834073922e-05
1	Deaths	44635	High SDI	1	Male	7	10-14 years	338	Diphtheria	3	Rate	1992	0.000886519212742021	0.00202337371275761	0.000326553285563757
1	Deaths	44635	High SDI	2	Female	7	10-14 years	338	Diphtheria	3	Rate	1992	0.000643591763578259	0.00133835375727183	0.000264124590741762
1	Deaths	44635	High SDI	3	Both	7	10-14 years	338	Diphtheria	3	Rate	1992	0.000768204165759112	0.00143511899162816	0.000369206779360766
1	Deaths	44635	High SDI	1	Male	8	15-19 years	338	Diphtheria	1	Number	1992	0.192043118622202	0.468112550039051	0.0702988856111566
1	Deaths	44635	High SDI	2	Female	8	15-19 years	338	Diphtheria	1	Number	1992	0.0949050774620424	0.191762166687517	0.0442320396809986
1	Deaths	44635	High SDI	3	Both	8	15-19 years	338	Diphtheria	1	Number	1992	0.286948196084245	0.579304134697405	0.141996353806743
1	Deaths	44635	High SDI	1	Male	8	15-19 years	338	Diphtheria	2	Percent	1992	6.34307312627037e-06	1.53983529924138e-05	2.32563096878239e-06
1	Deaths	44635	High SDI	2	Female	8	15-19 years	338	Diphtheria	2	Percent	1992	8.33177395616714e-06	1.70298530430421e-05	3.86897037461174e-06
1	Deaths	44635	High SDI	3	Both	8	15-19 years	338	Diphtheria	2	Percent	1992	6.88690014788968e-06	1.40617941383615e-05	3.44384069923403e-06
1	Deaths	44635	High SDI	1	Male	8	15-19 years	338	Diphtheria	3	Rate	1992	0.000591878527657443	0.00144272686718936	0.000216661764347541
1	Deaths	44635	High SDI	2	Female	8	15-19 years	338	Diphtheria	3	Rate	1992	0.000308977063320165	0.000624309180325133	0.00014400373605682
1	Deaths	44635	High SDI	3	Both	8	15-19 years	338	Diphtheria	3	Rate	1992	0.000454303165105748	0.000917167995977263	0.000224811982957857
1	Deaths	44635	High SDI	1	Male	9	20-24 years	338	Diphtheria	1	Number	1992	0.111242756792437	0.230425842269958	0.0481835845435965
1	Deaths	44635	High SDI	2	Female	9	20-24 years	338	Diphtheria	1	Number	1992	0.0638190759857733	0.118226610667024	0.0355303312299022
1	Deaths	44635	High SDI	3	Both	9	20-24 years	338	Diphtheria	1	Number	1992	0.175061832778211	0.298412087679692	0.10143331351515
1	Deaths	44635	High SDI	1	Male	9	20-24 years	338	Diphtheria	2	Percent	1992	2.51167361828606e-06	5.21891790152764e-06	1.09444705178996e-06
1	Deaths	44635	High SDI	2	Female	9	20-24 years	338	Diphtheria	2	Percent	1992	4.30503065298281e-06	7.90783921358438e-06	2.37801453974098e-06
1	Deaths	44635	High SDI	3	Both	9	20-24 years	338	Diphtheria	2	Percent	1992	2.96143975599632e-06	5.04565383701468e-06	1.72999997281417e-06
1	Deaths	44635	High SDI	1	Male	9	20-24 years	338	Diphtheria	3	Rate	1992	0.000313123530416432	0.000648597313759256	0.000135626035666848
1	Deaths	44635	High SDI	2	Female	9	20-24 years	338	Diphtheria	3	Rate	1992	0.000189259037896766	0.000350607623865073	0.000105367183727695
1	Deaths	44635	High SDI	3	Both	9	20-24 years	338	Diphtheria	3	Rate	1992	0.000252806777538368	0.000430936869947987	0.000146479839253664
1	Deaths	44635	High SDI	1	Male	10	25-29 years	338	Diphtheria	1	Number	1992	0.109742444127044	0.22265857279863	0.0562034442716688
1	Deaths	44635	High SDI	2	Female	10	25-29 years	338	Diphtheria	1	Number	1992	0.0629735569266617	0.108529203571202	0.0376894595700462
1	Deaths	44635	High SDI	3	Both	10	25-29 years	338	Diphtheria	1	Number	1992	0.172716001053706	0.29208049233948	0.105725224364336
1	Deaths	44635	High SDI	1	Male	10	25-29 years	338	Diphtheria	2	Percent	1992	2.20989489881705e-06	4.49786006792928e-06	1.13055571064425e-06
1	Deaths	44635	High SDI	2	Female	10	25-29 years	338	Diphtheria	2	Percent	1992	3.44238349179615e-06	5.93264566052351e-06	2.06928681999563e-06
1	Deaths	44635	High SDI	3	Both	10	25-29 years	338	Diphtheria	2	Percent	1992	2.54175131116776e-06	4.3096929259064e-06	1.56277227329358e-06
1	Deaths	44635	High SDI	1	Male	10	25-29 years	338	Diphtheria	3	Rate	1992	0.000299904471217897	0.000608481996810646	0.0001535929363429
1	Deaths	44635	High SDI	2	Female	10	25-29 years	338	Diphtheria	3	Rate	1992	0.000179017148960077	0.000308519790693269	0.000107141154594988
1	Deaths	44635	High SDI	3	Both	10	25-29 years	338	Diphtheria	3	Rate	1992	0.000240652571590083	0.000406968208874503	0.000147311464890299
1	Deaths	44635	High SDI	1	Male	11	30-34 years	338	Diphtheria	1	Number	1992	0.146785279743971	0.324887852126688	0.0564056430648369
1	Deaths	44635	High SDI	2	Female	11	30-34 years	338	Diphtheria	1	Number	1992	0.0848016031497968	0.16701690717082	0.0416969290380434
1	Deaths	44635	High SDI	3	Both	11	30-34 years	338	Diphtheria	1	Number	1992	0.231586882893768	0.430549797891729	0.123075162443713
1	Deaths	44635	High SDI	1	Male	11	30-34 years	338	Diphtheria	2	Percent	1992	2.28821886679795e-06	5.07608695517182e-06	8.81765037456137e-07
1	Deaths	44635	High SDI	2	Female	11	30-34 years	338	Diphtheria	2	Percent	1992	3.33144419841451e-06	6.53239051752401e-06	1.62986892720965e-06
1	Deaths	44635	High SDI	3	Both	11	30-34 years	338	Diphtheria	2	Percent	1992	2.58466840782322e-06	4.81213586229834e-06	1.37241855063771e-06
1	Deaths	44635	High SDI	1	Male	11	30-34 years	338	Diphtheria	3	Rate	1992	0.000394567501213232	0.000873317734664919	0.000151621699922756
1	Deaths	44635	High SDI	2	Female	11	30-34 years	338	Diphtheria	3	Rate	1992	0.000235159069364154	0.000463146202424871	0.000115627661078633
1	Deaths	44635	High SDI	3	Both	11	30-34 years	338	Diphtheria	3	Rate	1992	0.000316103714852606	0.000587677457557234	0.000167991017316778
1	Deaths	44635	High SDI	1	Male	12	35-39 years	338	Diphtheria	1	Number	1992	0.175249659863473	0.410816222231283	0.0713167304596378
1	Deaths	44635	High SDI	2	Female	12	35-39 years	338	Diphtheria	1	Number	1992	0.0966394997480336	0.17876619608558	0.052655463778012
1	Deaths	44635	High SDI	3	Both	12	35-39 years	338	Diphtheria	1	Number	1992	0.271889159611506	0.515571517023164	0.144839924812235
1	Deaths	44635	High SDI	1	Male	12	35-39 years	338	Diphtheria	2	Percent	1992	2.18455994225003e-06	5.1157113273217e-06	8.87886264170637e-07
1	Deaths	44635	High SDI	2	Female	12	35-39 years	338	Diphtheria	2	Percent	1992	2.78301340246367e-06	5.14931504884828e-06	1.52949377046815e-06
1	Deaths	44635	High SDI	3	Both	12	35-39 years	338	Diphtheria	2	Percent	1992	2.36548308868637e-06	4.48788039038406e-06	1.25935711723081e-06
1	Deaths	44635	High SDI	1	Male	12	35-39 years	338	Diphtheria	3	Rate	1992	0.000496564318767746	0.001164034655987	0.000202073679943354
1	Deaths	44635	High SDI	2	Female	12	35-39 years	338	Diphtheria	3	Rate	1992	0.000281362591840839	0.000520471653881774	0.000153304578374169
1	Deaths	44635	High SDI	3	Both	12	35-39 years	338	Diphtheria	3	Rate	1992	0.000390424327439549	0.000740344569339859	0.000207985600867694
1	Deaths	44635	High SDI	1	Male	13	40-44 years	338	Diphtheria	1	Number	1992	0.235646611225944	0.50727258672906	0.0944547044165097
1	Deaths	44635	High SDI	2	Female	13	40-44 years	338	Diphtheria	1	Number	1992	0.136154983749123	0.25160988068841	0.0740469329637513
1	Deaths	44635	High SDI	3	Both	13	40-44 years	338	Diphtheria	1	Number	1992	0.371801594975068	0.659270499505074	0.216442042414258
1	Deaths	44635	High SDI	1	Male	13	40-44 years	338	Diphtheria	2	Percent	1992	2.25469282376585e-06	4.85139346179915e-06	8.98173577213889e-07
1	Deaths	44635	High SDI	2	Female	13	40-44 years	338	Diphtheria	2	Percent	1992	2.77489002616289e-06	5.18032780476065e-06	1.5101636239734e-06
1	Deaths	44635	High SDI	3	Both	13	40-44 years	338	Diphtheria	2	Percent	1992	2.42099044962714e-06	4.29481763250801e-06	1.41068744983038e-06
1	Deaths	44635	High SDI	1	Male	13	40-44 years	338	Diphtheria	3	Rate	1992	0.0007036471925059	0.00151472974565658	0.000282044317276116
1	Deaths	44635	High SDI	2	Female	13	40-44 years	338	Diphtheria	3	Rate	1992	0.000414716880553619	0.000766382999448872	0.000225540866795392
1	Deaths	44635	High SDI	3	Both	13	40-44 years	338	Diphtheria	3	Rate	1992	0.000560616415547932	0.000994072831596686	0.000326359444478154
1	Deaths	44635	High SDI	1	Male	14	45-49 years	338	Diphtheria	1	Number	1992	0.319258299450607	0.750730482241814	0.112640977763988
1	Deaths	44635	High SDI	2	Female	14	45-49 years	338	Diphtheria	1	Number	1992	0.169538802138963	0.346351351869252	0.0755247298386793
1	Deaths	44635	High SDI	3	Both	14	45-49 years	338	Diphtheria	1	Number	1992	0.48879710158957	0.942816449532527	0.234284316745575
1	Deaths	44635	High SDI	1	Male	14	45-49 years	338	Diphtheria	2	Percent	1992	2.60950898940258e-06	6.11168232171747e-06	9.22945192959626e-07
1	Deaths	44635	High SDI	2	Female	14	45-49 years	338	Diphtheria	2	Percent	1992	2.74801668136298e-06	5.60022680514158e-06	1.22753322256581e-06
1	Deaths	44635	High SDI	3	Both	14	45-49 years	338	Diphtheria	2	Percent	1992	2.6557753329869e-06	5.11699003493854e-06	1.27213953912201e-06
1	Deaths	44635	High SDI	1	Male	14	45-49 years	338	Diphtheria	3	Rate	1992	0.00118240734487865	0.0027804108389807	0.000417177939216135
1	Deaths	44635	High SDI	2	Female	14	45-49 years	338	Diphtheria	3	Rate	1992	0.000634716716419022	0.00129666477533298	0.000282748302611863
1	Deaths	44635	High SDI	3	Both	14	45-49 years	338	Diphtheria	3	Rate	1992	0.000910039369471654	0.00175532973593719	0.000436189067396037
1	Deaths	44635	High SDI	1	Male	15	50-54 years	338	Diphtheria	1	Number	1992	0.268889387889036	0.675243101342382	0.086053187591941
1	Deaths	44635	High SDI	2	Female	15	50-54 years	338	Diphtheria	1	Number	1992	0.150632447743578	0.306137557845178	0.0714494905502272
1	Deaths	44635	High SDI	3	Both	15	50-54 years	338	Diphtheria	1	Number	1992	0.419521835632614	0.868498264748403	0.196842222985192
1	Deaths	44635	High SDI	1	Male	15	50-54 years	338	Diphtheria	2	Percent	1992	1.59509778428129e-06	4.00062518128902e-06	5.10335335950576e-07
1	Deaths	44635	High SDI	2	Female	15	50-54 years	338	Diphtheria	2	Percent	1992	1.75201763419802e-06	3.56272928543887e-06	8.32214377444622e-07
1	Deaths	44635	High SDI	3	Both	15	50-54 years	338	Diphtheria	2	Percent	1992	1.64813149976356e-06	3.42231450052321e-06	7.78043192898023e-07
1	Deaths	44635	High SDI	1	Male	15	50-54 years	338	Diphtheria	3	Rate	1992	0.00113405222072453	0.00284786597425057	0.000362932911764216
[truncated: 93,041 more rows]
