# Supplementary material for: Global burden of diphtheria, 1990–2021: a 204-country analysis of socioeconomic inequality based on SDI and DTP3 vaccination differences before and after the COVID-19 pandemic (GBD 2021)
Source: Front Public Health. 2025 Jun 20;13:1597076. doi: 10.3389/fpubh.2025.1597076 (PMC12226553; doi:10.3389/fpubh.2025.1597076)
Supplement: Supplementary file 5 [file Data_Sheet_2.csv]

measure_id	measure_name	location_id	location_name	sex_id	sex_name	age_id	age_name	cause_id	cause_name	metric_id	metric_name	year	val	upper	lower
1	Deaths	159	South Asia	1	Male	6	5-9 years	338	Diphtheria	1	Number	1991	603.563011470066	1062.4459026317	285.565352198022
1	Deaths	159	South Asia	2	Female	6	5-9 years	338	Diphtheria	1	Number	1991	711.661928835422	1395.33882538545	324.162529603013
1	Deaths	159	South Asia	3	Both	6	5-9 years	338	Diphtheria	1	Number	1991	1315.22494030549	2102.70105436579	731.220442694212
1	Deaths	159	South Asia	1	Male	6	5-9 years	338	Diphtheria	2	Percent	1991	0.00356996254747019	0.00623529538533946	0.00169244530323445
1	Deaths	159	South Asia	2	Female	6	5-9 years	338	Diphtheria	2	Percent	1991	0.00437042621036817	0.00840958834286098	0.00203291915439047
1	Deaths	159	South Asia	3	Both	6	5-9 years	338	Diphtheria	2	Percent	1991	0.00396297872842396	0.00623294017417129	0.0022296135011804
1	Deaths	159	South Asia	1	Male	6	5-9 years	338	Diphtheria	3	Rate	1991	0.761103404941316	1.33976267380832	0.360102852164193
1	Deaths	159	South Asia	2	Female	6	5-9 years	338	Diphtheria	3	Rate	1991	0.978765762628059	1.91904303745433	0.445828521446322
1	Deaths	159	South Asia	3	Both	6	5-9 years	338	Diphtheria	3	Rate	1991	0.865215871341795	1.38325412571772	0.481030668656311
1	Deaths	159	South Asia	1	Male	7	10-14 years	338	Diphtheria	1	Number	1991	153.122194082477	294.123249466172	73.6581626774053
1	Deaths	159	South Asia	2	Female	7	10-14 years	338	Diphtheria	1	Number	1991	157.197110074411	289.533563495251	76.0993371376039
1	Deaths	159	South Asia	3	Both	7	10-14 years	338	Diphtheria	1	Number	1991	310.319304156888	500.063962901753	171.676405803003
1	Deaths	159	South Asia	1	Male	7	10-14 years	338	Diphtheria	2	Percent	1991	0.00172910783568865	0.0032777059431819	0.000844185708466313
1	Deaths	159	South Asia	2	Female	7	10-14 years	338	Diphtheria	2	Percent	1991	0.00180581459629093	0.00330536121707289	0.000882523313192396
1	Deaths	159	South Asia	3	Both	7	10-14 years	338	Diphtheria	2	Percent	1991	0.00176750238822821	0.00286746550345701	0.000981048940923048
1	Deaths	159	South Asia	1	Male	7	10-14 years	338	Diphtheria	3	Rate	1991	0.226378228533782	0.434836377467838	0.108897371043303
1	Deaths	159	South Asia	2	Female	7	10-14 years	338	Diphtheria	3	Rate	1991	0.252508740263841	0.465083329761464	0.12223982836856
1	Deaths	159	South Asia	3	Both	7	10-14 years	338	Diphtheria	3	Rate	1991	0.238901753988195	0.384978170043581	0.132166429594696
1	Deaths	159	South Asia	1	Male	8	15-19 years	338	Diphtheria	1	Number	1991	62.5881545713879	118.018129474441	31.8823460925909
1	Deaths	159	South Asia	2	Female	8	15-19 years	338	Diphtheria	1	Number	1991	54.4805851897347	95.6008265748201	28.4003938380338
1	Deaths	159	South Asia	3	Both	8	15-19 years	338	Diphtheria	1	Number	1991	117.068739761123	183.305095376683	68.8868569691597
1	Deaths	159	South Asia	1	Male	8	15-19 years	338	Diphtheria	2	Percent	1991	0.000657161846638628	0.00122842923729683	0.000338521261921641
1	Deaths	159	South Asia	2	Female	8	15-19 years	338	Diphtheria	2	Percent	1991	0.000476260067777587	0.000827928224325119	0.000245037049645758
1	Deaths	159	South Asia	3	Both	8	15-19 years	338	Diphtheria	2	Percent	1991	0.000558473346742302	0.000877981993618933	0.000322238183986056
1	Deaths	159	South Asia	1	Male	8	15-19 years	338	Diphtheria	3	Rate	1991	0.109661191168165	0.206780480208028	0.0558613059242924
1	Deaths	159	South Asia	2	Female	8	15-19 years	338	Diphtheria	3	Rate	1991	0.101737250739925	0.178525344952043	0.0530350028170601
1	Deaths	159	South Asia	3	Both	8	15-19 years	338	Diphtheria	3	Rate	1991	0.105825425664979	0.165700423395512	0.0622709442021754
1	Deaths	159	South Asia	1	Male	9	20-24 years	338	Diphtheria	1	Number	1991	31.0966106364032	55.0686508239777	17.1293837700715
1	Deaths	159	South Asia	2	Female	9	20-24 years	338	Diphtheria	1	Number	1991	26.6107755759582	44.7934522539646	14.4100273509087
1	Deaths	159	South Asia	3	Both	9	20-24 years	338	Diphtheria	1	Number	1991	57.7073862123615	88.0734760255083	37.1330868566146
1	Deaths	159	South Asia	1	Male	9	20-24 years	338	Diphtheria	2	Percent	1991	0.000278029254464201	0.000494574317777792	0.000153529031724228
1	Deaths	159	South Asia	2	Female	9	20-24 years	338	Diphtheria	2	Percent	1991	0.000194074198406418	0.000326791254695069	0.000105664273385468
1	Deaths	159	South Asia	3	Both	9	20-24 years	338	Diphtheria	2	Percent	1991	0.000231867117772641	0.000352106150284254	0.000151387628047101
1	Deaths	159	South Asia	1	Male	9	20-24 years	338	Diphtheria	3	Rate	1991	0.0602958792904702	0.106777319290372	0.0332136279479695
1	Deaths	159	South Asia	2	Female	9	20-24 years	338	Diphtheria	3	Rate	1991	0.0544997590730234	0.0917384895048157	0.0295122183349563
1	Deaths	159	South Asia	3	Both	9	20-24 years	338	Diphtheria	3	Rate	1991	0.0574770832559649	0.0877219858049296	0.0369848933541097
1	Deaths	159	South Asia	1	Male	10	25-29 years	338	Diphtheria	1	Number	1991	19.5406886551407	34.7428392687468	9.86898984853762
1	Deaths	159	South Asia	2	Female	10	25-29 years	338	Diphtheria	1	Number	1991	17.7279824686088	30.9160106220512	9.17143539495619
1	Deaths	159	South Asia	3	Both	10	25-29 years	338	Diphtheria	1	Number	1991	37.2686711237495	58.2552573469796	21.5129043784178
1	Deaths	159	South Asia	1	Male	10	25-29 years	338	Diphtheria	2	Percent	1991	0.000167275665707234	0.00029840138105176	8.53598086455e-05
1	Deaths	159	South Asia	2	Female	10	25-29 years	338	Diphtheria	2	Percent	1991	0.00014292724356161	0.000240484549396026	7.50393602834903e-05
1	Deaths	159	South Asia	3	Both	10	25-29 years	338	Diphtheria	2	Percent	1991	0.000154755648397831	0.000242875734114131	8.95258320422412e-05
1	Deaths	159	South Asia	1	Male	10	25-29 years	338	Diphtheria	3	Rate	1991	0.0432935228821437	0.0769747644731253	0.0218653162829501
1	Deaths	159	South Asia	2	Female	10	25-29 years	338	Diphtheria	3	Rate	1991	0.0413241307695054	0.0720655758814793	0.0213787212547363
1	Deaths	159	South Asia	3	Both	10	25-29 years	338	Diphtheria	3	Rate	1991	0.0423338318132872	0.0661726912284572	0.0244367091262052
1	Deaths	159	South Asia	1	Male	11	30-34 years	338	Diphtheria	1	Number	1991	29.5255313531855	50.521424392566	15.4640082274957
1	Deaths	159	South Asia	2	Female	11	30-34 years	338	Diphtheria	1	Number	1991	23.6825432781852	41.41253089769	12.5735004816664
1	Deaths	159	South Asia	3	Both	11	30-34 years	338	Diphtheria	1	Number	1991	53.2080746313707	83.9027034730796	32.3326123746482
1	Deaths	159	South Asia	1	Male	11	30-34 years	338	Diphtheria	2	Percent	1991	0.000238724472880011	0.000405506933412727	0.000124685409256272
1	Deaths	159	South Asia	2	Female	11	30-34 years	338	Diphtheria	2	Percent	1991	0.000214965202697921	0.000373273106980746	0.000115122392794269
1	Deaths	159	South Asia	3	Both	11	30-34 years	338	Diphtheria	2	Percent	1991	0.000227480285610007	0.000358450327848099	0.00013891802654401
1	Deaths	159	South Asia	1	Male	11	30-34 years	338	Diphtheria	3	Rate	1991	0.0755416066026533	0.129259979128442	0.0395649450656082
1	Deaths	159	South Asia	2	Female	11	30-34 years	338	Diphtheria	3	Rate	1991	0.064837734756347	0.113378646135814	0.0344235532312963
1	Deaths	159	South Asia	3	Both	11	30-34 years	338	Diphtheria	3	Rate	1991	0.0703708215549984	0.110966281245684	0.042761789664192
1	Deaths	159	South Asia	1	Male	12	35-39 years	338	Diphtheria	1	Number	1991	31.3768766615796	59.0432256164176	17.0539367137208
1	Deaths	159	South Asia	2	Female	12	35-39 years	338	Diphtheria	1	Number	1991	24.8026394302897	45.5442413705555	13.1666297180696
1	Deaths	159	South Asia	3	Both	12	35-39 years	338	Diphtheria	1	Number	1991	56.1795160918693	92.9448478457132	34.1467490247436
1	Deaths	159	South Asia	1	Male	12	35-39 years	338	Diphtheria	2	Percent	1991	0.000216889321399743	0.00041029499360326	0.000116983215328603
1	Deaths	159	South Asia	2	Female	12	35-39 years	338	Diphtheria	2	Percent	1991	0.000236723910073009	0.00042982214075497	0.000125081023715546
1	Deaths	159	South Asia	3	Both	12	35-39 years	338	Diphtheria	2	Percent	1991	0.00022519822070091	0.000375054945626413	0.000137489879025132
1	Deaths	159	South Asia	1	Male	12	35-39 years	338	Diphtheria	3	Rate	1991	0.0919529364164192	0.173031816693683	0.0499781917492952
1	Deaths	159	South Asia	2	Female	12	35-39 years	338	Diphtheria	3	Rate	1991	0.0791693437641236	0.145375967411691	0.0420275203892928
1	Deaths	159	South Asia	3	Both	12	35-39 years	338	Diphtheria	3	Rate	1991	0.0858340105803044	0.142006012303982	0.0521711937190757
1	Deaths	159	South Asia	1	Male	13	40-44 years	338	Diphtheria	1	Number	1991	47.1802786957002	83.3979069212833	24.2757501279679
1	Deaths	159	South Asia	2	Female	13	40-44 years	338	Diphtheria	1	Number	1991	35.9055369137658	62.9618287381073	19.2544742283567
1	Deaths	159	South Asia	3	Both	13	40-44 years	338	Diphtheria	1	Number	1991	83.0858156094661	125.616200956415	51.798730433529
1	Deaths	159	South Asia	1	Male	13	40-44 years	338	Diphtheria	2	Percent	1991	0.000276267841202534	0.000482150508310722	0.000141527324807754
1	Deaths	159	South Asia	2	Female	13	40-44 years	338	Diphtheria	2	Percent	1991	0.000319518389600862	0.000561304681277403	0.000172518537785039
1	Deaths	159	South Asia	3	Both	13	40-44 years	338	Diphtheria	2	Percent	1991	0.000293448017201692	0.000443643254486151	0.000182500274261403
1	Deaths	159	South Asia	1	Male	13	40-44 years	338	Diphtheria	3	Rate	1991	0.162387331980154	0.287042891056739	0.0835534338515228
1	Deaths	159	South Asia	2	Female	13	40-44 years	338	Diphtheria	3	Rate	1991	0.136583282738178	0.23950437719127	0.0732432801053131
1	Deaths	159	South Asia	3	Both	13	40-44 years	338	Diphtheria	3	Rate	1991	0.150130094221127	0.226979442242342	0.0935965811188895
1	Deaths	159	South Asia	1	Male	14	45-49 years	338	Diphtheria	1	Number	1991	79.0171196780251	141.643348937059	43.2724207905653
1	Deaths	159	South Asia	2	Female	14	45-49 years	338	Diphtheria	1	Number	1991	48.747139283375	93.0533655199959	25.8245867583381
1	Deaths	159	South Asia	3	Both	14	45-49 years	338	Diphtheria	1	Number	1991	127.7642589614	208.686544723784	80.6712609929429
1	Deaths	159	South Asia	1	Male	14	45-49 years	338	Diphtheria	2	Percent	1991	0.000392710140940398	0.000705065082340837	0.000217640657591375
1	Deaths	159	South Asia	2	Female	14	45-49 years	338	Diphtheria	2	Percent	1991	0.000388342507818701	0.000722859631437308	0.000206517967617282
1	Deaths	159	South Asia	3	Both	14	45-49 years	338	Diphtheria	2	Percent	1991	0.000391117305363601	0.000639002190933531	0.000251246609638561
1	Deaths	159	South Asia	1	Male	14	45-49 years	338	Diphtheria	3	Rate	1991	0.330394235966824	0.592253251479332	0.180934947563139
1	Deaths	159	South Asia	2	Female	14	45-49 years	338	Diphtheria	3	Rate	1991	0.230258106625791	0.439539469900734	0.121982962257569
1	Deaths	159	South Asia	3	Both	14	45-49 years	338	Diphtheria	3	Rate	1991	0.283374852337288	0.462856508358471	0.178924895409478
1	Deaths	159	South Asia	1	Male	15	50-54 years	338	Diphtheria	1	Number	1991	58.8118416315976	106.172991983159	31.1750576816271
1	Deaths	159	South Asia	2	Female	15	50-54 years	338	Diphtheria	1	Number	1991	39.6328278415963	72.3679020499533	19.7544944537781
1	Deaths	159	South Asia	3	Both	15	50-54 years	338	Diphtheria	1	Number	1991	98.4446694731938	154.238106675255	61.1387906554409
1	Deaths	159	South Asia	1	Male	15	50-54 years	338	Diphtheria	2	Percent	1991	0.000230298025773585	0.000406032551623996	0.000120868038349161
1	Deaths	159	South Asia	2	Female	15	50-54 years	338	Diphtheria	2	Percent	1991	0.00024171517166378	0.000434610330977486	0.000121998757823832
1	Deaths	159	South Asia	3	Both	15	50-54 years	338	Diphtheria	2	Percent	1991	0.000234774504553127	0.000368431225138632	0.000147003506749171
1	Deaths	159	South Asia	1	Male	15	50-54 years	338	Diphtheria	3	Rate	1991	0.301063265022531	0.543509380710964	0.159588008001671
1	Deaths	159	South Asia	2	Female	15	50-54 years	338	Diphtheria	3	Rate	1991	0.231394431033961	0.422516646727772	0.115335701574592
1	Deaths	159	South Asia	3	Both	15	50-54 years	338	Diphtheria	3	Rate	1991	0.268515721686404	0.420696790868174	0.166760948903891
1	Deaths	159	South Asia	1	Male	16	55-59 years	338	Diphtheria	1	Number	1991	38.8696521270516	71.4553802909491	19.4368095298895
1	Deaths	159	South Asia	2	Female	16	55-59 years	338	Diphtheria	1	Number	1991	27.5501031746429	48.4521369822006	13.7363434640457
1	Deaths	159	South Asia	3	Both	16	55-59 years	338	Diphtheria	1	Number	1991	66.4197553016945	107.735686874728	41.6180800738699
1	Deaths	159	South Asia	1	Male	16	55-59 years	338	Diphtheria	2	Percent	1991	0.000122840982222127	0.000223713526477971	6.22388698965053e-05
1	Deaths	159	South Asia	2	Female	16	55-59 years	338	Diphtheria	2	Percent	1991	0.000128120872607913	0.000227072455330325	6.4244272057225e-05
1	Deaths	159	South Asia	3	Both	16	55-59 years	338	Diphtheria	2	Percent	1991	0.000124953902053793	0.00020186687791256	7.84217387573445e-05
1	Deaths	159	South Asia	1	Male	16	55-59 years	338	Diphtheria	3	Rate	1991	0.236934956330878	0.435565447138631	0.118479568639383
1	Deaths	159	South Asia	2	Female	16	55-59 years	338	Diphtheria	3	Rate	1991	0.188347860413911	0.331245813317993	0.0939092999021829
1	Deaths	159	South Asia	3	Both	16	55-59 years	338	Diphtheria	3	Rate	1991	0.214033268400355	0.347171125223446	0.134111510382677
1	Deaths	159	South Asia	1	Male	22	All ages	338	Diphtheria	1	Number	1991	2852.90227067069	3985.15809280343	2021.35971029154
1	Deaths	159	South Asia	2	Female	22	All ages	338	Diphtheria	1	Number	1991	3395.20859406145	4755.1847983487	2257.77667626609
1	Deaths	159	South Asia	3	Both	22	All ages	338	Diphtheria	1	Number	1991	6248.11086473214	8215.48078106582	4546.95566593202
1	Deaths	159	South Asia	1	Male	22	All ages	338	Diphtheria	2	Percent	1991	0.000509080231442994	0.000714240781528387	0.000364137226749789
1	Deaths	159	South Asia	2	Female	22	All ages	338	Diphtheria	2	Percent	1991	0.000708206926012752	0.000993181331223341	0.000466248497767671
1	Deaths	159	South Asia	3	Both	22	All ages	338	Diphtheria	2	Percent	1991	0.00060085089375232	0.000782909144289332	0.000437169256551237
1	Deaths	159	South Asia	1	Male	22	All ages	338	Diphtheria	3	Rate	1991	0.492447402554624	0.687889231869562	0.348912526445437
1	Deaths	159	South Asia	2	Female	22	All ages	338	Diphtheria	3	Rate	1991	0.63447922006066	0.888624618639847	0.421921759721645
1	Deaths	159	South Asia	3	Both	22	All ages	338	Diphtheria	3	Rate	1991	0.560645867864466	0.737178877286447	0.408000427754413
1	Deaths	159	South Asia	1	Male	27	Age-standardized	338	Diphtheria	3	Rate	1991	0.384963917383059	0.527343771726055	0.277864750376648
1	Deaths	159	South Asia	2	Female	27	Age-standardized	338	Diphtheria	3	Rate	1991	0.47861927778628	0.660872869625427	0.328926894892711
1	Deaths	159	South Asia	3	Both	27	Age-standardized	338	Diphtheria	3	Rate	1991	0.43014995557162	0.558260359122459	0.31941892460877
1	Deaths	159	South Asia	1	Male	34	2-4 years	338	Diphtheria	1	Number	1991	877.874593598871	1679.27939610041	431.882373004102
1	Deaths	159	South Asia	2	Female	34	2-4 years	338	Diphtheria	1	Number	1991	1240.55899797962	2339.2305389211	550.160442300255
1	Deaths	159	South Asia	3	Both	34	2-4 years	338	Diphtheria	1	Number	1991	2118.43359157849	3473.56986938092	1212.46148822559
1	Deaths	159	South Asia	1	Male	34	2-4 years	338	Diphtheria	2	Percent	1991	0.00337476139294781	0.00640128792016125	0.00167377855852659
1	Deaths	159	South Asia	2	Female	34	2-4 years	338	Diphtheria	2	Percent	1991	0.00394235668331058	0.00731820520833436	0.00181416819775455
1	Deaths	159	South Asia	3	Both	34	2-4 years	338	Diphtheria	2	Percent	1991	0.00368569560386118	0.00601369839586079	0.00210732122233817
1	Deaths	159	South Asia	1	Male	34	2-4 years	338	Diphtheria	3	Rate	1991	1.80819156596735	3.45887540552172	0.889564489108352
1	Deaths	159	South Asia	2	Female	34	2-4 years	338	Diphtheria	3	Rate	1991	2.7587092499327	5.20189441691728	1.22342645822775
1	Deaths	159	South Asia	3	Both	34	2-4 years	338	Diphtheria	3	Rate	1991	2.26525164880808	3.714305657324	1.29649114149139
1	Deaths	159	South Asia	1	Male	238	12-23 months	338	Diphtheria	1	Number	1991	389.89109117259	783.763271232753	177.348005655069
1	Deaths	159	South Asia	2	Female	238	12-23 months	338	Diphtheria	1	Number	1991	557.244304694058	1084.32832007715	228.739671939051
1	Deaths	159	South Asia	3	Both	238	12-23 months	338	Diphtheria	1	Number	1991	947.135395866648	1549.25802652587	507.543498771806
1	Deaths	159	South Asia	1	Male	238	12-23 months	338	Diphtheria	2	Percent	1991	0.00228383632491454	0.00443465363877197	0.00103128111130296
1	Deaths	159	South Asia	2	Female	238	12-23 months	338	Diphtheria	2	Percent	1991	0.00252232146607806	0.00476513317940317	0.00106449533543635
1	Deaths	159	South Asia	3	Both	238	12-23 months	338	Diphtheria	2	Percent	1991	0.00241822564028557	0.00390982504576403	0.00128695033861029
1	Deaths	159	South Asia	1	Male	238	12-23 months	338	Diphtheria	3	Rate	1991	2.39567710227804	4.81581591631616	1.0897108600372
1	Deaths	159	South Asia	2	Female	238	12-23 months	338	Diphtheria	3	Rate	1991	3.6592881516049	7.12052100072412	1.50207792933498
1	Deaths	159	South Asia	3	Both	238	12-23 months	338	Diphtheria	3	Rate	1991	3.00649342675384	4.91781227206028	1.61109615320925
1	Deaths	159	South Asia	1	Male	388	1-5 months	338	Diphtheria	1	Number	1991	159.450435763075	299.037196741033	79.3216626521929
1	Deaths	159	South Asia	2	Female	388	1-5 months	338	Diphtheria	1	Number	1991	136.718697090247	258.304641801645	64.4647065481009
1	Deaths	159	South Asia	3	Both	388	1-5 months	338	Diphtheria	1	Number	1991	296.169132853322	467.370676792461	170.858553809021
1	Deaths	159	South Asia	1	Male	388	1-5 months	338	Diphtheria	2	Percent	1991	0.0004523557627072	0.000872408617683843	0.000222152543503764
1	Deaths	159	South Asia	2	Female	388	1-5 months	338	Diphtheria	2	Percent	1991	0.000398318536869108	0.000732671190167636	0.000191221435569907
1	Deaths	159	South Asia	3	Both	388	1-5 months	338	Diphtheria	2	Percent	1991	0.000425618062704834	0.000672174761712032	0.00024919318614271
1	Deaths	159	South Asia	1	Male	388	1-5 months	338	Diphtheria	3	Rate	1991	2.21989205435917	4.1632391521942	1.10432767284377
1	Deaths	159	South Asia	2	Female	388	1-5 months	338	Diphtheria	3	Rate	1991	2.03177967633672	3.8386711743573	0.95801147460456
1	Deaths	159	South Asia	3	Both	388	1-5 months	338	Diphtheria	3	Rate	1991	2.12890388376209	3.35952379437445	1.22815445105193
1	Deaths	159	South Asia	1	Male	389	6-11 months	338	Diphtheria	1	Number	1991	270.994190573541	523.408968617826	130.346537754995
1	Deaths	159	South Asia	2	Female	389	6-11 months	338	Diphtheria	1	Number	1991	292.687422231532	573.617569550324	150.564664576757
1	Deaths	159	South Asia	3	Both	389	6-11 months	338	Diphtheria	1	Number	1991	563.681612805074	965.085740129355	320.736405201467
1	Deaths	159	South Asia	1	Male	389	6-11 months	338	Diphtheria	2	Percent	1991	0.001452810378787	0.00285573980126133	0.000695750984586928
1	Deaths	159	South Asia	2	Female	389	6-11 months	338	Diphtheria	2	Percent	1991	0.00156132483831078	0.00302763935524635	0.000802081969416932
1	Deaths	159	South Asia	3	Both	389	6-11 months	338	Diphtheria	2	Percent	1991	0.00150682387924494	0.00259081672352853	0.000872854640741859
1	Deaths	159	South Asia	1	Male	389	6-11 months	338	Diphtheria	3	Rate	1991	3.27257346149206	6.32077867271027	1.57408769299285
1	Deaths	159	South Asia	2	Female	389	6-11 months	338	Diphtheria	3	Rate	1991	3.76955170095837	7.38768023754552	1.93913794836926
1	Deaths	159	South Asia	3	Both	389	6-11 months	338	Diphtheria	3	Rate	1991	3.51306752342887	6.01476311086482	1.99894519015337
1	Deaths	159	South Asia	1	Male	6	5-9 years	338	Diphtheria	1	Number	1990	709.957106313683	1272.15402460014	344.754805698491
1	Deaths	159	South Asia	2	Female	6	5-9 years	338	Diphtheria	1	Number	1990	798.701830680664	1618.07427168915	350.750884977038
1	Deaths	159	South Asia	3	Both	6	5-9 years	338	Diphtheria	1	Number	1990	1508.65893699435	2495.18677897681	863.836724208405
1	Deaths	159	South Asia	1	Male	6	5-9 years	338	Diphtheria	2	Percent	1990	0.00434423527716634	0.00774580844820167	0.00212968556851948
1	Deaths	159	South Asia	2	Female	6	5-9 years	338	Diphtheria	2	Percent	1990	0.00521751364070798	0.0105306518387143	0.00234318374647766
1	Deaths	159	South Asia	3	Both	6	5-9 years	338	Diphtheria	2	Percent	1990	0.00476655678260552	0.00789126837497241	0.00274343444577602
1	Deaths	159	South Asia	1	Male	6	5-9 years	338	Diphtheria	3	Rate	1990	0.911973278695879	1.63414164954939	0.442853755111365
1	Deaths	159	South Asia	2	Female	6	5-9 years	338	Diphtheria	3	Rate	1990	1.11421774281623	2.25727172951895	0.489310083359711
1	Deaths	159	South Asia	3	Both	6	5-9 years	338	Diphtheria	3	Rate	1990	1.00892587489697	1.66867304615978	0.57769665586342
1	Deaths	159	South Asia	1	Male	7	10-14 years	338	Diphtheria	1	Number	1990	182.954526903698	341.798724801491	91.2565719096795
1	Deaths	159	South Asia	2	Female	7	10-14 years	338	Diphtheria	1	Number	1990	178.763030504087	306.054628532605	88.3139433501234
1	Deaths	159	South Asia	3	Both	7	10-14 years	338	Diphtheria	1	Number	1990	361.717557407785	600.938768914825	214.688721797461
1	Deaths	159	South Asia	1	Male	7	10-14 years	338	Diphtheria	2	Percent	1990	0.00217108818814359	0.00401721757043272	0.00108499454612929
1	Deaths	159	South Asia	2	Female	7	10-14 years	338	Diphtheria	2	Percent	1990	0.00235078613991518	0.00401292585446839	0.00118366515816068
1	Deaths	159	South Asia	3	Both	7	10-14 years	338	Diphtheria	2	Percent	1990	0.00225649525058751	0.00373348726647871	0.00131571550104391
1	Deaths	159	South Asia	1	Male	7	10-14 years	338	Diphtheria	3	Rate	1990	0.277534141338337	0.518493951495675	0.138432291100205
1	Deaths	159	South Asia	2	Female	7	10-14 years	338	Diphtheria	3	Rate	1990	0.293614953607016	0.502689036454654	0.145054009805491
1	Deaths	159	South Asia	3	Both	7	10-14 years	338	Diphtheria	3	Rate	1990	0.285255102217202	0.473908015915923	0.169306277859701
1	Deaths	159	South Asia	1	Male	8	15-19 years	338	Diphtheria	1	Number	1990	69.6201593542072	125.598976141113	35.1345752716125
1	Deaths	159	South Asia	2	Female	8	15-19 years	338	Diphtheria	1	Number	1990	63.8991450021629	115.697579998472	35.9749180914063
1	Deaths	159	South Asia	3	Both	8	15-19 years	338	Diphtheria	1	Number	1990	133.51930435637	213.75440299668	80.4045924624582
1	Deaths	159	South Asia	1	Male	8	15-19 years	338	Diphtheria	2	Percent	1990	0.000730676875809536	0.00131993093413253	0.000367747933828188
1	Deaths	159	South Asia	2	Female	8	15-19 years	338	Diphtheria	2	Percent	1990	0.000600286122187768	0.00107917892163053	0.000336105206402756
1	Deaths	159	South Asia	3	Both	8	15-19 years	338	Diphtheria	2	Percent	1990	0.000661704665813741	0.0010546985821704	0.000402078405532713
1	Deaths	159	South Asia	1	Male	8	15-19 years	338	Diphtheria	3	Rate	1990	0.123431773830533	0.222678381667041	0.0622911953776712
1	Deaths	159	South Asia	2	Female	8	15-19 years	338	Diphtheria	3	Rate	1990	0.121336689934169	0.219695606098222	0.0683119857349632
1	Deaths	159	South Asia	3	Both	8	15-19 years	338	Diphtheria	3	Rate	1990	0.122420163589713	0.195985510177852	0.0737207507938065
1	Deaths	159	South Asia	1	Male	9	20-24 years	338	Diphtheria	1	Number	1990	36.1537949068304	61.099546941128	20.3055733666886
1	Deaths	159	South Asia	2	Female	9	20-24 years	338	Diphtheria	1	Number	1990	32.2234223994844	52.2816133031632	16.9412894638141
1	Deaths	159	South Asia	3	Both	9	20-24 years	338	Diphtheria	1	Number	1990	68.3772173063147	101.516827715229	42.6809424457912
1	Deaths	159	South Asia	1	Male	9	20-24 years	338	Diphtheria	2	Percent	1990	0.000326485364986379	0.000546378996400081	0.000183873522810422
1	Deaths	159	South Asia	2	Female	9	20-24 years	338	Diphtheria	2	Percent	1990	0.000246099345363235	0.00039914783447363	0.000129585282144018
1	Deaths	159	South Asia	3	Both	9	20-24 years	338	Diphtheria	2	Percent	1990	0.00028295140576625	0.0004176819958868	0.000179001903340346
1	Deaths	159	South Asia	1	Male	9	20-24 years	338	Diphtheria	3	Rate	1990	0.0712887239914704	0.120477220969881	0.0400389065368332
1	Deaths	159	South Asia	2	Female	9	20-24 years	338	Diphtheria	3	Rate	1990	0.0672952700531409	0.109184717949343	0.0353801230478252
1	Deaths	159	South Asia	3	Both	9	20-24 years	338	Diphtheria	3	Rate	1990	0.0693493273731843	0.102960079342983	0.0432877318918894
1	Deaths	159	South Asia	1	Male	10	25-29 years	338	Diphtheria	1	Number	1990	23.1995908994355	39.3309868654709	12.2781007683672
1	Deaths	159	South Asia	2	Female	10	25-29 years	338	Diphtheria	1	Number	1990	21.0597139338968	36.0870712409869	11.2219307240447
1	Deaths	159	South Asia	3	Both	10	25-29 years	338	Diphtheria	1	Number	1990	44.2593048333323	64.7545855739152	26.6753019592909
1	Deaths	159	South Asia	1	Male	10	25-29 years	338	Diphtheria	2	Percent	1990	0.000203109203862159	0.000345544395290681	0.000108005647703018
1	Deaths	159	South Asia	2	Female	10	25-29 years	338	Diphtheria	2	Percent	1990	0.000176713267156801	0.000301658855235215	9.21894806743177e-05
1	Deaths	159	South Asia	3	Both	10	25-29 years	338	Diphtheria	2	Percent	1990	0.000189624712529654	0.000275013260819883	0.000115437305625142
1	Deaths	159	South Asia	1	Male	10	25-29 years	338	Diphtheria	3	Rate	1990	0.0525017243176838	0.0890078035644863	0.0277858977979324
1	Deaths	159	South Asia	2	Female	10	25-29 years	338	Diphtheria	3	Rate	1990	0.05022432675393	0.0860623683345685	0.0267626577105218
1	Deaths	159	South Asia	3	Both	10	25-29 years	338	Diphtheria	3	Rate	1990	0.0513928675343053	0.0751915072134787	0.0309747354865586
1	Deaths	159	South Asia	1	Male	11	30-34 years	338	Diphtheria	1	Number	1990	33.2719312575789	54.6497049598784	18.3413961536412
1	Deaths	159	South Asia	2	Female	11	30-34 years	338	Diphtheria	1	Number	1990	27.1497039970693	47.8072651357821	14.3405111655884
1	Deaths	159	South Asia	3	Both	11	30-34 years	338	Diphtheria	1	Number	1990	60.4216352546483	94.3640681802192	37.3475855288782
1	Deaths	159	South Asia	1	Male	11	30-34 years	338	Diphtheria	2	Percent	1990	0.000276891406350057	0.000455630298390151	0.000154932423429194
1	Deaths	159	South Asia	2	Female	11	30-34 years	338	Diphtheria	2	Percent	1990	0.000258570356281242	0.000461965605137998	0.000135400337127117
1	Deaths	159	South Asia	3	Both	11	30-34 years	338	Diphtheria	2	Percent	1990	0.00026833533352798	0.000413727851487206	0.000166201173723609
1	Deaths	159	South Asia	1	Male	11	30-34 years	338	Diphtheria	3	Rate	1990	0.0877794013623248	0.144179138531764	0.048389038858366
1	Deaths	159	South Asia	2	Female	11	30-34 years	338	Diphtheria	3	Rate	1990	0.0766363015191515	0.134947032429794	0.0404794003552828
1	Deaths	159	South Asia	3	Both	11	30-34 years	338	Diphtheria	3	Rate	1990	0.0823960758934917	0.128682861538373	0.0509303410724783
1	Deaths	159	South Asia	1	Male	12	35-39 years	338	Diphtheria	1	Number	1990	39.3266507391327	67.5173045004899	20.981270629383
1	Deaths	159	South Asia	2	Female	12	35-39 years	338	Diphtheria	1	Number	1990	30.3433439306817	56.0541909790471	15.1476927267058
1	Deaths	159	South Asia	3	Both	12	35-39 years	338	Diphtheria	1	Number	1990	69.6699946698143	109.882207019069	43.7117541562092
1	Deaths	159	South Asia	1	Male	12	35-39 years	338	Diphtheria	2	Percent	1990	0.000277030147994282	0.000472226287791126	0.00014636355051903
1	Deaths	159	South Asia	2	Female	12	35-39 years	338	Diphtheria	2	Percent	1990	0.000289163737004155	0.000521598343720173	0.00014691850419449
1	Deaths	159	South Asia	3	Both	12	35-39 years	338	Diphtheria	2	Percent	1990	0.000282202067270408	0.000443901372832208	0.000176922225253194
1	Deaths	159	South Asia	1	Male	12	35-39 years	338	Diphtheria	3	Rate	1990	0.117161701621902	0.201147113611943	0.0625072647410087
1	Deaths	159	South Asia	2	Female	12	35-39 years	338	Diphtheria	3	Rate	1990	0.0980862539121171	0.181197748730972	0.0489656129650249
1	Deaths	159	South Asia	3	Both	12	35-39 years	338	Diphtheria	3	Rate	1990	0.108012984099408	0.170356049771607	0.067768585730601
1	Deaths	159	South Asia	1	Male	13	40-44 years	338	Diphtheria	1	Number	1990	56.5302957916314	95.3898700091373	31.6408513206418
1	Deaths	159	South Asia	2	Female	13	40-44 years	338	Diphtheria	1	Number	1990	41.7021328133645	79.5499450552062	21.5251113688736
1	Deaths	159	South Asia	3	Both	13	40-44 years	338	Diphtheria	1	Number	1990	98.2324286049959	148.211879935258	63.4646628888631
1	Deaths	159	South Asia	1	Male	13	40-44 years	338	Diphtheria	2	Percent	1990	0.000342277242382074	0.000568627731556019	0.000188544923013401
1	Deaths	159	South Asia	2	Female	13	40-44 years	338	Diphtheria	2	Percent	1990	0.000377701937577234	0.000710305139140046	0.000197539229068947
1	Deaths	159	South Asia	3	Both	13	40-44 years	338	Diphtheria	2	Percent	1990	0.000356498794248241	0.000541547481874099	0.000226667662243247
1	Deaths	159	South Asia	1	Male	13	40-44 years	338	Diphtheria	3	Rate	1990	0.202666525320091	0.341981821159141	0.113435482788919
1	Deaths	159	South Asia	2	Female	13	40-44 years	338	Diphtheria	3	Rate	1990	0.164662743606778	0.314106529399399	0.0849928685974618
1	Deaths	159	South Asia	3	Both	13	40-44 years	338	Diphtheria	3	Rate	1990	0.184581351964213	0.278494073333093	0.119251793367385
1	Deaths	159	South Asia	1	Male	14	45-49 years	338	Diphtheria	1	Number	1990	89.3475551795252	157.144577834788	47.27156573021
1	Deaths	159	South Asia	2	Female	14	45-49 years	338	Diphtheria	1	Number	1990	59.7744266023489	107.628466090866	30.1417767639387
1	Deaths	159	South Asia	3	Both	14	45-49 years	338	Diphtheria	1	Number	1990	149.121981781874	232.334371415063	91.4848842423236
1	Deaths	159	South Asia	1	Male	14	45-49 years	338	Diphtheria	2	Percent	1990	0.000450754948294465	0.00079564958069965	0.000239367522299289
1	Deaths	159	South Asia	2	Female	14	45-49 years	338	Diphtheria	2	Percent	1990	0.000478369331138526	0.000872170106517456	0.000240474886229243
1	Deaths	159	South Asia	3	Both	14	45-49 years	338	Diphtheria	2	Percent	1990	0.000461421247205791	0.000716637416289927	0.000284146232166644
1	Deaths	159	South Asia	1	Male	14	45-49 years	338	Diphtheria	3	Rate	1990	0.380653158910016	0.669493192490853	0.201394104020771
1	Deaths	159	South Asia	2	Female	14	45-49 years	338	Diphtheria	3	Rate	1990	0.288390840353416	0.519269954497134	0.145423600439117
1	Deaths	159	South Asia	3	Both	14	45-49 years	338	Diphtheria	3	Rate	1990	0.337387295158086	0.525654663432793	0.206983821389369
1	Deaths	159	South Asia	1	Male	15	50-54 years	338	Diphtheria	1	Number	1990	68.7276361248295	122.093368329925	34.7697401363447
1	Deaths	159	South Asia	2	Female	15	50-54 years	338	Diphtheria	1	Number	1990	47.8455353363622	80.1664018342894	25.1048771248812
1	Deaths	159	South Asia	3	Both	15	50-54 years	338	Diphtheria	1	Number	1990	116.573171461192	186.535363604445	69.3980011754455
1	Deaths	159	South Asia	1	Male	15	50-54 years	338	Diphtheria	2	Percent	1990	0.000271226008498044	0.00049614750958347	0.000139400089576924
1	Deaths	159	South Asia	2	Female	15	50-54 years	338	Diphtheria	2	Percent	1990	0.000292863793115891	0.000497596837373047	0.000155574261110162
1	Deaths	159	South Asia	3	Both	15	50-54 years	338	Diphtheria	2	Percent	1990	0.000279730729997513	0.000441134905389832	0.000169380947518493
1	Deaths	159	South Asia	1	Male	15	50-54 years	338	Diphtheria	3	Rate	1990	0.358008150226735	0.635994825594716	0.181118558005809
1	Deaths	159	South Asia	2	Female	15	50-54 years	338	Diphtheria	3	Rate	1990	0.283491439671376	0.474997061052942	0.148749882488967
1	Deaths	159	South Asia	3	Both	15	50-54 years	338	Diphtheria	3	Rate	1990	0.323145916924955	0.517084165724661	0.192374286823484
1	Deaths	159	South Asia	1	Male	16	55-59 years	338	Diphtheria	1	Number	1990	45.3432414159807	77.9824317555881	24.7106881521135
1	Deaths	159	South Asia	2	Female	16	55-59 years	338	Diphtheria	1	Number	1990	32.4227373829029	57.6878490084101	17.5977858661694
1	Deaths	159	South Asia	3	Both	16	55-59 years	338	Diphtheria	1	Number	1990	77.7659787988836	120.847790475968	48.0168131728055
1	Deaths	159	South Asia	1	Male	16	55-59 years	338	Diphtheria	2	Percent	1990	0.000145041532374065	0.000252362570526135	7.98389756298295e-05
1	Deaths	159	South Asia	2	Female	16	55-59 years	338	Diphtheria	2	Percent	1990	0.000153999019725575	0.000271847972342603	8.39654198536801e-05
1	Deaths	159	South Asia	3	Both	16	55-59 years	338	Diphtheria	2	Percent	1990	0.000148609978915375	0.000231194235082802	9.20966194898646e-05
1	Deaths	159	South Asia	1	Male	16	55-59 years	338	Diphtheria	3	Rate	1990	0.281268686425717	0.48373286644759	0.153282883626642
1	Deaths	159	South Asia	2	Female	16	55-59 years	338	Diphtheria	3	Rate	1990	0.227934856628368	0.405550939072302	0.123714069882859
1	Deaths	159	South Asia	3	Both	16	55-59 years	338	Diphtheria	3	Rate	1990	0.256268287993544	0.398239138134831	0.158233545012326
1	Deaths	159	South Asia	1	Male	22	All ages	338	Diphtheria	1	Number	1990	3535.75883052502	5050.89946439059	2450.45972643591
1	Deaths	159	South Asia	2	Female	22	All ages	338	Diphtheria	1	Number	1990	4087.81329927493	6043.21291557659	2700.34207363232
1	Deaths	159	South Asia	3	Both	22	All ages	338	Diphtheria	1	Number	1990	7623.57212979995	10237.5474165273	5595.65107272975
1	Deaths	159	South Asia	1	Male	22	All ages	338	Diphtheria	2	Percent	1990	0.000639800238704588	0.000928639721633974	0.000448014068308509
1	Deaths	159	South Asia	2	Female	22	All ages	338	Diphtheria	2	Percent	1990	0.000867492891499579	0.00126748712533137	0.000575489794360744
1	Deaths	159	South Asia	3	Both	22	All ages	338	Diphtheria	2	Percent	1990	0.000744605119471432	0.000998443619380142	0.000549202994097016
1	Deaths	159	South Asia	1	Male	22	All ages	338	Diphtheria	3	Rate	1990	0.622154036795963	0.888759002478276	0.431184219253339
1	Deaths	159	South Asia	2	Female	22	All ages	338	Diphtheria	3	Rate	1990	0.778477036941811	1.15086040865932	0.514249096597308
1	Deaths	159	South Asia	3	Both	22	All ages	338	Diphtheria	3	Rate	1990	0.697227048809988	0.936292705144899	0.511760001372504
1	Deaths	159	South Asia	1	Male	27	Age-standardized	338	Diphtheria	3	Rate	1990	0.480004162923095	0.665990014041885	0.338265416587765
1	Deaths	159	South Asia	2	Female	27	Age-standardized	338	Diphtheria	3	Rate	1990	0.580848483176345	0.838169957081286	0.398569665666541
1	Deaths	159	South Asia	3	Both	27	Age-standardized	338	Diphtheria	3	Rate	1990	0.528717393903428	0.704870251794984	0.394330177495867
1	Deaths	159	South Asia	1	Male	34	2-4 years	338	Diphtheria	1	Number	1990	1143.37631114575	2228.60815251532	551.570182695698
1	Deaths	159	South Asia	2	Female	34	2-4 years	338	Diphtheria	1	Number	1990	1553.87191983846	2994.35865801785	670.803060032511
1	Deaths	159	South Asia	3	Both	34	2-4 years	338	Diphtheria	1	Number	1990	2697.2482309842	4608.0517208914	1425.59411886065
1	Deaths	159	South Asia	1	Male	34	2-4 years	338	Diphtheria	2	Percent	1990	0.00436860940372286	0.00847139485840686	0.00211884442237605
1	Deaths	159	South Asia	2	Female	34	2-4 years	338	Diphtheria	2	Percent	1990	0.00483676690078703	0.00912211727354793	0.00208260567875272
1	Deaths	159	South Asia	3	Both	34	2-4 years	338	Diphtheria	2	Percent	1990	0.00462749944869961	0.00785518073808227	0.00247115592173532
1	Deaths	159	South Asia	1	Male	34	2-4 years	338	Diphtheria	3	Rate	1990	2.36125969709111	4.60244152327229	1.13908293343198
1	Deaths	159	South Asia	2	Female	34	2-4 years	338	Diphtheria	3	Rate	1990	3.46060997028881	6.66870112926326	1.49393764570382
1	Deaths	159	South Asia	3	Both	34	2-4 years	338	Diphtheria	3	Rate	1990	2.89019846861304	4.9376931177559	1.52757536064501
1	Deaths	159	South Asia	1	Male	238	12-23 months	338	Diphtheria	1	Number	1990	497.431552502482	922.210999163235	241.11751029002
1	Deaths	159	South Asia	2	Female	238	12-23 months	338	Diphtheria	1	Number	1990	681.292954001822	1268.146111513	294.091594161961
1	Deaths	159	South Asia	3	Both	238	12-23 months	338	Diphtheria	1	Number	1990	1178.7245065043	2003.64961915353	639.860670170997
1	Deaths	159	South Asia	1	Male	238	12-23 months	338	Diphtheria	2	Percent	1990	0.00287439207885657	0.00547426210818685	0.00139915896522537
1	Deaths	159	South Asia	2	Female	238	12-23 months	338	Diphtheria	2	Percent	1990	0.00306054748236588	0.00590387499100109	0.00137294859706654
1	Deaths	159	South Asia	3	Both	238	12-23 months	338	Diphtheria	2	Percent	1990	0.00297933988586676	0.00506663471902289	0.00164788588022243
1	Deaths	159	South Asia	1	Male	238	12-23 months	338	Diphtheria	3	Rate	1990	3.07404629889936	5.69911436964562	1.49006709843394
1	Deaths	159	South Asia	2	Female	238	12-23 months	338	Diphtheria	3	Rate	1990	4.49323340116576	8.36362159969362	1.93957997969707
1	Deaths	159	South Asia	3	Both	238	12-23 months	338	Diphtheria	3	Rate	1990	3.76057078029979	6.39238954494416	2.04139417347331
1	Deaths	159	South Asia	1	Male	388	1-5 months	338	Diphtheria	1	Number	1990	198.660695410123	404.780080903418	97.0034248756575
1	Deaths	159	South Asia	2	Female	388	1-5 months	338	Diphtheria	1	Number	1990	167.77195284629	316.748283395051	79.5495911569656
1	Deaths	159	South Asia	3	Both	388	1-5 months	338	Diphtheria	1	Number	1990	366.432648256412	641.619394381283	211.16300675153
1	Deaths	159	South Asia	1	Male	388	1-5 months	338	Diphtheria	2	Percent	1990	0.000561957174275945	0.00113994844409043	0.000273984454154518
1	Deaths	159	South Asia	2	Female	388	1-5 months	338	Diphtheria	2	Percent	1990	0.0004894944517928	0.000939499329693222	0.000231239977467239
1	Deaths	159	South Asia	3	Both	388	1-5 months	338	Diphtheria	2	Percent	1990	0.000526223497711763	0.000910107944083711	0.000306980228443472
1	Deaths	159	South Asia	1	Male	388	1-5 months	338	Diphtheria	3	Rate	1990	2.78282846925012	5.67013787300979	1.35881882322753
1	Deaths	159	South Asia	2	Female	388	1-5 months	338	Diphtheria	3	Rate	1990	2.5054165585753	4.73014935246857	1.18795102239262
1	Deaths	159	South Asia	3	Both	388	1-5 months	338	Diphtheria	3	Rate	1990	2.64855819428566	4.63759523799859	1.52627642357459
1	Deaths	159	South Asia	1	Male	389	6-11 months	338	Diphtheria	1	Number	1990	341.857782580131	677.633320453101	159.93548730801
1	Deaths	159	South Asia	2	Female	389	6-11 months	338	Diphtheria	1	Number	1990	350.991450005341	669.716640528648	172.250958651643
1	Deaths	159	South Asia	3	Both	389	6-11 months	338	Diphtheria	1	Number	1990	692.849232585473	1147.04432780312	395.045158396165
1	Deaths	159	South Asia	1	Male	389	6-11 months	338	Diphtheria	2	Percent	1990	0.00181535311986304	0.00353152296643902	0.000862622454533562
1	Deaths	159	South Asia	2	Female	389	6-11 months	338	Diphtheria	2	Percent	1990	0.00183952588142157	0.00341856252607317	0.000927194021014147
1	Deaths	159	South Asia	3	Both	389	6-11 months	338	Diphtheria	2	Percent	1990	0.00182765329322628	0.00300864743508026	0.00110307765790955
1	Deaths	159	South Asia	1	Male	389	6-11 months	338	Diphtheria	3	Rate	1990	4.15266657131644	8.23144997963052	1.94279254577303
1	Deaths	159	South Asia	2	Female	389	6-11 months	338	Diphtheria	3	Rate	1990	4.54264626587259	8.66769203706787	2.22932830443578
1	Deaths	159	South Asia	3	Both	389	6-11 months	338	Diphtheria	3	Rate	1990	4.34147809012994	7.18752014631223	2.4754013126186
1	Deaths	159	South Asia	1	Male	6	5-9 years	338	Diphtheria	1	Number	1992	509.532225957362	916.482119579213	241.659210767236
1	Deaths	159	South Asia	2	Female	6	5-9 years	338	Diphtheria	1	Number	1992	612.891311313815	1184.57297943757	282.764389377273
1	Deaths	159	South Asia	3	Both	6	5-9 years	338	Diphtheria	1	Number	1992	1122.42353727118	1806.5819205806	621.593343424593
1	Deaths	159	South Asia	1	Male	6	5-9 years	338	Diphtheria	2	Percent	1992	0.00311945280198278	0.00559459160917185	0.0014981709275027
1	Deaths	159	South Asia	2	Female	6	5-9 years	338	Diphtheria	2	Percent	1992	0.0038842800904938	0.00741763026416286	0.00181746566620213
1	Deaths	159	South Asia	3	Both	6	5-9 years	338	Diphtheria	2	Percent	1992	0.00349545561926726	0.00562477535627312	0.00196734975856594
1	Deaths	159	South Asia	1	Male	6	5-9 years	338	Diphtheria	3	Rate	1992	0.633599369243945	1.13963840422006	0.30050135342553
1	Deaths	159	South Asia	2	Female	6	5-9 years	338	Diphtheria	3	Rate	1992	0.834285395769672	1.61247503223637	0.384907072667569
1	Deaths	159	South Asia	3	Both	6	5-9 years	338	Diphtheria	3	Rate	1992	0.729406750751589	1.174006963415	0.40394233180323
1	Deaths	159	South Asia	1	Male	7	10-14 years	338	Diphtheria	1	Number	1992	133.944237127459	249.997602982435	67.2444338410346
1	Deaths	159	South Asia	2	Female	7	10-14 years	338	Diphtheria	1	Number	1992	138.541047950234	251.577400473287	69.8002896210984
1	Deaths	159	South Asia	3	Both	7	10-14 years	338	Diphtheria	1	Number	1992	272.485285077693	435.393412424473	158.784151006779
1	Deaths	159	South Asia	1	Male	7	10-14 years	338	Diphtheria	2	Percent	1992	0.00156828807005631	0.00291449733279902	0.000784768139242259
1	Deaths	159	South Asia	2	Female	7	10-14 years	338	Diphtheria	2	Percent	1992	0.00175584940017937	0.00314090259726832	0.00088167373900305
1	Deaths	159	South Asia	3	Both	7	10-14 years	338	Diphtheria	2	Percent	1992	0.00165840871219495	0.00262495869277284	0.000963474670514432
1	Deaths	159	South Asia	1	Male	7	10-14 years	338	Diphtheria	3	Rate	1992	0.192380772501934	0.359065332087608	0.0965815059029615
1	Deaths	159	South Asia	2	Female	7	10-14 years	338	Diphtheria	3	Rate	1992	0.217271725706167	0.3945448425447	0.109466685903907
1	Deaths	159	South Asia	3	Both	7	10-14 years	338	Diphtheria	3	Rate	1992	0.204279441710071	0.326410004815321	0.11903886006477
1	Deaths	159	South Asia	1	Male	8	15-19 years	338	Diphtheria	1	Number	1992	52.6087478338157	105.32252426752	27.7126851196302
1	Deaths	159	South Asia	2	Female	8	15-19 years	338	Diphtheria	1	Number	1992	47.1299639155389	82.0604058148617	25.560986429247
1	Deaths	159	South Asia	3	Both	8	15-19 years	338	Diphtheria	1	Number	1992	99.7387117493546	158.846925926425	59.8381271415067
1	Deaths	159	South Asia	1	Male	8	15-19 years	338	Diphtheria	2	Percent	1992	0.000570126016149187	0.00112271511426177	0.000303644770747418
1	Deaths	159	South Asia	2	Female	8	15-19 years	338	Diphtheria	2	Percent	1992	0.000442023444107835	0.000774104248274891	0.000240663740751493
1	Deaths	159	South Asia	3	Both	8	15-19 years	338	Diphtheria	2	Percent	1992	0.000501475271633064	0.000795443145306953	0.000303837775488741
1	Deaths	159	South Asia	1	Male	8	15-19 years	338	Diphtheria	3	Rate	1992	0.0908152818491099	0.181811868182623	0.0478387229037439
1	Deaths	159	South Asia	2	Female	8	15-19 years	338	Diphtheria	3	Rate	1992	0.0864333564796922	0.15049356543907	0.0468772234999158
1	Deaths	159	South Asia	3	Both	8	15-19 years	338	Diphtheria	3	Rate	1992	0.0886905969602827	0.141251360064931	0.0532098231878343
1	Deaths	159	South Asia	1	Male	9	20-24 years	338	Diphtheria	1	Number	1992	25.9472206045171	46.7777204022483	14.3594267897418
1	Deaths	159	South Asia	2	Female	9	20-24 years	338	Diphtheria	1	Number	1992	23.719964597377	43.6374388631943	12.5101943516312
1	Deaths	159	South Asia	3	Both	9	20-24 years	338	Diphtheria	1	Number	1992	49.6671852018941	77.8903621590765	30.3614981147497
1	Deaths	159	South Asia	1	Male	9	20-24 years	338	Diphtheria	2	Percent	1992	0.000233718314668779	0.000418848802795478	0.000129622026131031
1	Deaths	159	South Asia	2	Female	9	20-24 years	338	Diphtheria	2	Percent	1992	0.0001765758728328	0.000320408856967317	9.35137420010338e-05
1	Deaths	159	South Asia	3	Both	9	20-24 years	338	Diphtheria	2	Percent	1992	0.000202415550730635	0.000317556699143354	0.000123939860686324
1	Deaths	159	South Asia	1	Male	9	20-24 years	338	Diphtheria	3	Rate	1992	0.0496159355668309	0.0894477445895357	0.0274579079291608
1	Deaths	159	South Asia	2	Female	9	20-24 years	338	Diphtheria	3	Rate	1992	0.0476792577332136	0.087715168622371	0.0251466134502569
1	Deaths	159	South Asia	3	Both	9	20-24 years	338	Diphtheria	3	Rate	1992	0.0486717670847457	0.0763293017259309	0.0297530000659005
1	Deaths	159	South Asia	1	Male	10	25-29 years	338	Diphtheria	1	Number	1992	16.4214340527359	27.8528138749117	9.17357840024082
1	Deaths	159	South Asia	2	Female	10	25-29 years	338	Diphtheria	1	Number	1992	15.5174532126061	26.0353053279024	8.03562089134497
1	Deaths	159	South Asia	3	Both	10	25-29 years	338	Diphtheria	1	Number	1992	31.938887265342	50.0043336165572	19.515623177218
1	Deaths	159	South Asia	1	Male	10	25-29 years	338	Diphtheria	2	Percent	1992	0.000140226157908679	0.000238003028341679	7.73960210560476e-05
1	Deaths	159	South Asia	2	Female	10	25-29 years	338	Diphtheria	2	Percent	1992	0.00012881439504588	0.000215215191442078	6.59227059570921e-05
1	Deaths	159	South Asia	3	Both	10	25-29 years	338	Diphtheria	2	Percent	1992	0.000134443599957309	0.000211413208869963	8.18819936914937e-05
1	Deaths	159	South Asia	1	Male	10	25-29 years	338	Diphtheria	3	Rate	1992	0.0356042763836019	0.0603893228860945	0.0198897745312565
1	Deaths	159	South Asia	2	Female	10	25-29 years	338	Diphtheria	3	Rate	1992	0.0353054271998404	0.0592357240770119	0.0182827055766099
1	Deaths	159	South Asia	3	Both	10	25-29 years	338	Diphtheria	3	Rate	1992	0.0354584517028189	0.0555146531481817	0.0216661831744747
1	Deaths	159	South Asia	1	Male	11	30-34 years	338	Diphtheria	1	Number	1992	25.4797287570575	40.8382847591095	13.7774719498504
1	Deaths	159	South Asia	2	Female	11	30-34 years	338	Diphtheria	1	Number	1992	20.6027717239898	37.4322599878788	10.3419821309861
1	Deaths	159	South Asia	3	Both	11	30-34 years	338	Diphtheria	1	Number	1992	46.0825004810473	70.5113094641344	27.3606440793672
1	Deaths	159	South Asia	1	Male	11	30-34 years	338	Diphtheria	2	Percent	1992	0.000206307192311855	0.00033368885845543	0.000111293154113313
1	Deaths	159	South Asia	2	Female	11	30-34 years	338	Diphtheria	2	Percent	1992	0.000188671307278338	0.000341685232825831	9.57214005239498e-05
1	Deaths	159	South Asia	3	Both	11	30-34 years	338	Diphtheria	2	Percent	1992	0.000198016244183169	0.000304082289553822	0.000116844905268952
1	Deaths	159	South Asia	1	Male	11	30-34 years	338	Diphtheria	3	Rate	1992	0.0632651350415346	0.101399807854473	0.0342089051162608
1	Deaths	159	South Asia	2	Female	11	30-34 years	338	Diphtheria	3	Rate	1992	0.054692234826777	0.0993678899509534	0.0274538844996088
1	Deaths	159	South Asia	3	Both	11	30-34 years	338	Diphtheria	3	Rate	1992	0.0591218953220836	0.0904630220505528	0.0351025469173579
1	Deaths	159	South Asia	1	Male	12	35-39 years	338	Diphtheria	1	Number	1992	27.0157148738679	48.6365989166043	13.8194375547105
1	Deaths	159	South Asia	2	Female	12	35-39 years	338	Diphtheria	1	Number	1992	21.5141206751624	38.1238925815324	11.3299031627912
1	Deaths	159	South Asia	3	Both	12	35-39 years	338	Diphtheria	1	Number	1992	48.5298355490303	74.0645702310221	29.5905569251926
1	Deaths	159	South Asia	1	Male	12	35-39 years	338	Diphtheria	2	Percent	1992	0.000188662316471699	0.000343519009853259	9.689209438038e-05
1	Deaths	159	South Asia	2	Female	12	35-39 years	338	Diphtheria	2	Percent	1992	0.000208782938322816	0.000378221516413569	0.000109185901966661
1	Deaths	159	South Asia	3	Both	12	35-39 years	338	Diphtheria	2	Percent	1992	0.00019701554860149	0.000301334925397779	0.000120388365498696
1	Deaths	159	South Asia	1	Male	12	35-39 years	338	Diphtheria	3	Rate	1992	0.0774898865309753	0.139505637696295	0.039638656723915
1	Deaths	159	South Asia	2	Female	12	35-39 years	338	Diphtheria	3	Rate	1992	0.0674628743491999	0.119546943784673	0.0355277282767318
1	Deaths	159	South Asia	3	Both	12	35-39 years	338	Diphtheria	3	Rate	1992	0.0726996826597892	0.110951761760844	0.0443278670502503
1	Deaths	159	South Asia	1	Male	13	40-44 years	338	Diphtheria	1	Number	1992	40.5524142810099	73.9998849694903	22.2847158756979
1	Deaths	159	South Asia	2	Female	13	40-44 years	338	Diphtheria	1	Number	1992	31.6918186074438	59.1189739843672	16.2062443342641
1	Deaths	159	South Asia	3	Both	13	40-44 years	338	Diphtheria	1	Number	1992	72.2442328884536	112.364718478565	45.1822431666514
1	Deaths	159	South Asia	1	Male	13	40-44 years	338	Diphtheria	2	Percent	1992	0.000233128441274922	0.000423525853533895	0.00012871727818344
1	Deaths	159	South Asia	2	Female	13	40-44 years	338	Diphtheria	2	Percent	1992	0.000278414214684412	0.000516195905884918	0.000143936069367756
1	Deaths	159	South Asia	3	Both	13	40-44 years	338	Diphtheria	2	Percent	1992	0.000251061734987202	0.000383035842039016	0.000158567782576741
1	Deaths	159	South Asia	1	Male	13	40-44 years	338	Diphtheria	3	Rate	1992	0.13534273476927	0.246972886373186	0.0743747183403949
1	Deaths	159	South Asia	2	Female	13	40-44 years	338	Diphtheria	3	Rate	1992	0.117214637196774	0.218656088274956	0.0599400455206713
1	Deaths	159	South Asia	3	Both	13	40-44 years	338	Diphtheria	3	Rate	1992	0.126743866204965	0.19713045976964	0.0792668418473786
1	Deaths	159	South Asia	1	Male	14	45-49 years	338	Diphtheria	1	Number	1992	68.7272101217008	124.056521613826	35.8162573252145
1	Deaths	159	South Asia	2	Female	14	45-49 years	338	Diphtheria	1	Number	1992	41.577126337696	73.8715958080163	22.2995507758168
1	Deaths	159	South Asia	3	Both	14	45-49 years	338	Diphtheria	1	Number	1992	110.304336459397	177.883634446785	67.3119629990622
1	Deaths	159	South Asia	1	Male	14	45-49 years	338	Diphtheria	2	Percent	1992	0.000339112099266642	0.000607743424114806	0.000178396895815818
1	Deaths	159	South Asia	2	Female	14	45-49 years	338	Diphtheria	2	Percent	1992	0.000328540420168201	0.000588969932796428	0.000173298285318675
1	Deaths	159	South Asia	3	Both	14	45-49 years	338	Diphtheria	2	Percent	1992	0.000335079135698733	0.000538545799300212	0.000206155049235739
1	Deaths	159	South Asia	1	Male	14	45-49 years	338	Diphtheria	3	Rate	1992	0.280303113525142	0.505963055969805	0.146076181839736
1	Deaths	159	South Asia	2	Female	14	45-49 years	338	Diphtheria	3	Rate	1992	0.191449076584327	0.34015455249087	0.102682142329898
1	Deaths	159	South Asia	3	Both	14	45-49 years	338	Diphtheria	3	Rate	1992	0.238568297604548	0.384730076838824	0.145583582083536
1	Deaths	159	South Asia	1	Male	15	50-54 years	338	Diphtheria	1	Number	1992	50.0980235054584	91.7739182196599	25.1585559796679
1	Deaths	159	South Asia	2	Female	15	50-54 years	338	Diphtheria	1	Number	1992	34.4626877305218	64.5899263470095	17.1366453978309
1	Deaths	159	South Asia	3	Both	15	50-54 years	338	Diphtheria	1	Number	1992	84.5607112359801	138.845164259563	50.2802063676083
1	Deaths	159	South Asia	1	Male	15	50-54 years	338	Diphtheria	2	Percent	1992	0.000194375363021253	0.000352105848238419	9.78906708490167e-05
1	Deaths	159	South Asia	2	Female	15	50-54 years	338	Diphtheria	2	Percent	1992	0.000207610009106939	0.000383735109706698	9.95021890114202e-05
1	Deaths	159	South Asia	3	Both	15	50-54 years	338	Diphtheria	2	Percent	1992	0.00019953122835089	0.00032085184184507	0.000118199685012599
1	Deaths	159	South Asia	1	Male	15	50-54 years	338	Diphtheria	3	Rate	1992	0.2526171021364	0.462765986562873	0.126860923062716
1	Deaths	159	South Asia	2	Female	15	50-54 years	338	Diphtheria	3	Rate	1992	0.198441692688326	0.371919172849749	0.0986755573545535
1	Deaths	159	South Asia	3	Both	15	50-54 years	338	Diphtheria	3	Rate	1992	0.227324367446512	0.373257138888423	0.135168164275482
1	Deaths	159	South Asia	1	Male	16	55-59 years	338	Diphtheria	1	Number	1992	33.5804285452929	61.3459050680394	16.5715131057886
1	Deaths	159	South Asia	2	Female	16	55-59 years	338	Diphtheria	1	Number	1992	24.7758387054745	45.6910687744388	12.8680212517638
1	Deaths	159	South Asia	3	Both	16	55-59 years	338	Diphtheria	1	Number	1992	58.3562672507674	93.0971471639516	35.2175273142828
1	Deaths	159	South Asia	1	Male	16	55-59 years	338	Diphtheria	2	Percent	1992	0.000106329579817909	0.000199999026811109	5.40093764572379e-05
1	Deaths	159	South Asia	2	Female	16	55-59 years	338	Diphtheria	2	Percent	1992	0.000114228585441612	0.000211071755523958	5.90620036247966e-05
1	Deaths	159	South Asia	3	Both	16	55-59 years	338	Diphtheria	2	Percent	1992	0.000109555281253032	0.000175723986055842	6.71126466472524e-05
1	Deaths	159	South Asia	1	Male	16	55-59 years	338	Diphtheria	3	Rate	1992	0.201833290022172	0.368716135726798	0.0996021538639863
1	Deaths	159	South Asia	2	Female	16	55-59 years	338	Diphtheria	3	Rate	1992	0.164951892835093	0.30420073239889	0.0856723555457939
1	Deaths	159	South Asia	3	Both	16	55-59 years	338	Diphtheria	3	Rate	1992	0.184334885369642	0.294073846035483	0.111244587193763
1	Deaths	159	South Asia	1	Male	22	All ages	338	Diphtheria	1	Number	1992	2375.37783474854	3535.60152415495	1634.51046571263
1	Deaths	159	South Asia	2	Female	22	All ages	338	Diphtheria	1	Number	1992	2887.1234566091	4224.25960091509	1940.48857863546
1	Deaths	159	South Asia	3	Both	22	All ages	338	Diphtheria	1	Number	1992	5262.50129135763	7140.15967994096	3818.75407382068
1	Deaths	159	South Asia	1	Male	22	All ages	338	Diphtheria	2	Percent	1992	0.000424876516035237	0.00062626156564056	0.000299153716873091
1	Deaths	159	South Asia	2	Female	22	All ages	338	Diphtheria	2	Percent	1992	0.000603820675401438	0.000876036769954175	0.000408987757575869
1	Deaths	159	South Asia	3	Both	22	All ages	338	Diphtheria	2	Percent	1992	0.000507334706133198	0.000685747550321925	0.000369991150409233
1	Deaths	159	South Asia	1	Male	22	All ages	338	Diphtheria	3	Rate	1992	0.402236826274495	0.598704389357875	0.276781357737261
1	Deaths	159	South Asia	2	Female	22	All ages	338	Diphtheria	3	Rate	1992	0.529369575570801	0.774540661542649	0.355798991872251
1	Deaths	159	South Asia	3	Both	22	All ages	338	Diphtheria	3	Rate	1992	0.463276446342595	0.628573299976969	0.336178314992783
1	Deaths	159	South Asia	1	Male	27	Age-standardized	338	Diphtheria	3	Rate	1992	0.317663310231477	0.462709712916699	0.223671544479523
1	Deaths	159	South Asia	2	Female	27	Age-standardized	338	Diphtheria	3	Rate	1992	0.404004188078262	0.582546459266196	0.277113012665222
1	Deaths	159	South Asia	3	Both	27	Age-standardized	338	Diphtheria	3	Rate	1992	0.359262223803662	0.484143681380976	0.263894457127732
1	Deaths	159	South Asia	1	Male	34	2-4 years	338	Diphtheria	1	Number	1992	712.45393572758	1474.95725340743	321.797703881471
1	Deaths	159	South Asia	2	Female	34	2-4 years	338	Diphtheria	1	Number	1992	1036.85821625365	2082.95919162292	484.837052027155
1	Deaths	159	South Asia	3	Both	34	2-4 years	338	Diphtheria	1	Number	1992	1749.31215198123	2945.71797044413	929.167084925102
1	Deaths	159	South Asia	1	Male	34	2-4 years	338	Diphtheria	2	Percent	1992	0.00295089125606195	0.00590298113156764	0.00137321472934702
1	Deaths	159	South Asia	2	Female	34	2-4 years	338	Diphtheria	2	Percent	1992	0.00358388227435003	0.00695676199725641	0.00168139431857267
1	Deaths	159	South Asia	3	Both	34	2-4 years	338	Diphtheria	2	Percent	1992	0.00329625348369546	0.00538945241498138	0.00184234122155002
1	Deaths	159	South Asia	1	Male	34	2-4 years	338	Diphtheria	3	Rate	1992	1.46184071244415	3.02637469458829	0.660277052472982
1	Deaths	159	South Asia	2	Female	34	2-4 years	338	Diphtheria	3	Rate	1992	2.29941218124406	4.61932177724127	1.07520990418325
1	Deaths	159	South Asia	3	Both	34	2-4 years	338	Diphtheria	3	Rate	1992	1.86436022326607	3.13945078746302	0.990276179091584
1	Deaths	159	South Asia	1	Male	238	12-23 months	338	Diphtheria	1	Number	1992	318.821978484284	621.990771317436	140.688876240463
1	Deaths	159	South Asia	2	Female	238	12-23 months	338	Diphtheria	1	Number	1992	475.98330278478	1051.25115166134	199.087895002251
1	Deaths	159	South Asia	3	Both	238	12-23 months	338	Diphtheria	1	Number	1992	794.805281269064	1488.58161161754	418.029969299828
1	Deaths	159	South Asia	1	Male	238	12-23 months	338	Diphtheria	2	Percent	1992	0.00197270369054481	0.00377872425055514	0.000869225989988223
1	Deaths	159	South Asia	2	Female	238	12-23 months	338	Diphtheria	2	Percent	1992	0.00225370040620449	0.0047329280487874	0.000972731432093618
1	Deaths	159	South Asia	3	Both	238	12-23 months	338	Diphtheria	2	Percent	1992	0.00213244215574517	0.00388147335497282	0.00112895881041919
1	Deaths	159	South Asia	1	Male	238	12-23 months	338	Diphtheria	3	Rate	1992	1.94471796515685	3.79395621623498	0.858159736738617
1	Deaths	159	South Asia	2	Female	238	12-23 months	338	Diphtheria	3	Rate	1992	3.10685944280912	6.86177340296284	1.29949538758592
1	Deaths	159	South Asia	3	Both	238	12-23 months	338	Diphtheria	3	Rate	1992	2.50611375286772	4.69367144010938	1.31809724955579
1	Deaths	159	South Asia	1	Male	388	1-5 months	338	Diphtheria	1	Number	1992	135.035705698916	257.61532951924	70.8687195478501
1	Deaths	159	South Asia	2	Female	388	1-5 months	338	Diphtheria	1	Number	1992	111.37920087539	220.282444211486	56.3763667727055
1	Deaths	159	South Asia	3	Both	388	1-5 months	338	Diphtheria	1	Number	1992	246.414906574306	407.107896321123	144.350567982842
1	Deaths	159	South Asia	1	Male	388	1-5 months	338	Diphtheria	2	Percent	1992	0.000388903402958975	0.000768784564892084	0.000206284274313757
1	Deaths	159	South Asia	2	Female	388	1-5 months	338	Diphtheria	2	Percent	1992	0.000332658583043086	0.00064903277073423	0.000167481453954345
1	Deaths	159	South Asia	3	Both	388	1-5 months	338	Diphtheria	2	Percent	1992	0.000361251543795299	0.00059906334509637	0.000213877806899503
1	Deaths	159	South Asia	1	Male	388	1-5 months	338	Diphtheria	3	Rate	1992	1.86372281129267	3.55553047009803	0.978109075261353
1	Deaths	159	South Asia	2	Female	388	1-5 months	338	Diphtheria	3	Rate	1992	1.64335304597103	3.25017438465817	0.831809470067551
1	Deaths	159	South Asia	3	Both	388	1-5 months	338	Diphtheria	3	Rate	1992	1.75721460738842	2.90313582138314	1.02938142083452
1	Deaths	159	South Asia	1	Male	389	6-11 months	338	Diphtheria	1	Number	1992	225.158829177477	430.192029674897	100.368057610553
1	Deaths	159	South Asia	2	Female	389	6-11 months	338	Diphtheria	1	Number	1992	250.478631925422	491.379857986464	110.538969589684
1	Deaths	159	South Asia	3	Both	389	6-11 months	338	Diphtheria	1	Number	1992	475.637461102899	774.093490114439	263.573359217797
1	Deaths	159	South Asia	1	Male	389	6-11 months	338	Diphtheria	2	Percent	1992	0.00124763047808644	0.00241119775960577	0.00054036851086615
1	Deaths	159	South Asia	2	Female	389	6-11 months	338	Diphtheria	2	Percent	1992	0.00135532769497549	0.00258828743923186	0.000601844660371263
1	Deaths	159	South Asia	3	Both	389	6-11 months	338	Diphtheria	2	Percent	1992	0.00130219469631837	0.00212830652475621	0.000737483461126585
1	Deaths	159	South Asia	1	Male	389	6-11 months	338	Diphtheria	3	Rate	1992	2.69798730148371	5.15481732385238	1.2026698926135
1	Deaths	159	South Asia	2	Female	389	6-11 months	338	Diphtheria	3	Rate	1992	3.20499546580217	6.28744338280334	1.41439967795283
1	Deaths	159	South Asia	3	Both	389	6-11 months	338	Diphtheria	3	Rate	1992	2.94317473667481	4.78997680007456	1.63095322708931
1	Deaths	138	North Africa and Middle East	1	Male	6	5-9 years	338	Diphtheria	1	Number	1990	81.0471230938277	185.469541501072	23.2500718572591
1	Deaths	138	North Africa and Middle East	2	Female	6	5-9 years	338	Diphtheria	1	Number	1990	57.6235491282782	143.655195046437	18.6580430955877
1	Deaths	138	North Africa and Middle East	3	Both	6	5-9 years	338	Diphtheria	1	Number	1990	138.670672222106	291.263842668432	57.6827722979432
1	Deaths	138	North Africa and Middle East	1	Male	6	5-9 years	338	Diphtheria	2	Percent	1990	0.00219619928621571	0.0050347802004647	0.000635164994207879
1	Deaths	138	North Africa and Middle East	2	Female	6	5-9 years	338	Diphtheria	2	Percent	1990	0.00200728041369904	0.00510369770501622	0.000631941095195057
1	Deaths	138	North Africa and Middle East	3	Both	6	5-9 years	338	Diphtheria	2	Percent	1990	0.00211355453228257	0.00443653070521163	0.00088378513454339
1	Deaths	138	North Africa and Middle East	1	Male	6	5-9 years	338	Diphtheria	3	Rate	1990	0.333355680864445	0.762856507752028	0.0956300882531156
1	Deaths	138	North Africa and Middle East	2	Female	6	5-9 years	338	Diphtheria	3	Rate	1990	0.248608227768372	0.619778961735079	0.0804973504372995
1	Deaths	138	North Africa and Middle East	3	Both	6	5-9 years	338	Diphtheria	3	Rate	1990	0.291993809084754	0.613303718130102	0.121460523209031
1	Deaths	138	North Africa and Middle East	1	Male	7	10-14 years	338	Diphtheria	1	Number	1990	27.52283044396	71.2199153546457	8.34549801285365
1	Deaths	138	North Africa and Middle East	2	Female	7	10-14 years	338	Diphtheria	1	Number	1990	25.2622089614829	62.8721372231709	7.13169009353075
1	Deaths	138	North Africa and Middle East	3	Both	7	10-14 years	338	Diphtheria	1	Number	1990	52.7850394054429	107.571533845748	22.8617496332054
1	Deaths	138	North Africa and Middle East	1	Male	7	10-14 years	338	Diphtheria	2	Percent	1990	0.00125532158804934	0.0032662356391467	0.000384556594920285
1	Deaths	138	North Africa and Middle East	2	Female	7	10-14 years	338	Diphtheria	2	Percent	1990	0.00138694606302198	0.00350777393872192	0.000391466421819079
1	Deaths	138	North Africa and Middle East	3	Both	7	10-14 years	338	Diphtheria	2	Percent	1990	0.00131502822644774	0.00268249373858848	0.000573202492644528
1	Deaths	138	North Africa and Middle East	1	Male	7	10-14 years	338	Diphtheria	3	Rate	1990	0.128301950549124	0.332002701413649	0.0389038356913593
1	Deaths	138	North Africa and Middle East	2	Female	7	10-14 years	338	Diphtheria	3	Rate	1990	0.124363401367289	0.309513425695515	0.0351086177333569
1	Deaths	138	North Africa and Middle East	3	Both	7	10-14 years	338	Diphtheria	3	Rate	1990	0.126386352722761	0.257564908024965	0.0547392440272347
1	Deaths	138	North Africa and Middle East	1	Male	8	15-19 years	338	Diphtheria	1	Number	1990	10.215777200927	27.9779088379206	2.48027844593316
1	Deaths	138	North Africa and Middle East	2	Female	8	15-19 years	338	Diphtheria	1	Number	1990	8.09953637787223	23.9912622745416	1.68082821442841
1	Deaths	138	North Africa and Middle East	3	Both	8	15-19 years	338	Diphtheria	1	Number	1990	18.3153135787992	40.6701328163961	6.21111888855897
1	Deaths	138	North Africa and Middle East	1	Male	8	15-19 years	338	Diphtheria	2	Percent	1990	0.000321256342204249	0.000889140644474931	7.84191663171093e-05
1	Deaths	138	North Africa and Middle East	2	Female	8	15-19 years	338	Diphtheria	2	Percent	1990	0.000413337024010432	0.00120947195202827	8.43133201369993e-05
1	Deaths	138	North Africa and Middle East	3	Both	8	15-19 years	338	Diphtheria	2	Percent	1990	0.000356361081698137	0.000775473371188843	0.000120939562162261
1	Deaths	138	North Africa and Middle East	1	Male	8	15-19 years	338	Diphtheria	3	Rate	1990	0.0549706544353045	0.150547915082979	0.0133462708390267
1	Deaths	138	North Africa and Middle East	2	Female	8	15-19 years	338	Diphtheria	3	Rate	1990	0.0457529724745247	0.135522764670212	0.00949472703638256
1	Deaths	138	North Africa and Middle East	3	Both	8	15-19 years	338	Diphtheria	3	Rate	1990	0.0504737488538124	0.112079657320317	0.0171167396907244
1	Deaths	138	North Africa and Middle East	1	Male	9	20-24 years	338	Diphtheria	1	Number	1990	4.54378790710597	12.3465880685325	1.3151653626979
1	Deaths	138	North Africa and Middle East	2	Female	9	20-24 years	338	Diphtheria	1	Number	1990	4.07129156313894	12.7791080760803	0.743832747680703
1	Deaths	138	North Africa and Middle East	3	Both	9	20-24 years	338	Diphtheria	1	Number	1990	8.61507947024491	20.4240515975098	2.90637664086981
1	Deaths	138	North Africa and Middle East	1	Male	9	20-24 years	338	Diphtheria	2	Percent	1990	0.00015112510326956	0.00040575411388872	4.40008466808601e-05
1	Deaths	138	North Africa and Middle East	2	Female	9	20-24 years	338	Diphtheria	2	Percent	1990	0.000208072170479446	0.000665849810480041	3.86740864819961e-05
1	Deaths	138	North Africa and Middle East	3	Both	9	20-24 years	338	Diphtheria	2	Percent	1990	0.000173565202533314	0.0004007219187256	5.78823651947354e-05
1	Deaths	138	North Africa and Middle East	1	Male	9	20-24 years	338	Diphtheria	3	Rate	1990	0.0289848644593167	0.0787589977828351	0.00838945183153721
1	Deaths	138	North Africa and Middle East	2	Female	9	20-24 years	338	Diphtheria	3	Rate	1990	0.0268235854379863	0.0841947799571785	0.00490072031186151
1	Deaths	138	North Africa and Middle East	3	Both	9	20-24 years	338	Diphtheria	3	Rate	1990	0.0279216803479038	0.0661948438298678	0.00941963679119423
1	Deaths	138	North Africa and Middle East	1	Male	10	25-29 years	338	Diphtheria	1	Number	1990	2.85754211636849	7.66899557680315	0.814791246213348
1	Deaths	138	North Africa and Middle East	2	Female	10	25-29 years	338	Diphtheria	1	Number	1990	3.3467000917558	9.30309875636282	0.697226728869646
1	Deaths	138	North Africa and Middle East	3	Both	10	25-29 years	338	Diphtheria	1	Number	1990	6.20424220812428	13.9996897975484	2.13137382591531
1	Deaths	138	North Africa and Middle East	1	Male	10	25-29 years	338	Diphtheria	2	Percent	1990	0.000112632893016211	0.000303606975590891	3.20861950537339e-05
1	Deaths	138	North Africa and Middle East	2	Female	10	25-29 years	338	Diphtheria	2	Percent	1990	0.000176306986066558	0.000490755599169333	3.76196425994953e-05
1	Deaths	138	North Africa and Middle East	3	Both	10	25-29 years	338	Diphtheria	2	Percent	1990	0.00013988029798263	0.00031507370308823	4.6398592130432e-05
1	Deaths	138	North Africa and Middle East	1	Male	10	25-29 years	338	Diphtheria	3	Rate	1990	0.0213069052805865	0.0571829060422884	0.00607538898799562
1	Deaths	138	North Africa and Middle East	2	Female	10	25-29 years	338	Diphtheria	3	Rate	1990	0.0260308026416338	0.0723599728219027	0.00542306477368154
1	Deaths	138	North Africa and Middle East	3	Both	10	25-29 years	338	Diphtheria	3	Rate	1990	0.0236189812887582	0.0532955355843018	0.00811394475343384
1	Deaths	138	North Africa and Middle East	1	Male	11	30-34 years	338	Diphtheria	1	Number	1990	3.95015524870247	10.3729040625064	1.1041412811492
1	Deaths	138	North Africa and Middle East	2	Female	11	30-34 years	338	Diphtheria	1	Number	1990	4.53185967309329	13.6388671621727	0.990320501679228
1	Deaths	138	North Africa and Middle East	3	Both	11	30-34 years	338	Diphtheria	1	Number	1990	8.48201492179576	19.2942280926712	2.92260263340064
1	Deaths	138	North Africa and Middle East	1	Male	11	30-34 years	338	Diphtheria	2	Percent	1990	0.000158836672014267	0.000412231124307441	4.50504697133561e-05
1	Deaths	138	North Africa and Middle East	2	Female	11	30-34 years	338	Diphtheria	2	Percent	1990	0.000248400199795108	0.000749538409019689	5.70392720537795e-05
1	Deaths	138	North Africa and Middle East	3	Both	11	30-34 years	338	Diphtheria	2	Percent	1990	0.000196765936553465	0.000455388787922768	6.75730273221491e-05
1	Deaths	138	North Africa and Middle East	1	Male	11	30-34 years	338	Diphtheria	3	Rate	1990	0.0346994351809113	0.0911189281163016	0.00969913241470444
1	Deaths	138	North Africa and Middle East	2	Female	11	30-34 years	338	Diphtheria	3	Rate	1990	0.0424391697183186	0.127722886411874	0.00927398085510624
1	Deaths	138	North Africa and Middle East	3	Both	11	30-34 years	338	Diphtheria	3	Rate	1990	0.0384455653085656	0.0874529829355816	0.0132469833464525
1	Deaths	138	North Africa and Middle East	1	Male	12	35-39 years	338	Diphtheria	1	Number	1990	4.45913789978917	11.8790404318122	1.19941055787212
1	Deaths	138	North Africa and Middle East	2	Female	12	35-39 years	338	Diphtheria	1	Number	1990	5.70781130623525	18.1961116635275	1.16384568239291
1	Deaths	138	North Africa and Middle East	3	Both	12	35-39 years	338	Diphtheria	1	Number	1990	10.1669492060244	23.9286976538853	3.44066324625051
1	Deaths	138	North Africa and Middle East	1	Male	12	35-39 years	338	Diphtheria	2	Percent	1990	0.000163954722341058	0.000435934255070282	4.40249374051481e-05
1	Deaths	138	North Africa and Middle East	2	Female	12	35-39 years	338	Diphtheria	2	Percent	1990	0.000290004458847911	0.000919518262487244	5.77628249713227e-05
1	Deaths	138	North Africa and Middle East	3	Both	12	35-39 years	338	Diphtheria	2	Percent	1990	0.000216759150453122	0.000519881936698193	7.51048751777046e-05
1	Deaths	138	North Africa and Middle East	1	Male	12	35-39 years	338	Diphtheria	3	Rate	1990	0.0471408214483151	0.125582060155586	0.0126798498325308
1	Deaths	138	North Africa and Middle East	2	Female	12	35-39 years	338	Diphtheria	3	Rate	1990	0.0641425912665038	0.204482189486241	0.0130789323433771
1	Deaths	138	North Africa and Middle East	3	Both	12	35-39 years	338	Diphtheria	3	Rate	1990	0.05538213145589	0.130346109947167	0.0187422264376401
1	Deaths	138	North Africa and Middle East	1	Male	13	40-44 years	338	Diphtheria	1	Number	1990	6.72295238894922	17.5946410681148	1.66984010316937
1	Deaths	138	North Africa and Middle East	2	Female	13	40-44 years	338	Diphtheria	1	Number	1990	8.29241301130063	24.9122958979972	1.43975742774747
1	Deaths	138	North Africa and Middle East	3	Both	13	40-44 years	338	Diphtheria	1	Number	1990	15.0153654002499	35.4691736471091	4.96297503729593
1	Deaths	138	North Africa and Middle East	1	Male	13	40-44 years	338	Diphtheria	2	Percent	1990	0.000218507121206256	0.000566837163849174	5.38447556672732e-05
1	Deaths	138	North Africa and Middle East	2	Female	13	40-44 years	338	Diphtheria	2	Percent	1990	0.000416369384062162	0.00123553158904448	7.31910908684147e-05
1	Deaths	138	North Africa and Middle East	3	Both	13	40-44 years	338	Diphtheria	2	Percent	1990	0.000296185552494028	0.000711745450766352	9.87698657971358e-05
1	Deaths	138	North Africa and Middle East	1	Male	13	40-44 years	338	Diphtheria	3	Rate	1990	0.0885328124858619	0.231699254779777	0.0219896902703446
1	Deaths	138	North Africa and Middle East	2	Female	13	40-44 years	338	Diphtheria	3	Rate	1990	0.11792013657963	0.354258926901089	0.0204737019598701
1	Deaths	138	North Africa and Middle East	3	Both	13	40-44 years	338	Diphtheria	3	Rate	1990	0.102662362926097	0.242508196143378	0.033932623741781
1	Deaths	138	North Africa and Middle East	1	Male	14	45-49 years	338	Diphtheria	1	Number	1990	11.3957007311136	31.7365367376829	2.92129448838997
1	Deaths	138	North Africa and Middle East	2	Female	14	45-49 years	338	Diphtheria	1	Number	1990	14.0879398173962	42.4478877734402	2.58974016439253
1	Deaths	138	North Africa and Middle East	3	Both	14	45-49 years	338	Diphtheria	1	Number	1990	25.4836405485099	57.6273138678613	8.49756741493747
1	Deaths	138	North Africa and Middle East	1	Male	14	45-49 years	338	Diphtheria	2	Percent	1990	0.000301413347002199	0.000834137099009381	7.83896484236545e-05
1	Deaths	138	North Africa and Middle East	2	Female	14	45-49 years	338	Diphtheria	2	Percent	1990	0.000561878165727983	0.00169183679212837	0.000101569366204189
1	Deaths	138	North Africa and Middle East	3	Both	14	45-49 years	338	Diphtheria	2	Percent	1990	0.000405122528357798	0.000929465149776296	0.000131559398321794
1	Deaths	138	North Africa and Middle East	1	Male	14	45-49 years	338	Diphtheria	3	Rate	1990	0.188703765715658	0.525531876843947	0.0483743197308161
1	Deaths	138	North Africa and Middle East	2	Female	14	45-49 years	338	Diphtheria	3	Rate	1990	0.243814496650406	0.734629088816411	0.0448196260646295
1	Deaths	138	North Africa and Middle East	3	Both	14	45-49 years	338	Diphtheria	3	Rate	1990	0.215650995894696	0.487661392126612	0.0719092263220898
1	Deaths	138	North Africa and Middle East	1	Male	15	50-54 years	338	Diphtheria	1	Number	1990	9.16996756423876	26.3124435975078	2.18637645941707
1	Deaths	138	North Africa and Middle East	2	Female	15	50-54 years	338	Diphtheria	1	Number	1990	11.4284878556389	33.552369871788	2.05472473153072
1	Deaths	138	North Africa and Middle East	3	Both	15	50-54 years	338	Diphtheria	1	Number	1990	20.5984554198776	45.3430335361197	6.39251555408969
1	Deaths	138	North Africa and Middle East	1	Male	15	50-54 years	338	Diphtheria	2	Percent	1990	0.00017250635844814	0.000502525685654053	4.1660621477609e-05
1	Deaths	138	North Africa and Middle East	2	Female	15	50-54 years	338	Diphtheria	2	Percent	1990	0.000329357952831428	0.000967351562404206	6.17138538514524e-05
1	Deaths	138	North Africa and Middle East	3	Both	15	50-54 years	338	Diphtheria	2	Percent	1990	0.000234408311372878	0.000515145471244427	7.31863907697657e-05
1	Deaths	138	North Africa and Middle East	1	Male	15	50-54 years	338	Diphtheria	3	Rate	1990	0.176552428136909	0.506602207130173	0.0420950314193947
1	Deaths	138	North Africa and Middle East	2	Female	15	50-54 years	338	Diphtheria	3	Rate	1990	0.229664577888695	0.674261631206746	0.041291332160941
1	Deaths	138	North Africa and Middle East	3	Both	15	50-54 years	338	Diphtheria	3	Rate	1990	0.202539936871558	0.445847757162813	0.0628561545214865
1	Deaths	138	North Africa and Middle East	1	Male	16	55-59 years	338	Diphtheria	1	Number	1990	5.88285240286795	16.1735251408463	1.50383271020555
1	Deaths	138	North Africa and Middle East	2	Female	16	55-59 years	338	Diphtheria	1	Number	1990	6.65849251900684	18.3741430265464	1.36518805379134
1	Deaths	138	North Africa and Middle East	3	Both	16	55-59 years	338	Diphtheria	1	Number	1990	12.5413449218748	28.7577045227343	4.12984802711684
1	Deaths	138	North Africa and Middle East	1	Male	16	55-59 years	338	Diphtheria	2	Percent	1990	8.27584378997003e-05	0.000221447851299781	2.17605141873105e-05
1	Deaths	138	North Africa and Middle East	2	Female	16	55-59 years	338	Diphtheria	2	Percent	1990	0.00015244639311976	0.000415237229704296	3.23009419781351e-05
1	Deaths	138	North Africa and Middle East	3	Both	16	55-59 years	338	Diphtheria	2	Percent	1990	0.000109280311200905	0.000252181497806979	3.61217490068564e-05
1	Deaths	138	North Africa and Middle East	1	Male	16	55-59 years	338	Diphtheria	3	Rate	1990	0.130195063012982	0.35794083901	0.0332817451566089
1	Deaths	138	North Africa and Middle East	2	Female	16	55-59 years	338	Diphtheria	3	Rate	1990	0.15589926605407	0.430204795459973	0.0319639640660887
1	Deaths	138	North Africa and Middle East	3	Both	16	55-59 years	338	Diphtheria	3	Rate	1990	0.142685313564296	0.327181981898823	0.0469860819866493
1	Deaths	138	North Africa and Middle East	1	Male	22	All ages	338	Diphtheria	1	Number	1990	596.185943437735	1033.26980395106	344.401320163512
1	Deaths	138	North Africa and Middle East	2	Female	22	All ages	338	Diphtheria	1	Number	1990	653.938533564851	1178.36660878166	358.314698189963
1	Deaths	138	North Africa and Middle East	3	Both	22	All ages	338	Diphtheria	1	Number	1990	1250.12447700259	2007.17927456606	772.168854508098
1	Deaths	138	North Africa and Middle East	1	Male	22	All ages	338	Diphtheria	2	Percent	1990	0.000438402241910482	0.00076184883340474	0.000249033684670781
1	Deaths	138	North Africa and Middle East	2	Female	22	All ages	338	Diphtheria	2	Percent	1990	0.000590467816522332	0.00108753611930546	0.000327976999941379
1	Deaths	138	North Africa and Middle East	3	Both	22	All ages	338	Diphtheria	2	Percent	1990	0.000506638538354606	0.000811445249677777	0.000314853144310416
1	Deaths	138	North Africa and Middle East	1	Male	22	All ages	338	Diphtheria	3	Rate	1990	0.343157666272036	0.594738031743349	0.198233377672149
1	Deaths	138	North Africa and Middle East	2	Female	22	All ages	338	Diphtheria	3	Rate	1990	0.395232765334875	0.712190931505747	0.216561193073823
1	Deaths	138	North Africa and Middle East	3	Both	22	All ages	338	Diphtheria	3	Rate	1990	0.368559712039928	0.591753404605204	0.227649594819602
1	Deaths	138	North Africa and Middle East	1	Male	27	Age-standardized	338	Diphtheria	3	Rate	1990	0.251863132883823	0.421464981902084	0.150605392445233
1	Deaths	138	North Africa and Middle East	2	Female	27	Age-standardized	338	Diphtheria	3	Rate	1990	0.291984034853712	0.50455362393456	0.163846656752225
1	Deaths	138	North Africa and Middle East	3	Both	27	Age-standardized	338	Diphtheria	3	Rate	1990	0.27141727719108	0.423316229132115	0.170193494119012
1	Deaths	138	North Africa and Middle East	1	Male	34	2-4 years	338	Diphtheria	1	Number	1990	205.0624504459	567.743251974385	50.6899269256076
1	Deaths	138	North Africa and Middle East	2	Female	34	2-4 years	338	Diphtheria	1	Number	1990	234.854437421822	634.405083213084	58.4254716687588
1	Deaths	138	North Africa and Middle East	3	Both	34	2-4 years	338	Diphtheria	1	Number	1990	439.916887867722	941.411464711939	154.686383944353
1	Deaths	138	North Africa and Middle East	1	Male	34	2-4 years	338	Diphtheria	2	Percent	1990	0.00370195944512202	0.010202673070764	0.000917442580828933
1	Deaths	138	North Africa and Middle East	2	Female	34	2-4 years	338	Diphtheria	2	Percent	1990	0.00423403926503107	0.0115822625294422	0.00101151333338945
1	Deaths	138	North Africa and Middle East	3	Both	34	2-4 years	338	Diphtheria	2	Percent	1990	0.00396816369125234	0.00877707398238531	0.00138328240420745
1	Deaths	138	North Africa and Middle East	1	Male	34	2-4 years	338	Diphtheria	3	Rate	1990	1.31536421027975	3.64176450954858	0.325148341662046
1	Deaths	138	North Africa and Middle East	2	Female	34	2-4 years	338	Diphtheria	3	Rate	1990	1.57997673900422	4.26794266945186	0.393055746424706
1	Deaths	138	North Africa and Middle East	3	Both	34	2-4 years	338	Diphtheria	3	Rate	1990	1.4445191919657	3.09123601711295	0.507931058128828
1	Deaths	138	North Africa and Middle East	1	Male	238	12-23 months	338	Diphtheria	1	Number	1990	99.8256579888157	239.585834366156	20.960368608948
1	Deaths	138	North Africa and Middle East	2	Female	238	12-23 months	338	Diphtheria	1	Number	1990	122.062449716029	321.493755873297	27.838596279226
1	Deaths	138	North Africa and Middle East	3	Both	238	12-23 months	338	Diphtheria	1	Number	1990	221.888107704844	473.210863226167	77.4789973067172
1	Deaths	138	North Africa and Middle East	1	Male	238	12-23 months	338	Diphtheria	2	Percent	1990	0.00204127601657921	0.00488348657857774	0.000434736839489006
1	Deaths	138	North Africa and Middle East	2	Female	238	12-23 months	338	Diphtheria	2	Percent	1990	0.0023311058630961	0.00627585649675441	0.00052813633777158
1	Deaths	138	North Africa and Middle East	3	Both	238	12-23 months	338	Diphtheria	2	Percent	1990	0.00218978935074325	0.00464952235191905	0.000766946081868006
1	Deaths	138	North Africa and Middle East	1	Male	238	12-23 months	338	Diphtheria	3	Rate	1990	1.8963321896919	4.55127808878191	0.398172398777568
1	Deaths	138	North Africa and Middle East	2	Female	238	12-23 months	338	Diphtheria	3	Rate	1990	2.43375250747233	6.41013052182409	0.555062213290804
1	Deaths	138	North Africa and Middle East	3	Both	238	12-23 months	338	Diphtheria	3	Rate	1990	2.15854013878335	4.60342220656876	0.753720094912438
1	Deaths	138	North Africa and Middle East	1	Male	388	1-5 months	338	Diphtheria	1	Number	1990	54.6570002782622	151.706158097312	11.6970778465624
1	Deaths	138	North Africa and Middle East	2	Female	388	1-5 months	338	Diphtheria	1	Number	1990	42.2131486702581	122.185886398025	10.223822378303
1	Deaths	138	North Africa and Middle East	3	Both	388	1-5 months	338	Diphtheria	1	Number	1990	96.8701489485203	223.16544723664	32.9217668778028
1	Deaths	138	North Africa and Middle East	1	Male	388	1-5 months	338	Diphtheria	2	Percent	1990	0.000509665308288747	0.00141434737478247	0.000108019636820337
1	Deaths	138	North Africa and Middle East	2	Female	388	1-5 months	338	Diphtheria	2	Percent	1990	0.000515406185602824	0.00143746531434312	0.000121290139985627
1	Deaths	138	North Africa and Middle East	3	Both	388	1-5 months	338	Diphtheria	2	Percent	1990	0.000512185838109586	0.00118120264522134	0.000176716883085281
1	Deaths	138	North Africa and Middle East	1	Male	388	1-5 months	338	Diphtheria	3	Rate	1990	2.37877934710897	6.60254814340149	0.509079661548764
1	Deaths	138	North Africa and Middle East	2	Female	388	1-5 months	338	Diphtheria	3	Rate	1990	1.93475399988088	5.60014213306311	0.468588149986311
1	Deaths	138	North Africa and Middle East	3	Both	388	1-5 months	338	Diphtheria	3	Rate	1990	2.16250866703929	4.98189812931331	0.734938543816321
1	Deaths	138	North Africa and Middle East	1	Male	389	6-11 months	338	Diphtheria	1	Number	1990	68.8730077269075	164.618146636571	20.2682206250736
1	Deaths	138	North Africa and Middle East	2	Female	389	6-11 months	338	Diphtheria	1	Number	1990	105.698207451543	261.188313275304	29.9313235131469
1	Deaths	138	North Africa and Middle East	3	Both	389	6-11 months	338	Diphtheria	1	Number	1990	174.57121517845	369.908227446766	68.4534525977865
1	Deaths	138	North Africa and Middle East	1	Male	389	6-11 months	338	Diphtheria	2	Percent	1990	0.00112338181317722	0.00265740710485931	0.00032897919219536
1	Deaths	138	North Africa and Middle East	2	Female	389	6-11 months	338	Diphtheria	2	Percent	1990	0.00142831045471277	0.0035143987944312	0.000394838755145858
1	Deaths	138	North Africa and Middle East	3	Both	389	6-11 months	338	Diphtheria	2	Percent	1990	0.00129046677596933	0.00269213464247754	0.000510443827061659
1	Deaths	138	North Africa and Middle East	1	Male	389	6-11 months	338	Diphtheria	3	Rate	1990	2.58587845616094	6.18068722319421	0.760982521148393
1	Deaths	138	North Africa and Middle East	2	Female	389	6-11 months	338	Diphtheria	3	Rate	1990	4.17798991707936	10.3241309917528	1.18311152911556
1	Deaths	138	North Africa and Middle East	3	Both	389	6-11 months	338	Diphtheria	3	Rate	1990	3.3614635984887	7.12278390267674	1.31810842276096
1	Deaths	159	South Asia	1	Male	6	5-9 years	338	Diphtheria	1	Number	1994	353.902737932404	630.173876125476	164.62670340841
1	Deaths	159	South Asia	2	Female	6	5-9 years	338	Diphtheria	1	Number	1994	423.175293308856	795.677027098339	182.352216189839
1	Deaths	159	South Asia	3	Both	6	5-9 years	338	Diphtheria	1	Number	1994	777.07803124126	1247.83781318045	422.886914882807
1	Deaths	159	South Asia	1	Male	6	5-9 years	338	Diphtheria	2	Percent	1994	0.00222182400442515	0.00400729596319	0.0010656809164005
1	Deaths	159	South Asia	2	Female	6	5-9 years	338	Diphtheria	2	Percent	1994	0.00273688865842853	0.00525523412865506	0.00118613150763103
1	Deaths	159	South Asia	3	Both	6	5-9 years	338	Diphtheria	2	Percent	1994	0.00247533807973001	0.00396619977511431	0.00135043374018226
1	Deaths	159	South Asia	1	Male	6	5-9 years	338	Diphtheria	3	Rate	1994	0.432543384947541	0.770204670009896	0.201208365781644
1	Deaths	159	South Asia	2	Female	6	5-9 years	338	Diphtheria	3	Rate	1994	0.56928972389168	1.07040926591422	0.245314989904155
1	Deaths	159	South Asia	3	Both	6	5-9 years	338	Diphtheria	3	Rate	1994	0.497639122446064	0.799112687968063	0.270815883033073
1	Deaths	159	South Asia	1	Male	7	10-14 years	338	Diphtheria	1	Number	1994	96.1978944558224	167.531467105264	45.8418708800808
1	Deaths	159	South Asia	2	Female	7	10-14 years	338	Diphtheria	1	Number	1994	95.2138517889332	177.265335892543	50.6200346908134
1	Deaths	159	South Asia	3	Both	7	10-14 years	338	Diphtheria	1	Number	1994	191.411746244755	301.128567282488	113.437083627389
1	Deaths	159	South Asia	1	Male	7	10-14 years	338	Diphtheria	2	Percent	1994	0.0011231895334174	0.00192711595816244	0.000538692400842126
1	Deaths	159	South Asia	2	Female	7	10-14 years	338	Diphtheria	2	Percent	1994	0.00121429057939783	0.00220860413393146	0.000649916315367849
1	Deaths	159	South Asia	3	Both	7	10-14 years	338	Diphtheria	2	Percent	1994	0.00116668055214541	0.00185829992241202	0.000682759743813625
1	Deaths	159	South Asia	1	Male	7	10-14 years	338	Diphtheria	3	Rate	1994	0.13003510960438	0.226459974102863	0.0619665610986804
1	Deaths	159	South Asia	2	Female	7	10-14 years	338	Diphtheria	3	Rate	1994	0.142254945261379	0.264844559697402	0.0756292296632805
1	Deaths	159	South Asia	3	Both	7	10-14 years	338	Diphtheria	3	Rate	1994	0.135839486052173	0.21370240133004	0.0805030800957132
1	Deaths	159	South Asia	1	Male	8	15-19 years	338	Diphtheria	1	Number	1994	36.7802372085916	69.7515251872002	19.3795503712074
1	Deaths	159	South Asia	2	Female	8	15-19 years	338	Diphtheria	1	Number	1994	33.3671512251417	61.3848149157772	18.5304697534987
1	Deaths	159	South Asia	3	Both	8	15-19 years	338	Diphtheria	1	Number	1994	70.1473884337332	116.513126569173	43.7332974632698
1	Deaths	159	South Asia	1	Male	8	15-19 years	338	Diphtheria	2	Percent	1994	0.000412821149951941	0.00078221362987421	0.000218119414443902
1	Deaths	159	South Asia	2	Female	8	15-19 years	338	Diphtheria	2	Percent	1994	0.000311014293998034	0.000563412856825823	0.00017269616352695
1	Deaths	159	South Asia	3	Both	8	15-19 years	338	Diphtheria	2	Percent	1994	0.000357229401982486	0.000598386123433757	0.000221957704991559
1	Deaths	159	South Asia	1	Male	8	15-19 years	338	Diphtheria	3	Rate	1994	0.0609041869846257	0.115501156459963	0.0320904879648324
1	Deaths	159	South Asia	2	Female	8	15-19 years	338	Diphtheria	3	Rate	1994	0.0586438483309397	0.107885799163796	0.032567900399793
1	Deaths	159	South Asia	3	Both	8	15-19 years	338	Diphtheria	3	Rate	1994	0.0598076695216465	0.0993391019163276	0.0372870132470575
1	Deaths	159	South Asia	1	Male	9	20-24 years	338	Diphtheria	1	Number	1994	19.4960237726578	35.2685614064756	10.2362585136048
1	Deaths	159	South Asia	2	Female	9	20-24 years	338	Diphtheria	1	Number	1994	16.8991360077851	31.8166998463305	9.14272577472204
1	Deaths	159	South Asia	3	Both	9	20-24 years	338	Diphtheria	1	Number	1994	36.3951597804429	58.2617665388506	21.7711783481062
1	Deaths	159	South Asia	1	Male	9	20-24 years	338	Diphtheria	2	Percent	1994	0.000176109272461405	0.000316389409781302	9.22135879045064e-05
1	Deaths	159	South Asia	2	Female	9	20-24 years	338	Diphtheria	2	Percent	1994	0.000125358649607389	0.000231137903670337	6.85115292174655e-05
1	Deaths	159	South Asia	3	Both	9	20-24 years	338	Diphtheria	2	Percent	1994	0.000148255715634089	0.000234517769161708	8.99141798290058e-05
1	Deaths	159	South Asia	1	Male	9	20-24 years	338	Diphtheria	3	Rate	1994	0.0364812248379452	0.0659950117718342	0.0191542261483013
1	Deaths	159	South Asia	2	Female	9	20-24 years	338	Diphtheria	3	Rate	1994	0.0327881520824636	0.0617316052633105	0.0177389591403814
1	Deaths	159	South Asia	3	Both	9	20-24 years	338	Diphtheria	3	Rate	1994	0.0346681233004987	0.0554971078093495	0.0207380844024998
1	Deaths	159	South Asia	1	Male	10	25-29 years	338	Diphtheria	1	Number	1994	13.7205535593083	24.8786045590377	7.19243834137895
1	Deaths	159	South Asia	2	Female	10	25-29 years	338	Diphtheria	1	Number	1994	11.3495967994242	19.9850527474661	5.85718031744393
1	Deaths	159	South Asia	3	Both	10	25-29 years	338	Diphtheria	1	Number	1994	25.0701503587324	39.7035732035996	15.0162366114238
1	Deaths	159	South Asia	1	Male	10	25-29 years	338	Diphtheria	2	Percent	1994	0.00011348883561337	0.000202948255228872	5.88843226796694e-05
1	Deaths	159	South Asia	2	Female	10	25-29 years	338	Diphtheria	2	Percent	1994	9.39356196756132e-05	0.000163202756642181	4.92771591381619e-05
1	Deaths	159	South Asia	3	Both	10	25-29 years	338	Diphtheria	2	Percent	1994	0.000103711007077911	0.000164510673985916	6.24462836220655e-05
1	Deaths	159	South Asia	1	Male	10	25-29 years	338	Diphtheria	3	Rate	1994	0.0284307052410075	0.0515515842686779	0.0149036329739874
1	Deaths	159	South Asia	2	Female	10	25-29 years	338	Diphtheria	3	Rate	1994	0.0245221769979752	0.0431801243205484	0.0126551466974319
1	Deaths	159	South Asia	3	Both	10	25-29 years	338	Diphtheria	3	Rate	1994	0.0265172997160308	0.0419954222600224	0.0158830338523782
1	Deaths	159	South Asia	1	Male	11	30-34 years	338	Diphtheria	1	Number	1994	20.1364033491693	35.3376287574511	11.1673002379247
1	Deaths	159	South Asia	2	Female	11	30-34 years	338	Diphtheria	1	Number	1994	16.0123175712441	29.5254881987933	8.15889893114211
1	Deaths	159	South Asia	3	Both	11	30-34 years	338	Diphtheria	1	Number	1994	36.1487209204134	57.7519318013473	22.2696911195857
1	Deaths	159	South Asia	1	Male	11	30-34 years	338	Diphtheria	2	Percent	1994	0.000156203402190987	0.000270298193615023	8.63696046929944e-05
1	Deaths	159	South Asia	2	Female	11	30-34 years	338	Diphtheria	2	Percent	1994	0.000143793726818531	0.000265293654061983	7.27731123386397e-05
1	Deaths	159	South Asia	3	Both	11	30-34 years	338	Diphtheria	2	Percent	1994	0.000150470154788761	0.000239115602054506	9.25818929993482e-05
1	Deaths	159	South Asia	1	Male	11	30-34 years	338	Diphtheria	3	Rate	1994	0.0472918338539563	0.0829930369893545	0.0262272312632718
1	Deaths	159	South Asia	2	Female	11	30-34 years	338	Diphtheria	3	Rate	1994	0.0399804699075643	0.0737209268543306	0.0203716052809987
1	Deaths	159	South Asia	3	Both	11	30-34 years	338	Diphtheria	3	Rate	1994	0.0437480255187567	0.0698927353962361	0.0269512998133303
1	Deaths	159	South Asia	1	Male	12	35-39 years	338	Diphtheria	1	Number	1994	21.0897223550418	38.7155957684449	11.4041878432807
1	Deaths	159	South Asia	2	Female	12	35-39 years	338	Diphtheria	1	Number	1994	15.9101581691764	29.7500443188117	8.19625371586678
1	Deaths	159	South Asia	3	Both	12	35-39 years	338	Diphtheria	1	Number	1994	36.9998805242183	57.2434406911998	23.2122127128626
1	Deaths	159	South Asia	1	Male	12	35-39 years	338	Diphtheria	2	Percent	1994	0.00014521330508314	0.000263673453015763	7.91987438635459e-05
1	Deaths	159	South Asia	2	Female	12	35-39 years	338	Diphtheria	2	Percent	1994	0.00015574399443696	0.000295888044227089	8.12049364945381e-05
1	Deaths	159	South Asia	3	Both	12	35-39 years	338	Diphtheria	2	Percent	1994	0.000149512427242552	0.00023085743063099	9.33455183756005e-05
1	Deaths	159	South Asia	1	Male	12	35-39 years	338	Diphtheria	3	Rate	1994	0.0573406789144553	0.105263526402448	0.0310067559161281
1	Deaths	159	South Asia	2	Female	12	35-39 years	338	Diphtheria	3	Rate	1994	0.0474890239463957	0.0887986500221896	0.0244643758311348
1	Deaths	159	South Asia	3	Both	12	35-39 years	338	Diphtheria	3	Rate	1994	0.0526445149292306	0.0814476459213394	0.0330270168819307
1	Deaths	159	South Asia	1	Male	13	40-44 years	338	Diphtheria	1	Number	1994	32.6515539868846	59.3602242873637	17.0213876101318
1	Deaths	159	South Asia	2	Female	13	40-44 years	338	Diphtheria	1	Number	1994	24.1538423199749	45.8506009461083	11.7001757114556
1	Deaths	159	South Asia	3	Both	13	40-44 years	338	Diphtheria	1	Number	1994	56.8053963068595	90.8014962489128	34.3077768819225
1	Deaths	159	South Asia	1	Male	13	40-44 years	338	Diphtheria	2	Percent	1994	0.000180974773168494	0.000327635694669216	9.5130846131523e-05
1	Deaths	159	South Asia	2	Female	13	40-44 years	338	Diphtheria	2	Percent	1994	0.000210643910138399	0.000392003055540898	0.000102678592532759
1	Deaths	159	South Asia	3	Both	13	40-44 years	338	Diphtheria	2	Percent	1994	0.000192579877973517	0.000307928361467724	0.000116460135801863
1	Deaths	159	South Asia	1	Male	13	40-44 years	338	Diphtheria	3	Rate	1994	0.102541391930762	0.186419305684301	0.0534552437791179
1	Deaths	159	South Asia	2	Female	13	40-44 years	338	Diphtheria	3	Rate	1994	0.0847470752771464	0.160873134733881	0.0410516744557269
1	Deaths	159	South Asia	3	Both	13	40-44 years	338	Diphtheria	3	Rate	1994	0.0941368705740054	0.150474589669886	0.0568542244572879
1	Deaths	159	South Asia	1	Male	14	45-49 years	338	Diphtheria	1	Number	1994	50.0393750230826	87.8380705085237	26.5024904930883
1	Deaths	159	South Asia	2	Female	14	45-49 years	338	Diphtheria	1	Number	1994	33.8075777972839	62.3497200258471	17.1149231117073
1	Deaths	159	South Asia	3	Both	14	45-49 years	338	Diphtheria	1	Number	1994	83.8469528203664	130.616027170119	53.062044442532
1	Deaths	159	South Asia	1	Male	14	45-49 years	338	Diphtheria	2	Percent	1994	0.000244666661177018	0.000426388607971253	0.000129087967457339
1	Deaths	159	South Asia	2	Female	14	45-49 years	338	Diphtheria	2	Percent	1994	0.000269161794531176	0.000488858728634896	0.000137431014566568
1	Deaths	159	South Asia	3	Both	14	45-49 years	338	Diphtheria	2	Percent	1994	0.000253931815588397	0.000389794831812303	0.000158992761540703
1	Deaths	159	South Asia	1	Male	14	45-49 years	338	Diphtheria	3	Rate	1994	0.196176776698276	0.344364603590857	0.103901640598278
1	Deaths	159	South Asia	2	Female	14	45-49 years	338	Diphtheria	3	Rate	1994	0.14953804933976	0.275785966254417	0.0757029158394865
1	Deaths	159	South Asia	3	Both	14	45-49 years	338	Diphtheria	3	Rate	1994	0.174262564929578	0.271464652559771	0.110281025772911
1	Deaths	159	South Asia	1	Male	15	50-54 years	338	Diphtheria	1	Number	1994	37.6303385414698	67.1333013599683	19.443012591722
1	Deaths	159	South Asia	2	Female	15	50-54 years	338	Diphtheria	1	Number	1994	26.2120748953078	47.2623485894039	13.6227939910452
1	Deaths	159	South Asia	3	Both	15	50-54 years	338	Diphtheria	1	Number	1994	63.8424134367776	101.482213487549	39.832825680553
1	Deaths	159	South Asia	1	Male	15	50-54 years	338	Diphtheria	2	Percent	1994	0.000143999381409388	0.000250507907720297	7.48098710195873e-05
1	Deaths	159	South Asia	2	Female	15	50-54 years	338	Diphtheria	2	Percent	1994	0.000157992405867766	0.000283914446147903	8.30223650498179e-05
1	Deaths	159	South Asia	3	Both	15	50-54 years	338	Diphtheria	2	Percent	1994	0.00014945351301344	0.000232776778911868	9.23864572210744e-05
1	Deaths	159	South Asia	1	Male	15	50-54 years	338	Diphtheria	3	Rate	1994	0.18434026786546	0.328866846142007	0.0952457588262116
1	Deaths	159	South Asia	2	Female	15	50-54 years	338	Diphtheria	3	Rate	1994	0.146846898633928	0.264776037006973	0.0763184546169597
1	Deaths	159	South Asia	3	Both	15	50-54 years	338	Diphtheria	3	Rate	1994	0.166849579193924	0.26521968241118	0.104101487477236
1	Deaths	159	South Asia	1	Male	16	55-59 years	338	Diphtheria	1	Number	1994	24.6706937754271	43.8184797226134	13.481792041042
1	Deaths	159	South Asia	2	Female	16	55-59 years	338	Diphtheria	1	Number	1994	18.1023793330055	34.0194084765841	9.32725455592126
1	Deaths	159	South Asia	3	Both	16	55-59 years	338	Diphtheria	1	Number	1994	42.7730731084326	66.2143659432053	26.4340241153549
1	Deaths	159	South Asia	1	Male	16	55-59 years	338	Diphtheria	2	Percent	1994	7.83948885238905e-05	0.000139898731881833	4.24797932455653e-05
1	Deaths	159	South Asia	2	Female	16	55-59 years	338	Diphtheria	2	Percent	1994	8.3378504200943e-05	0.000155002843293878	4.36816870381942e-05
1	Deaths	159	South Asia	3	Both	16	55-59 years	338	Diphtheria	2	Percent	1994	8.04148970034693e-05	0.000125138947674492	4.97759007408015e-05
1	Deaths	159	South Asia	1	Male	16	55-59 years	338	Diphtheria	3	Rate	1994	0.144526683874913	0.256698884287449	0.0789794853002373
1	Deaths	159	South Asia	2	Female	16	55-59 years	338	Diphtheria	3	Rate	1994	0.115166363959929	0.216429647520003	0.0593394919625623
1	Deaths	159	South Asia	3	Both	16	55-59 years	338	Diphtheria	3	Rate	1994	0.13045163645725	0.201944161748047	0.0806199193416997
1	Deaths	159	South Asia	1	Male	22	All ages	338	Diphtheria	1	Number	1994	1743.58704517543	2469.89444635147	1208.28671162432
1	Deaths	159	South Asia	2	Female	22	All ages	338	Diphtheria	1	Number	1994	2069.55941221504	2997.99707903394	1388.59510250243
1	Deaths	159	South Asia	3	Both	22	All ages	338	Diphtheria	1	Number	1994	3813.14645739047	5073.97421141138	2804.5096990165
1	Deaths	159	South Asia	1	Male	22	All ages	338	Diphtheria	2	Percent	1994	0.000309336396223008	0.000431760039689129	0.000213181920428784
1	Deaths	159	South Asia	2	Female	22	All ages	338	Diphtheria	2	Percent	1994	0.000433192351939139	0.00062293767568632	0.000293078722521899
1	Deaths	159	South Asia	3	Both	22	All ages	338	Diphtheria	2	Percent	1994	0.000366077458232299	0.000491289535370027	0.000269558188748743
1	Deaths	159	South Asia	1	Male	22	All ages	338	Diphtheria	3	Rate	1994	0.28410835744444	0.402456336295764	0.196883977723629
1	Deaths	159	South Asia	2	Female	22	All ages	338	Diphtheria	3	Rate	1994	0.365029796957066	0.528788039897996	0.244921013298928
1	Deaths	159	South Asia	3	Both	22	All ages	338	Diphtheria	3	Rate	1994	0.322967022307439	0.42975698957174	0.237537203630923
1	Deaths	159	South Asia	1	Male	27	Age-standardized	338	Diphtheria	3	Rate	1994	0.22815282909317	0.31698893463466	0.161285995819935
1	Deaths	159	South Asia	2	Female	27	Age-standardized	338	Diphtheria	3	Rate	1994	0.285019599329798	0.407398570059365	0.192920869460413
1	Deaths	159	South Asia	3	Both	27	Age-standardized	338	Diphtheria	3	Rate	1994	0.255495320661141	0.339105008932483	0.194029505835684
1	Deaths	159	South Asia	1	Male	34	2-4 years	338	Diphtheria	1	Number	1994	549.382242548626	1150.97498791537	227.813061676939
1	Deaths	159	South Asia	2	Female	34	2-4 years	338	Diphtheria	1	Number	1994	749.469132000479	1492.42033608665	340.188065702371
1	Deaths	159	South Asia	3	Both	34	2-4 years	338	Diphtheria	1	Number	1994	1298.85137454911	2258.12718354176	689.04218755567
1	Deaths	159	South Asia	1	Male	34	2-4 years	338	Diphtheria	2	Percent	1994	0.00245851419446713	0.00504704424017078	0.00104656915607536
1	Deaths	159	South Asia	2	Female	34	2-4 years	338	Diphtheria	2	Percent	1994	0.0028306923908845	0.00550435734736704	0.00130693671190229
1	Deaths	159	South Asia	3	Both	34	2-4 years	338	Diphtheria	2	Percent	1994	0.00266032288110226	0.00450317663767275	0.00142950328042735
1	Deaths	159	South Asia	1	Male	34	2-4 years	338	Diphtheria	3	Rate	1994	1.11306860771316	2.33191761235027	0.461557632811872
1	Deaths	159	South Asia	2	Female	34	2-4 years	338	Diphtheria	3	Rate	1994	1.64387114356082	3.27344598970705	0.746161944120659
1	Deaths	159	South Asia	3	Both	34	2-4 years	338	Diphtheria	3	Rate	1994	1.36794394294226	2.37824855379744	0.725695876655386
1	Deaths	159	South Asia	1	Male	238	12-23 months	338	Diphtheria	1	Number	1994	230.50846347339	421.785888957007	107.74295058101
1	Deaths	159	South Asia	2	Female	238	12-23 months	338	Diphtheria	1	Number	1994	348.550828213424	745.921090505924	152.643038242407
1	Deaths	159	South Asia	3	Both	238	12-23 months	338	Diphtheria	1	Number	1994	579.059291686813	1036.37796345258	321.809668230747
1	Deaths	159	South Asia	1	Male	238	12-23 months	338	Diphtheria	2	Percent	1994	0.00155012239219995	0.00294502293408692	0.000739938730016323
1	Deaths	159	South Asia	2	Female	238	12-23 months	338	Diphtheria	2	Percent	1994	0.00174931032631266	0.00373290708867322	0.000765854673414787
1	Deaths	159	South Asia	3	Both	238	12-23 months	338	Diphtheria	2	Percent	1994	0.0016644892298306	0.00292814595282769	0.000935408056609951
1	Deaths	159	South Asia	1	Male	238	12-23 months	338	Diphtheria	3	Rate	1994	1.37584053009291	2.51752196992675	0.64308752922759
1	Deaths	159	South Asia	2	Female	238	12-23 months	338	Diphtheria	3	Rate	1994	2.23326887842268	4.77933839871973	0.978029369667467
1	Deaths	159	South Asia	3	Both	238	12-23 months	338	Diphtheria	3	Rate	1994	1.78936206897027	3.20253114584626	0.994430142175227
1	Deaths	159	South Asia	1	Male	388	1-5 months	338	Diphtheria	1	Number	1994	94.8976810434593	181.646673186899	48.1948644260661
1	Deaths	159	South Asia	2	Female	388	1-5 months	338	Diphtheria	1	Number	1994	74.4623716758051	141.794012017056	34.4758089878774
1	Deaths	159	South Asia	3	Both	388	1-5 months	338	Diphtheria	1	Number	1994	169.360052719265	291.518409206714	95.4974624270436
1	Deaths	159	South Asia	1	Male	388	1-5 months	338	Diphtheria	2	Percent	1994	0.000284203050183343	0.000528865747144614	0.000146581141339577
1	Deaths	159	South Asia	2	Female	388	1-5 months	338	Diphtheria	2	Percent	1994	0.000247374711957915	0.000481303256818399	0.000119342162689335
1	Deaths	159	South Asia	3	Both	388	1-5 months	338	Diphtheria	2	Percent	1994	0.000266778784688543	0.00046049664472287	0.000152679030435844
1	Deaths	159	South Asia	1	Male	388	1-5 months	338	Diphtheria	3	Rate	1994	1.28320143493544	2.45621672860405	0.651688413331458
1	Deaths	159	South Asia	2	Female	388	1-5 months	338	Diphtheria	3	Rate	1994	1.08095082019578	2.05838667422527	0.5004763233249
1	Deaths	159	South Asia	3	Both	388	1-5 months	338	Diphtheria	3	Rate	1994	1.18566397865087	2.04087605878909	0.668563214490729
1	Deaths	159	South Asia	1	Male	389	6-11 months	338	Diphtheria	1	Number	1994	162.483124150101	321.524049190689	76.54768803353
1	Deaths	159	South Asia	2	Female	389	6-11 months	338	Diphtheria	1	Number	1994	182.873701109191	353.40573779038	87.1238300346406
1	Deaths	159	South Asia	3	Both	389	6-11 months	338	Diphtheria	1	Number	1994	345.356825259292	559.179749724043	195.842877369984
1	Deaths	159	South Asia	1	Male	389	6-11 months	338	Diphtheria	2	Percent	1994	0.000970113681838302	0.0018857385583255	0.000463332621134345
1	Deaths	159	South Asia	2	Female	389	6-11 months	338	Diphtheria	2	Percent	1994	0.000975043847728886	0.0018582592675894	0.000479205098560201
1	Deaths	159	South Asia	3	Both	389	6-11 months	338	Diphtheria	2	Percent	1994	0.000972769368695796	0.00158212108042401	0.000567136107515909
1	Deaths	159	South Asia	1	Male	389	6-11 months	338	Diphtheria	3	Rate	1994	1.90595411800011	3.77153066693223	0.897917134434932
1	Deaths	159	South Asia	2	Female	389	6-11 months	338	Diphtheria	3	Rate	1994	2.29918847625954	4.44321077794825	1.09536857846846
1	Deaths	159	South Asia	3	Both	389	6-11 months	338	Diphtheria	3	Rate	1994	2.09575614296365	3.39331471044529	1.18844882534366
1	Deaths	159	South Asia	1	Male	6	5-9 years	338	Diphtheria	1	Number	1995	309.461779653853	574.207459294252	150.945677030747
1	Deaths	159	South Asia	2	Female	6	5-9 years	338	Diphtheria	1	Number	1995	357.298481425981	744.266918724566	171.715232233079
1	Deaths	159	South Asia	3	Both	6	5-9 years	338	Diphtheria	1	Number	1995	666.760261079834	1093.54817474723	386.598938848578
1	Deaths	159	South Asia	1	Male	6	5-9 years	338	Diphtheria	2	Percent	1995	0.00196070165954043	0.00361655388216194	0.000960230727289773
1	Deaths	159	South Asia	2	Female	6	5-9 years	338	Diphtheria	2	Percent	1995	0.00227436220835859	0.00467590885100849	0.00110321995109256
1	Deaths	159	South Asia	3	Both	6	5-9 years	338	Diphtheria	2	Percent	1995	0.00211734037571046	0.00353504592936218	0.0012376349071126
1	Deaths	159	South Asia	1	Male	6	5-9 years	338	Diphtheria	3	Rate	1995	0.376066675857586	0.697793086793978	0.183433440664371
1	Deaths	159	South Asia	2	Female	6	5-9 years	338	Diphtheria	3	Rate	1995	0.478732595249493	0.997218997789579	0.23007564555754
1	Deaths	159	South Asia	3	Both	6	5-9 years	338	Diphtheria	3	Rate	1995	0.424895580094186	0.696867844699771	0.246361683463009
1	Deaths	159	South Asia	1	Male	7	10-14 years	338	Diphtheria	1	Number	1995	87.8624506555591	165.194826205239	45.8220450030802
1	Deaths	159	South Asia	2	Female	7	10-14 years	338	Diphtheria	1	Number	1995	85.35671227007	163.168245540512	41.4935034593432
1	Deaths	159	South Asia	3	Both	7	10-14 years	338	Diphtheria	1	Number	1995	173.219162925629	280.819633126012	105.414461967622
1	Deaths	159	South Asia	1	Male	7	10-14 years	338	Diphtheria	2	Percent	1995	0.000987610081633435	0.0018626854118543	0.000509235885077342
1	Deaths	159	South Asia	2	Female	7	10-14 years	338	Diphtheria	2	Percent	1995	0.00104623681809088	0.00193611823317678	0.000519739751348387
1	Deaths	159	South Asia	3	Both	7	10-14 years	338	Diphtheria	2	Percent	1995	0.00101558334719316	0.0016490527652271	0.000627111330070209
1	Deaths	159	South Asia	1	Male	7	10-14 years	338	Diphtheria	3	Rate	1995	0.115462928161212	0.217087939255341	0.0602162522319277
1	Deaths	159	South Asia	2	Female	7	10-14 years	338	Diphtheria	3	Rate	1995	0.124758253805984	0.238488395919137	0.060647333973
1	Deaths	159	South Asia	3	Both	7	10-14 years	338	Diphtheria	3	Rate	1995	0.119863656781934	0.194320694974705	0.0729443710253016
1	Deaths	159	South Asia	1	Male	8	15-19 years	338	Diphtheria	1	Number	1995	32.004658343368	60.1271747485223	16.5186049760973
1	Deaths	159	South Asia	2	Female	8	15-19 years	338	Diphtheria	1	Number	1995	29.5219519178157	50.9024911705414	15.2560503651033
1	Deaths	159	South Asia	3	Both	8	15-19 years	338	Diphtheria	1	Number	1995	61.5266102611837	97.576608572217	37.3319279804366
1	Deaths	159	South Asia	1	Male	8	15-19 years	338	Diphtheria	2	Percent	1995	0.000360312665559913	0.000681371085245544	0.000186170565648564
1	Deaths	159	South Asia	2	Female	8	15-19 years	338	Diphtheria	2	Percent	1995	0.000277579046069252	0.000476782705441358	0.000144608851556117
1	Deaths	159	South Asia	3	Both	8	15-19 years	338	Diphtheria	2	Percent	1995	0.000315265343092097	0.000495257418163951	0.000192988229399053
1	Deaths	159	South Asia	1	Male	8	15-19 years	338	Diphtheria	3	Rate	1995	0.0516161914282788	0.0969713761217017	0.0266407304657585
1	Deaths	159	South Asia	2	Female	8	15-19 years	338	Diphtheria	3	Rate	1995	0.0506516663012706	0.0873348755479041	0.0261752466205414
1	Deaths	159	South Asia	3	Both	8	15-19 years	338	Diphtheria	3	Rate	1995	0.0511488462880275	0.0811182500056576	0.0310351088382929
1	Deaths	159	South Asia	1	Male	9	20-24 years	338	Diphtheria	1	Number	1995	17.1573682933315	30.2694612953436	9.26266560729249
1	Deaths	159	South Asia	2	Female	9	20-24 years	338	Diphtheria	1	Number	1995	14.887132256144	25.0859587466947	8.02797102036403
1	Deaths	159	South Asia	3	Both	9	20-24 years	338	Diphtheria	1	Number	1995	32.0445005494755	50.842967002607	19.9871115447681
1	Deaths	159	South Asia	1	Male	9	20-24 years	338	Diphtheria	2	Percent	1995	0.000156144673724493	0.000272051400640664	8.37500210150636e-05
1	Deaths	159	South Asia	2	Female	9	20-24 years	338	Diphtheria	2	Percent	1995	0.000108289744976836	0.000183733403054397	5.87853446513624e-05
1	Deaths	159	South Asia	3	Both	9	20-24 years	338	Diphtheria	2	Percent	1995	0.000129513077234542	0.000204844002104711	8.09860374037486e-05
1	Deaths	159	South Asia	1	Male	9	20-24 years	338	Diphtheria	3	Rate	1995	0.031717084078516	0.0559560786072851	0.0171229490930645
1	Deaths	159	South Asia	2	Female	9	20-24 years	338	Diphtheria	3	Rate	1995	0.0283340321750269	0.0477450156309921	0.0152792885343852
1	Deaths	159	South Asia	3	Both	9	20-24 years	338	Diphtheria	3	Rate	1995	0.0300502007774712	0.0476787386400907	0.0187432072456447
1	Deaths	159	South Asia	1	Male	10	25-29 years	338	Diphtheria	1	Number	1995	12.7552822659821	21.6744783828589	6.57194319831036
1	Deaths	159	South Asia	2	Female	10	25-29 years	338	Diphtheria	1	Number	1995	10.3215593191539	17.6113215437636	5.47132606408834
1	Deaths	159	South Asia	3	Both	10	25-29 years	338	Diphtheria	1	Number	1995	23.076841585136	35.7467333902802	14.1102484795594
1	Deaths	159	South Asia	1	Male	10	25-29 years	338	Diphtheria	2	Percent	1995	0.000103643941093241	0.000174852646359446	5.36332474247013e-05
1	Deaths	159	South Asia	2	Female	10	25-29 years	338	Diphtheria	2	Percent	1995	8.47625505918639e-05	0.000144786039943139	4.51222372360844e-05
1	Deaths	159	South Asia	3	Both	10	25-29 years	338	Diphtheria	2	Percent	1995	9.42620660858692e-05	0.00014693284840222	5.75394720022694e-05
1	Deaths	159	South Asia	1	Male	10	25-29 years	338	Diphtheria	3	Rate	1995	0.0258640015630475	0.0439495364416648	0.0133259888420251
1	Deaths	159	South Asia	2	Female	10	25-29 years	338	Diphtheria	3	Rate	1995	0.0217365065295263	0.0370882532273221	0.0115222430099809
1	Deaths	159	South Asia	3	Both	10	25-29 years	338	Diphtheria	3	Rate	1995	0.0238393075702687	0.0369278165202719	0.0145764554545366
1	Deaths	159	South Asia	1	Male	11	30-34 years	338	Diphtheria	1	Number	1995	18.5879222337649	32.8600457643085	9.95529776010533
1	Deaths	159	South Asia	2	Female	11	30-34 years	338	Diphtheria	1	Number	1995	14.1355687381756	26.6411033239077	7.16234963205684
1	Deaths	159	South Asia	3	Both	11	30-34 years	338	Diphtheria	1	Number	1995	32.7234909719405	52.1682073199214	20.0827707951809
1	Deaths	159	South Asia	1	Male	11	30-34 years	338	Diphtheria	2	Percent	1995	0.000145116762035923	0.000257157027983542	7.77765966693851e-05
1	Deaths	159	South Asia	2	Female	11	30-34 years	338	Diphtheria	2	Percent	1995	0.000123656936660894	0.000232955084471265	6.21256995290668e-05
1	Deaths	159	South Asia	3	Both	11	30-34 years	338	Diphtheria	2	Percent	1995	0.000134977740966167	0.000215495913077015	8.19562518846672e-05
1	Deaths	159	South Asia	1	Male	11	30-34 years	338	Diphtheria	3	Rate	1995	0.0426003529370854	0.0753096300642736	0.0228158474541005
1	Deaths	159	South Asia	2	Female	11	30-34 years	338	Diphtheria	3	Rate	1995	0.0342904594961805	0.0646267363827289	0.017374628817887
1	Deaths	159	South Asia	3	Both	11	30-34 years	338	Diphtheria	3	Rate	1995	0.0385634215481523	0.0614782992442519	0.0236668012191475
1	Deaths	159	South Asia	1	Male	12	35-39 years	338	Diphtheria	1	Number	1995	19.7006920516269	35.695120783803	10.6567967714984
1	Deaths	159	South Asia	2	Female	12	35-39 years	338	Diphtheria	1	Number	1995	13.8254177863897	24.60546373067	6.8195603617599
1	Deaths	159	South Asia	3	Both	12	35-39 years	338	Diphtheria	1	Number	1995	33.5261098380166	51.720068667838	20.5036199099689
1	Deaths	159	South Asia	1	Male	12	35-39 years	338	Diphtheria	2	Percent	1995	0.000133046943364536	0.000237458977669525	7.20342076383248e-05
1	Deaths	159	South Asia	2	Female	12	35-39 years	338	Diphtheria	2	Percent	1995	0.000133889410405106	0.00023719993078697	6.52247573516684e-05
1	Deaths	159	South Asia	3	Both	12	35-39 years	338	Diphtheria	2	Percent	1995	0.000133349133423515	0.000206245724016673	8.15374478098935e-05
1	Deaths	159	South Asia	1	Male	12	35-39 years	338	Diphtheria	3	Rate	1995	0.0520091554441607	0.0942339020668864	0.0281335801997838
1	Deaths	159	South Asia	2	Female	12	35-39 years	338	Diphtheria	3	Rate	1995	0.0400583415575531	0.0712928958483615	0.0197592783425799
1	Deaths	159	South Asia	3	Both	12	35-39 years	338	Diphtheria	3	Rate	1995	0.0463115901436801	0.071443977065059	0.0283228578060537
1	Deaths	159	South Asia	1	Male	13	40-44 years	338	Diphtheria	1	Number	1995	29.849175291171	53.6814438767857	15.3769340628649
1	Deaths	159	South Asia	2	Female	13	40-44 years	338	Diphtheria	1	Number	1995	21.3867990566004	42.1445464698712	10.7387848075731
1	Deaths	159	South Asia	3	Both	13	40-44 years	338	Diphtheria	1	Number	1995	51.2359743477714	80.0004785208752	30.8225562418454
1	Deaths	159	South Asia	1	Male	13	40-44 years	338	Diphtheria	2	Percent	1995	0.000158048506973745	0.000283766503415166	7.99647521352686e-05
1	Deaths	159	South Asia	2	Female	13	40-44 years	338	Diphtheria	2	Percent	1995	0.000181428946455624	0.000361775073948378	9.03891421147648e-05
1	Deaths	159	South Asia	3	Both	13	40-44 years	338	Diphtheria	2	Percent	1995	0.000167049025463327	0.000262204946030738	0.000101804710906437
1	Deaths	159	South Asia	1	Male	13	40-44 years	338	Diphtheria	3	Rate	1995	0.0904044939486791	0.162585522741418	0.0465722730653364
1	Deaths	159	South Asia	2	Female	13	40-44 years	338	Diphtheria	3	Rate	1995	0.0727208070792023	0.143302671202221	0.0365147255645806
1	Deaths	159	South Asia	3	Both	13	40-44 years	338	Diphtheria	3	Rate	1995	0.0820736558546705	0.128150812508494	0.0493738999942427
1	Deaths	159	South Asia	1	Male	14	45-49 years	338	Diphtheria	1	Number	1995	43.3278788466026	73.5056987945461	23.7229300262107
1	Deaths	159	South Asia	2	Female	14	45-49 years	338	Diphtheria	1	Number	1995	30.2995305798594	54.3324109443204	16.4809503268061
1	Deaths	159	South Asia	3	Both	14	45-49 years	338	Diphtheria	1	Number	1995	73.627409426462	111.727702076604	45.7105367765625
1	Deaths	159	South Asia	1	Male	14	45-49 years	338	Diphtheria	2	Percent	1995	0.000210312989608994	0.000358517287320193	0.000115543047430215
1	Deaths	159	South Asia	2	Female	14	45-49 years	338	Diphtheria	2	Percent	1995	0.000241146929519154	0.000431815001393602	0.000131359086177886
1	Deaths	159	South Asia	3	Both	14	45-49 years	338	Diphtheria	2	Percent	1995	0.00022198794363656	0.000337988248909886	0.00013719587116594
1	Deaths	159	South Asia	1	Male	14	45-49 years	338	Diphtheria	3	Rate	1995	0.167901997301175	0.284845553698058	0.0919298945452329
1	Deaths	159	South Asia	2	Female	14	45-49 years	338	Diphtheria	3	Rate	1995	0.132437551946233	0.237483926618506	0.0720373112473412
1	Deaths	159	South Asia	3	Both	14	45-49 years	338	Diphtheria	3	Rate	1995	0.151235921089859	0.229496624510267	0.0938926846233804
1	Deaths	159	South Asia	1	Male	15	50-54 years	338	Diphtheria	1	Number	1995	33.8120954005741	61.0657849483782	17.0449733355625
1	Deaths	159	South Asia	2	Female	15	50-54 years	338	Diphtheria	1	Number	1995	23.1102154857575	41.9299123328725	11.9081383120679
1	Deaths	159	South Asia	3	Both	15	50-54 years	338	Diphtheria	1	Number	1995	56.9223108863316	88.6415079121898	35.0540112461474
1	Deaths	159	South Asia	1	Male	15	50-54 years	338	Diphtheria	2	Percent	1995	0.000127640884124054	0.000226011811590429	6.49178997881818e-05
1	Deaths	159	South Asia	2	Female	15	50-54 years	338	Diphtheria	2	Percent	1995	0.000138418832663959	0.0002569893435514	7.12018737112674e-05
1	Deaths	159	South Asia	3	Both	15	50-54 years	338	Diphtheria	2	Percent	1995	0.00013183913318627	0.000205257599811631	8.04759110014788e-05
1	Deaths	159	South Asia	1	Male	15	50-54 years	338	Diphtheria	3	Rate	1995	0.163416592313046	0.295135878594966	0.0823797349902504
1	Deaths	159	South Asia	2	Female	15	50-54 years	338	Diphtheria	3	Rate	1995	0.1276249166168	0.231555675823556	0.0657620505561966
1	Deaths	159	South Asia	3	Both	15	50-54 years	338	Diphtheria	3	Rate	1995	0.146712076348274	0.228465420218245	0.0903485240528588
1	Deaths	159	South Asia	1	Male	16	55-59 years	338	Diphtheria	1	Number	1995	21.7341111259873	40.3631382235866	10.7292657233537
1	Deaths	159	South Asia	2	Female	16	55-59 years	338	Diphtheria	1	Number	1995	16.0271083759653	29.7525044168445	7.98915811393919
1	Deaths	159	South Asia	3	Both	16	55-59 years	338	Diphtheria	1	Number	1995	37.7612195019526	58.3646403286105	22.6096839116825
1	Deaths	159	South Asia	1	Male	16	55-59 years	338	Diphtheria	2	Percent	1995	6.89810747920297e-05	0.000126947852899054	3.44482302269759e-05
1	Deaths	159	South Asia	2	Female	16	55-59 years	338	Diphtheria	2	Percent	1995	7.3910019433223e-05	0.000136844029236407	3.71971516542079e-05
1	Deaths	159	South Asia	3	Both	16	55-59 years	338	Diphtheria	2	Percent	1995	7.10042304393068e-05	0.000109886969911321	4.27201148160635e-05
1	Deaths	159	South Asia	1	Male	16	55-59 years	338	Diphtheria	3	Rate	1995	0.125702332554923	0.233445968621878	0.0620542390810971
1	Deaths	159	South Asia	2	Female	16	55-59 years	338	Diphtheria	3	Rate	1995	0.100181101797428	0.185974824889945	0.0499380576653823
1	Deaths	159	South Asia	3	Both	16	55-59 years	338	Diphtheria	3	Rate	1995	0.113436990382727	0.175330914387063	0.0679208598205735
1	Deaths	159	South Asia	1	Male	22	All ages	338	Diphtheria	1	Number	1995	1546.88232073802	2269.53334561892	1125.8960797299
1	Deaths	159	South Asia	2	Female	22	All ages	338	Diphtheria	1	Number	1995	1824.52359868097	2749.99126101952	1243.02735177247
1	Deaths	159	South Asia	3	Both	22	All ages	338	Diphtheria	1	Number	1995	3371.40591941899	4574.40332944553	2535.08185430344
1	Deaths	159	South Asia	1	Male	22	All ages	338	Diphtheria	2	Percent	1995	0.000271490695403691	0.000398193787792072	0.000198177747018692
1	Deaths	159	South Asia	2	Female	22	All ages	338	Diphtheria	2	Percent	1995	0.000375160262252887	0.000559823052479866	0.000256829127224578
1	Deaths	159	South Asia	3	Both	22	All ages	338	Diphtheria	2	Percent	1995	0.0003191879593903	0.000432167478800346	0.000240222894022526
1	Deaths	159	South Asia	1	Male	22	All ages	338	Diphtheria	3	Rate	1995	0.247270539738673	0.362786960457576	0.179975507892315
1	Deaths	159	South Asia	2	Female	22	All ages	338	Diphtheria	3	Rate	1995	0.315566092949552	0.475633200092732	0.214991620339603
1	Deaths	159	South Asia	3	Both	22	All ages	338	Diphtheria	3	Rate	1995	0.280073458530269	0.380010295945312	0.210597347089683
1	Deaths	159	South Asia	1	Male	27	Age-standardized	338	Diphtheria	3	Rate	1995	0.200086033623515	0.286278404635018	0.149486183764197
1	Deaths	159	South Asia	2	Female	27	Age-standardized	338	Diphtheria	3	Rate	1995	0.248854005028367	0.370819946633444	0.172271136641904
1	Deaths	159	South Asia	3	Both	27	Age-standardized	338	Diphtheria	3	Rate	1995	0.223520929712481	0.29968588697117	0.170584031698951
1	Deaths	159	South Asia	1	Male	34	2-4 years	338	Diphtheria	1	Number	1995	471.450083114081	1012.53421780663	210.629988650714
1	Deaths	159	South Asia	2	Female	34	2-4 years	338	Diphtheria	1	Number	1995	662.90085385193	1341.60643145169	267.983710023046
1	Deaths	159	South Asia	3	Both	34	2-4 years	338	Diphtheria	1	Number	1995	1134.35093696601	1932.55299238664	601.90591799829
1	Deaths	159	South Asia	1	Male	34	2-4 years	338	Diphtheria	2	Percent	1995	0.00218519347332311	0.00459289314608667	0.000976501670597374
1	Deaths	159	South Asia	2	Female	34	2-4 years	338	Diphtheria	2	Percent	1995	0.00258200689144372	0.00518405454718201	0.00105187044134351
1	Deaths	159	South Asia	3	Both	34	2-4 years	338	Diphtheria	2	Percent	1995	0.00240104562092248	0.00407397138692513	0.0013072403148452
1	Deaths	159	South Asia	1	Male	34	2-4 years	338	Diphtheria	3	Rate	1995	0.946644027043096	2.03310913242848	0.42293262386403
1	Deaths	159	South Asia	2	Female	34	2-4 years	338	Diphtheria	3	Rate	1995	1.44193610532833	2.91825050670849	0.582915808414964
1	Deaths	159	South Asia	3	Both	34	2-4 years	338	Diphtheria	3	Rate	1995	1.18438867966544	2.01780049933956	0.628456796101868
1	Deaths	159	South Asia	1	Male	238	12-23 months	338	Diphtheria	1	Number	1995	207.259649261114	431.530777647024	94.6598607476643
1	Deaths	159	South Asia	2	Female	238	12-23 months	338	Diphtheria	1	Number	1995	308.608276452498	655.501186863997	131.109308703359
1	Deaths	159	South Asia	3	Both	238	12-23 months	338	Diphtheria	1	Number	1995	515.867925713612	949.863773058143	279.132815131802
1	Deaths	159	South Asia	1	Male	238	12-23 months	338	Diphtheria	2	Percent	1995	0.00143938358204813	0.00289170531120904	0.000688703521570287
1	Deaths	159	South Asia	2	Female	238	12-23 months	338	Diphtheria	2	Percent	1995	0.00159305547874223	0.00329092860015408	0.00065926544431583
1	Deaths	159	South Asia	3	Both	238	12-23 months	338	Diphtheria	2	Percent	1995	0.00152775003855855	0.00277652510029035	0.000828439771444287
1	Deaths	159	South Asia	1	Male	238	12-23 months	338	Diphtheria	3	Rate	1995	1.2232500250186	2.5469020932675	0.55868413094706
1	Deaths	159	South Asia	2	Female	238	12-23 months	338	Diphtheria	3	Rate	1995	1.95876682571815	4.16052995664135	0.832163567947953
1	Deaths	159	South Asia	3	Both	238	12-23 months	338	Diphtheria	3	Rate	1995	1.5776456631602	2.90490722036108	0.853653916608999
1	Deaths	159	South Asia	1	Male	388	1-5 months	338	Diphtheria	1	Number	1995	83.1730557279389	153.462724145824	40.2045479945977
1	Deaths	159	South Asia	2	Female	388	1-5 months	338	Diphtheria	1	Number	1995	67.6022290164741	130.556774577919	32.7376907640653
1	Deaths	159	South Asia	3	Both	388	1-5 months	338	Diphtheria	1	Number	1995	150.775284744413	256.757195384761	88.3193853307927
1	Deaths	159	South Asia	1	Male	388	1-5 months	338	Diphtheria	2	Percent	1995	0.000253815956024646	0.000461850828937561	0.000124859099422784
1	Deaths	159	South Asia	2	Female	388	1-5 months	338	Diphtheria	2	Percent	1995	0.000231674525837574	0.000431646731687626	0.000113480861947157
1	Deaths	159	South Asia	3	Both	388	1-5 months	338	Diphtheria	2	Percent	1995	0.000243417949817315	0.000405107617326419	0.000145301989093429
1	Deaths	159	South Asia	1	Male	388	1-5 months	338	Diphtheria	3	Rate	1995	1.11532261308494	2.05788334945062	0.539129422801416
1	Deaths	159	South Asia	2	Female	388	1-5 months	338	Diphtheria	3	Rate	1995	0.975240558850275	1.88343289346319	0.472279158553102
1	Deaths	159	South Asia	3	Both	388	1-5 months	338	Diphtheria	3	Rate	1995	1.04783931566491	1.78437921281379	0.613791076182285
1	Deaths	159	South Asia	1	Male	389	6-11 months	338	Diphtheria	1	Number	1995	158.746118473062	326.070909988667	72.4947383870771
1	Deaths	159	South Asia	2	Female	389	6-11 months	338	Diphtheria	1	Number	1995	169.241762148161	343.119331893858	75.5801960672862
1	Deaths	159	South Asia	3	Both	389	6-11 months	338	Diphtheria	1	Number	1995	327.987880621223	554.956006415758	177.896803625026
1	Deaths	159	South Asia	1	Male	389	6-11 months	338	Diphtheria	2	Percent	1995	0.000954435969254547	0.0019124323877785	0.000430885414186803
1	Deaths	159	South Asia	2	Female	389	6-11 months	338	Diphtheria	2	Percent	1995	0.000891273499489498	0.00175395960065743	0.000401432493168892
1	Deaths	159	South Asia	3	Both	389	6-11 months	338	Diphtheria	2	Percent	1995	0.000920849522403718	0.0016122948164197	0.00050320813204776
1	Deaths	159	South Asia	1	Male	389	6-11 months	338	Diphtheria	3	Rate	1995	1.84611342928964	3.79199120974362	0.843066346292634
1	Deaths	159	South Asia	2	Female	389	6-11 months	338	Diphtheria	3	Rate	1995	2.11388528747877	4.28567333696869	0.944021513741565
1	Deaths	159	South Asia	3	Both	389	6-11 months	338	Diphtheria	3	Rate	1995	1.97522012309203	3.34207553409297	1.07133637282074
1	Deaths	138	North Africa and Middle East	1	Male	6	5-9 years	338	Diphtheria	1	Number	1991	71.8676605126124	182.163953071227	20.7387405633907
1	Deaths	138	North Africa and Middle East	2	Female	6	5-9 years	338	Diphtheria	1	Number	1991	50.9548643455996	134.11993983988	13.2597152513316
1	Deaths	138	North Africa and Middle East	3	Both	6	5-9 years	338	Diphtheria	1	Number	1991	122.822524858212	244.134882786071	45.1431929969677
1	Deaths	138	North Africa and Middle East	1	Male	6	5-9 years	338	Diphtheria	2	Percent	1991	0.00213238235141605	0.00535825817952783	0.000618183688670572
1	Deaths	138	North Africa and Middle East	2	Female	6	5-9 years	338	Diphtheria	2	Percent	1991	0.00208323249988203	0.00542249102588113	0.000534101075438052
1	Deaths	138	North Africa and Middle East	3	Both	6	5-9 years	338	Diphtheria	2	Percent	1991	0.00211180217330217	0.00411095262983909	0.000787591636082553
1	Deaths	138	North Africa and Middle East	1	Male	6	5-9 years	338	Diphtheria	3	Rate	1991	0.291197275231124	0.738101760949381	0.0840303510745938
1	Deaths	138	North Africa and Middle East	2	Female	6	5-9 years	338	Diphtheria	3	Rate	1991	0.216425749719659	0.569661187503646	0.0563193298852626
1	Deaths	138	North Africa and Middle East	3	Both	6	5-9 years	338	Diphtheria	3	Rate	1991	0.254692395812536	0.506253215930691	0.0936117214028814
1	Deaths	138	North Africa and Middle East	1	Male	7	10-14 years	338	Diphtheria	1	Number	1991	25.2289586043192	63.5660380892175	7.24033000497108
1	Deaths	138	North Africa and Middle East	2	Female	7	10-14 years	338	Diphtheria	1	Number	1991	23.0883559771577	63.6355185979493	5.61355989346521
1	Deaths	138	North Africa and Middle East	3	Both	7	10-14 years	338	Diphtheria	1	Number	1991	48.3173145814769	101.143446361391	17.1758932561432
1	Deaths	138	North Africa and Middle East	1	Male	7	10-14 years	338	Diphtheria	2	Percent	1991	0.00124456296136063	0.0030636311987709	0.000356788719313049
1	Deaths	138	North Africa and Middle East	2	Female	7	10-14 years	338	Diphtheria	2	Percent	1991	0.00157456239363607	0.0043224167608598	0.000391733029536447
1	Deaths	138	North Africa and Middle East	3	Both	7	10-14 years	338	Diphtheria	2	Percent	1991	0.00138297187643972	0.00290099539953893	0.000494285343926555
1	Deaths	138	North Africa and Middle East	1	Male	7	10-14 years	338	Diphtheria	3	Rate	1991	0.114372352487497	0.288168744045146	0.0328231374287714
1	Deaths	138	North Africa and Middle East	2	Female	7	10-14 years	338	Diphtheria	3	Rate	1991	0.110350665974206	0.304145598926363	0.0268299775585078
1	Deaths	138	North Africa and Middle East	3	Both	7	10-14 years	338	Diphtheria	3	Rate	1991	0.112414651341214	0.235319478258491	0.0399612865199147
1	Deaths	138	North Africa and Middle East	1	Male	8	15-19 years	338	Diphtheria	1	Number	1991	9.73243469278833	27.6591526696331	2.23865698140083
1	Deaths	138	North Africa and Middle East	2	Female	8	15-19 years	338	Diphtheria	1	Number	1991	7.63909052596579	22.5429980596124	1.32160557205663
1	Deaths	138	North Africa and Middle East	3	Both	8	15-19 years	338	Diphtheria	1	Number	1991	17.3715252187541	40.2939658292882	5.24177190907307
1	Deaths	138	North Africa and Middle East	1	Male	8	15-19 years	338	Diphtheria	2	Percent	1991	0.000315961864410989	0.000877890962388227	7.21354745401103e-05
1	Deaths	138	North Africa and Middle East	2	Female	8	15-19 years	338	Diphtheria	2	Percent	1991	0.000451677924968807	0.00136022858058629	7.70091119003702e-05
1	Deaths	138	North Africa and Middle East	3	Both	8	15-19 years	338	Diphtheria	2	Percent	1991	0.000364074118963218	0.000826012694867772	0.000107738711316852
1	Deaths	138	North Africa and Middle East	1	Male	8	15-19 years	338	Diphtheria	3	Rate	1991	0.0509002111193307	0.144656168236026	0.0117080788696687
1	Deaths	138	North Africa and Middle East	2	Female	8	15-19 years	338	Diphtheria	3	Rate	1991	0.0419742496038692	0.123866240903603	0.00726178096342902
1	Deaths	138	North Africa and Middle East	3	Both	8	15-19 years	338	Diphtheria	3	Rate	1991	0.046547387351392	0.107968575686997	0.0140454441614522
1	Deaths	138	North Africa and Middle East	1	Male	9	20-24 years	338	Diphtheria	1	Number	1991	3.99387121461609	10.5888930779334	1.13497091456857
1	Deaths	138	North Africa and Middle East	2	Female	9	20-24 years	338	Diphtheria	1	Number	1991	3.80763928408872	10.9645070076167	0.671562153252382
1	Deaths	138	North Africa and Middle East	3	Both	9	20-24 years	338	Diphtheria	1	Number	1991	7.80151049870481	17.6348648582182	2.52413252469602
1	Deaths	138	North Africa and Middle East	1	Male	9	20-24 years	338	Diphtheria	2	Percent	1991	0.000134939955193605	0.000365199799585733	3.85895406438503e-05
1	Deaths	138	North Africa and Middle East	2	Female	9	20-24 years	338	Diphtheria	2	Percent	1991	0.000213488984398273	0.000638900096403506	3.72196126716061e-05
1	Deaths	138	North Africa and Middle East	3	Both	9	20-24 years	338	Diphtheria	2	Percent	1991	0.00016443841693373	0.00037108692499866	5.29385691450997e-05
1	Deaths	138	North Africa and Middle East	1	Male	9	20-24 years	338	Diphtheria	3	Rate	1991	0.0246991941823139	0.0654846168675916	0.00701897119456873
1	Deaths	138	North Africa and Middle East	2	Female	9	20-24 years	338	Diphtheria	3	Rate	1991	0.0243965844096979	0.0702525897975297	0.00430288205782637
1	Deaths	138	North Africa and Middle East	3	Both	9	20-24 years	338	Diphtheria	3	Rate	1991	0.0245505689372864	0.0554951461608995	0.00794319120184281
1	Deaths	138	North Africa and Middle East	1	Male	10	25-29 years	338	Diphtheria	1	Number	1991	2.52908379616083	6.34114578766152	0.783502189751276
1	Deaths	138	North Africa and Middle East	2	Female	10	25-29 years	338	Diphtheria	1	Number	1991	3.14481486645321	9.73972216741727	0.521639392652935
1	Deaths	138	North Africa and Middle East	3	Both	10	25-29 years	338	Diphtheria	1	Number	1991	5.67389866261405	12.4463694032984	1.95374972593769
1	Deaths	138	North Africa and Middle East	1	Male	10	25-29 years	338	Diphtheria	2	Percent	1991	0.00010025879499772	0.000250308988520058	3.09808568125604e-05
1	Deaths	138	North Africa and Middle East	2	Female	10	25-29 years	338	Diphtheria	2	Percent	1991	0.000180333609615773	0.000571088372891678	3.00704711924206e-05
1	Deaths	138	North Africa and Middle East	3	Both	10	25-29 years	338	Diphtheria	2	Percent	1991	0.000132966815524288	0.000290774957669878	4.66841906388199e-05
1	Deaths	138	North Africa and Middle East	1	Male	10	25-29 years	338	Diphtheria	3	Rate	1991	0.0181409221161663	0.0454845474222114	0.00562000050124863
1	Deaths	138	North Africa and Middle East	2	Female	10	25-29 years	338	Diphtheria	3	Rate	1991	0.0235575393435172	0.0729594261975207	0.00390755610024484
1	Deaths	138	North Africa and Middle East	3	Both	10	25-29 years	338	Diphtheria	3	Rate	1991	0.0207904998213698	0.0456064262410992	0.00715899873146392
1	Deaths	138	North Africa and Middle East	1	Male	11	30-34 years	338	Diphtheria	1	Number	1991	3.44365794995954	8.93398535547286	0.932393278486597
1	Deaths	138	North Africa and Middle East	2	Female	11	30-34 years	338	Diphtheria	1	Number	1991	4.35931031930373	12.7839353898863	0.876224141827007
1	Deaths	138	North Africa and Middle East	3	Both	11	30-34 years	338	Diphtheria	1	Number	1991	7.80296826926328	17.5193016859052	2.57921410098693
1	Deaths	138	North Africa and Middle East	1	Male	11	30-34 years	338	Diphtheria	2	Percent	1991	0.000139016884237619	0.000363355904034353	3.78132372154961e-05
1	Deaths	138	North Africa and Middle East	2	Female	11	30-34 years	338	Diphtheria	2	Percent	1991	0.000261211850154934	0.000767102519169595	5.59661445807188e-05
1	Deaths	138	North Africa and Middle East	3	Both	11	30-34 years	338	Diphtheria	2	Percent	1991	0.000188193812466678	0.000424702829828845	6.23414293553217e-05
1	Deaths	138	North Africa and Middle East	1	Male	11	30-34 years	338	Diphtheria	3	Rate	1991	0.0293492132476375	0.0761415463321857	0.00794649455858081
1	Deaths	138	North Africa and Middle East	2	Female	11	30-34 years	338	Diphtheria	3	Rate	1991	0.0395470467696883	0.115974054089651	0.00794898150840918
1	Deaths	138	North Africa and Middle East	3	Both	11	30-34 years	338	Diphtheria	3	Rate	1991	0.0342889790515178	0.0769859555717431	0.0113339712819914
1	Deaths	138	North Africa and Middle East	1	Male	12	35-39 years	338	Diphtheria	1	Number	1991	4.281763696518	11.8782259960076	1.04236924932766
1	Deaths	138	North Africa and Middle East	2	Female	12	35-39 years	338	Diphtheria	1	Number	1991	5.3966140943248	16.8191248006587	0.947204662316487
1	Deaths	138	North Africa and Middle East	3	Both	12	35-39 years	338	Diphtheria	1	Number	1991	9.67837779084279	23.7522099777702	3.07185769569878
1	Deaths	138	North Africa and Middle East	1	Male	12	35-39 years	338	Diphtheria	2	Percent	1991	0.000155519597770403	0.000424000386337028	3.72380723034849e-05
1	Deaths	138	North Africa and Middle East	2	Female	12	35-39 years	338	Diphtheria	2	Percent	1991	0.000281681965482875	0.000872705970329437	5.13919288867513e-05
1	Deaths	138	North Africa and Middle East	3	Both	12	35-39 years	338	Diphtheria	2	Percent	1991	0.000207253496292913	0.000497912142367489	6.73593552772312e-05
1	Deaths	138	North Africa and Middle East	1	Male	12	35-39 years	338	Diphtheria	3	Rate	1991	0.0433013337958109	0.120124104273545	0.0105414455357103
1	Deaths	138	North Africa and Middle East	2	Female	12	35-39 years	338	Diphtheria	3	Rate	1991	0.0584192771812571	0.18206992319668	0.0102536536331989
1	Deaths	138	North Africa and Middle East	3	Both	12	35-39 years	338	Diphtheria	3	Rate	1991	0.0506031889677045	0.124187916186007	0.0160611415277071
1	Deaths	138	North Africa and Middle East	1	Male	13	40-44 years	338	Diphtheria	1	Number	1991	6.45960161166415	16.9980570850455	1.59104268522665
1	Deaths	138	North Africa and Middle East	2	Female	13	40-44 years	338	Diphtheria	1	Number	1991	7.67384543582288	22.6592935125516	1.39575693300309
1	Deaths	138	North Africa and Middle East	3	Both	13	40-44 years	338	Diphtheria	1	Number	1991	14.133447047487	31.6639322278878	4.44003177699124
1	Deaths	138	North Africa and Middle East	1	Male	13	40-44 years	338	Diphtheria	2	Percent	1991	0.000206810493494618	0.000543657234412358	5.16171234337003e-05
1	Deaths	138	North Africa and Middle East	2	Female	13	40-44 years	338	Diphtheria	2	Percent	1991	0.000384601072022297	0.00111841459892727	7.02386468412678e-05
1	Deaths	138	North Africa and Middle East	3	Both	13	40-44 years	338	Diphtheria	2	Percent	1991	0.000276085205526772	0.000621867381716579	8.74533081583257e-05
1	Deaths	138	North Africa and Middle East	1	Male	13	40-44 years	338	Diphtheria	3	Rate	1991	0.0815011521476117	0.214465429911424	0.0200742738883234
1	Deaths	138	North Africa and Middle East	2	Female	13	40-44 years	338	Diphtheria	3	Rate	1991	0.104407776644334	0.308294775515399	0.0189902024127934
1	Deaths	138	North Africa and Middle East	3	Both	13	40-44 years	338	Diphtheria	3	Rate	1991	0.092522668531446	0.207283580295717	0.0290660577700109
1	Deaths	138	North Africa and Middle East	1	Male	14	45-49 years	338	Diphtheria	1	Number	1991	10.8457941299279	31.5137023297508	2.69952690732604
1	Deaths	138	North Africa and Middle East	2	Female	14	45-49 years	338	Diphtheria	1	Number	1991	12.9246505072547	39.3698617597575	2.15482837864374
1	Deaths	138	North Africa and Middle East	3	Both	14	45-49 years	338	Diphtheria	1	Number	1991	23.7704446371826	57.264729611116	7.03744677860377
1	Deaths	138	North Africa and Middle East	1	Male	14	45-49 years	338	Diphtheria	2	Percent	1991	0.000283770645897638	0.000799279346738238	7.01982500611242e-05
1	Deaths	138	North Africa and Middle East	2	Female	14	45-49 years	338	Diphtheria	2	Percent	1991	0.000514830559054345	0.00154749900883936	8.54575345901809e-05
1	Deaths	138	North Africa and Middle East	3	Both	14	45-49 years	338	Diphtheria	2	Percent	1991	0.000375432384538062	0.000874374478355481	0.000115508558629254
1	Deaths	138	North Africa and Middle East	1	Male	14	45-49 years	338	Diphtheria	3	Rate	1991	0.174692718209696	0.507589785947004	0.0434811584722689
1	Deaths	138	North Africa and Middle East	2	Female	14	45-49 years	338	Diphtheria	3	Rate	1991	0.218286027336105	0.664922484014965	0.0363931640628286
1	Deaths	138	North Africa and Middle East	3	Both	14	45-49 years	338	Diphtheria	3	Rate	1991	0.195972684993845	0.472112448405046	0.0580194170430849
1	Deaths	138	North Africa and Middle East	1	Male	15	50-54 years	338	Diphtheria	1	Number	1991	8.79956308881775	24.8977004552203	2.25583891822208
1	Deaths	138	North Africa and Middle East	2	Female	15	50-54 years	338	Diphtheria	1	Number	1991	10.7844016229143	35.0797670801092	1.57948934166162
1	Deaths	138	North Africa and Middle East	3	Both	15	50-54 years	338	Diphtheria	1	Number	1991	19.5839647117321	48.4430738005421	5.71112336297324
1	Deaths	138	North Africa and Middle East	1	Male	15	50-54 years	338	Diphtheria	2	Percent	1991	0.000167030521965656	0.000465334142233816	4.2036841093765e-05
1	Deaths	138	North Africa and Middle East	2	Female	15	50-54 years	338	Diphtheria	2	Percent	1991	0.000320756938603684	0.00102660914970777	4.83362463630526e-05
1	Deaths	138	North Africa and Middle East	3	Both	15	50-54 years	338	Diphtheria	2	Percent	1991	0.000226878429917699	0.000564112518466448	6.75958334766948e-05
1	Deaths	138	North Africa and Middle East	1	Male	15	50-54 years	338	Diphtheria	3	Rate	1991	0.166482442994283	0.471049523128296	0.0426791160329814
1	Deaths	138	North Africa and Middle East	2	Female	15	50-54 years	338	Diphtheria	3	Rate	1991	0.212952291077905	0.692696454693957	0.0311891086590558
1	Deaths	138	North Africa and Middle East	3	Both	15	50-54 years	338	Diphtheria	3	Rate	1991	0.189220452740937	0.468057438400605	0.0551809280862188
1	Deaths	138	North Africa and Middle East	1	Male	16	55-59 years	338	Diphtheria	1	Number	1991	5.41225874824698	15.5112246108961	1.49543459775315
1	Deaths	138	North Africa and Middle East	2	Female	16	55-59 years	338	Diphtheria	1	Number	1991	6.5284140763782	20.3863448476837	1.12185308452611
1	Deaths	138	North Africa and Middle East	3	Both	16	55-59 years	338	Diphtheria	1	Number	1991	11.9406728246252	31.1427993317045	3.63935098586643
1	Deaths	138	North Africa and Middle East	1	Male	16	55-59 years	338	Diphtheria	2	Percent	1991	7.7041397831384e-05	0.00022377994284458	2.12007244243583e-05
1	Deaths	138	North Africa and Middle East	2	Female	16	55-59 years	338	Diphtheria	2	Percent	1991	0.000147699503551054	0.000457744876188684	2.56772835321949e-05
1	Deaths	138	North Africa and Middle East	3	Both	16	55-59 years	338	Diphtheria	2	Percent	1991	0.000104349580489894	0.000258834038342452	3.31149641834636e-05
1	Deaths	138	North Africa and Middle East	1	Male	16	55-59 years	338	Diphtheria	3	Rate	1991	0.117981674285083	0.338128743456371	0.032598936199032
1	Deaths	138	North Africa and Middle East	2	Female	16	55-59 years	338	Diphtheria	3	Rate	1991	0.149986952844678	0.468365778820394	0.0257739971329796
1	Deaths	138	North Africa and Middle East	3	Both	16	55-59 years	338	Diphtheria	3	Rate	1991	0.133564169053213	0.348352406587327	0.0407085008909873
1	Deaths	138	North Africa and Middle East	1	Male	22	All ages	338	Diphtheria	1	Number	1991	516.99819503392	862.079784992452	285.13393305054
1	Deaths	138	North Africa and Middle East	2	Female	22	All ages	338	Diphtheria	1	Number	1991	553.057424914617	960.579643156792	305.197803109102
1	Deaths	138	North Africa and Middle East	3	Both	22	All ages	338	Diphtheria	1	Number	1991	1070.05561994854	1643.02187588971	652.91467708295
1	Deaths	138	North Africa and Middle East	1	Male	22	All ages	338	Diphtheria	2	Percent	1991	0.000386338006852419	0.000647428100493956	0.000215279309596978
1	Deaths	138	North Africa and Middle East	2	Female	22	All ages	338	Diphtheria	2	Percent	1991	0.000519108427784596	0.000872875295016544	0.000283822548584428
1	Deaths	138	North Africa and Middle East	3	Both	22	All ages	338	Diphtheria	2	Percent	1991	0.000445205202047538	0.000683579449408223	0.000273378054995632
1	Deaths	138	North Africa and Middle East	1	Male	22	All ages	338	Diphtheria	3	Rate	1991	0.290466921797541	0.484345330207998	0.160197804612804
1	Deaths	138	North Africa and Middle East	2	Female	22	All ages	338	Diphtheria	3	Rate	1991	0.326440304356377	0.566978937348241	0.18014198751823
1	Deaths	138	North Africa and Middle East	3	Both	22	All ages	338	Diphtheria	3	Rate	1991	0.308010016895634	0.472935412251769	0.187938137953426
1	Deaths	138	North Africa and Middle East	1	Male	27	Age-standardized	338	Diphtheria	3	Rate	1991	0.218650929778528	0.347933395961714	0.125932676679529
1	Deaths	138	North Africa and Middle East	2	Female	27	Age-standardized	338	Diphtheria	3	Rate	1991	0.248172603856632	0.416447177009941	0.14002020190861
1	Deaths	138	North Africa and Middle East	3	Both	27	Age-standardized	338	Diphtheria	3	Rate	1991	0.233030365068491	0.348568912401777	0.149237166895671
1	Deaths	138	North Africa and Middle East	1	Male	34	2-4 years	338	Diphtheria	1	Number	1991	172.015187985144	456.622637503663	31.8716512774268
1	Deaths	138	North Africa and Middle East	2	Female	34	2-4 years	338	Diphtheria	1	Number	1991	191.374763007773	552.941552682401	49.227815285321
1	Deaths	138	North Africa and Middle East	3	Both	34	2-4 years	338	Diphtheria	1	Number	1991	363.389950992916	794.692797979234	124.007854084269
1	Deaths	138	North Africa and Middle East	1	Male	34	2-4 years	338	Diphtheria	2	Percent	1991	0.00352447884372064	0.00925538293735043	0.000669146477401834
1	Deaths	138	North Africa and Middle East	2	Female	34	2-4 years	338	Diphtheria	2	Percent	1991	0.00391301581009365	0.0112614044626487	0.00104535144358144
1	Deaths	138	North Africa and Middle East	3	Both	34	2-4 years	338	Diphtheria	2	Percent	1991	0.00371810956857311	0.00818415198166876	0.0012633096745765
1	Deaths	138	North Africa and Middle East	1	Male	34	2-4 years	338	Diphtheria	3	Rate	1991	1.10499449964673	2.93326135189474	0.20473773141042
1	Deaths	138	North Africa and Middle East	2	Female	34	2-4 years	338	Diphtheria	3	Rate	1991	1.28977987630672	3.72657750799976	0.331773346243007
1	Deaths	138	North Africa and Middle East	3	Both	34	2-4 years	338	Diphtheria	3	Rate	1991	1.19517109552866	2.61370425729821	0.407855534846484
1	Deaths	138	North Africa and Middle East	1	Male	238	12-23 months	338	Diphtheria	1	Number	1991	84.8212518059543	210.762708275731	20.9281172986305
1	Deaths	138	North Africa and Middle East	2	Female	238	12-23 months	338	Diphtheria	1	Number	1991	98.9666956270998	258.652497434959	20.8893159129299
1	Deaths	138	North Africa and Middle East	3	Both	238	12-23 months	338	Diphtheria	1	Number	1991	183.787947433054	403.991246342682	61.4067961337071
1	Deaths	138	North Africa and Middle East	1	Male	238	12-23 months	338	Diphtheria	2	Percent	1991	0.00187602707236908	0.004587431237294	0.000449425014922204
1	Deaths	138	North Africa and Middle East	2	Female	238	12-23 months	338	Diphtheria	2	Percent	1991	0.00204464567862027	0.00514294518408145	0.000424597171645113
1	Deaths	138	North Africa and Middle East	3	Both	238	12-23 months	338	Diphtheria	2	Percent	1991	0.0019636692976531	0.00431699362953613	0.000645627362697335
1	Deaths	138	North Africa and Middle East	1	Male	238	12-23 months	338	Diphtheria	3	Rate	1991	1.61897015189416	4.02279530855535	0.399451747297182
1	Deaths	138	North Africa and Middle East	2	Female	238	12-23 months	338	Diphtheria	3	Rate	1991	1.98380844103901	5.18474426630029	0.418730775772748
1	Deaths	138	North Africa and Middle East	3	Both	238	12-23 months	338	Diphtheria	3	Rate	1991	1.79692174634141	3.94988173067856	0.600383261726152
1	Deaths	138	North Africa and Middle East	1	Male	388	1-5 months	338	Diphtheria	1	Number	1991	46.699885519761	125.65929037861	10.2546383042231
1	Deaths	138	North Africa and Middle East	2	Female	388	1-5 months	338	Diphtheria	1	Number	1991	36.15667230913	99.5246785960674	7.79041623388964
1	Deaths	138	North Africa and Middle East	3	Both	388	1-5 months	338	Diphtheria	1	Number	1991	82.8565578288911	175.801291337111	27.5238215558535
1	Deaths	138	North Africa and Middle East	1	Male	388	1-5 months	338	Diphtheria	2	Percent	1991	0.000453659830086004	0.00119810627105802	0.000101798379568885
1	Deaths	138	North Africa and Middle East	2	Female	388	1-5 months	338	Diphtheria	2	Percent	1991	0.000463453257295589	0.00128372240557565	0.00010106293504587
1	Deaths	138	North Africa and Middle East	3	Both	388	1-5 months	338	Diphtheria	2	Percent	1991	0.000457897633364301	0.00098494464435766	0.000156346779960977
1	Deaths	138	North Africa and Middle East	1	Male	388	1-5 months	338	Diphtheria	3	Rate	1991	2.03953767256542	5.48795470872331	0.447853798938013
1	Deaths	138	North Africa and Middle East	2	Female	388	1-5 months	338	Diphtheria	3	Rate	1991	1.66372506085353	4.57956143026633	0.358470785474623
1	Deaths	138	North Africa and Middle East	3	Both	388	1-5 months	338	Diphtheria	3	Rate	1991	1.85653612508632	3.93911425669155	0.616716049493599
1	Deaths	138	North Africa and Middle East	1	Male	389	6-11 months	338	Diphtheria	1	Number	1991	60.867221677429	160.1282069823	18.7833103349618
1	Deaths	138	North Africa and Middle East	2	Female	389	6-11 months	338	Diphtheria	1	Number	1991	90.2572929153505	238.74203602455	23.8745769007049
1	Deaths	138	North Africa and Middle East	3	Both	389	6-11 months	338	Diphtheria	1	Number	1991	151.12451459278	321.987356948957	58.0336328719208
1	Deaths	138	North Africa and Middle East	1	Male	389	6-11 months	338	Diphtheria	2	Percent	1991	0.00107204836709531	0.00276711930986341	0.000333910423247868
1	Deaths	138	North Africa and Middle East	2	Female	389	6-11 months	338	Diphtheria	2	Percent	1991	0.00129649299174156	0.00336406000423728	0.000337853795702025
1	Deaths	138	North Africa and Middle East	3	Both	389	6-11 months	338	Diphtheria	2	Percent	1991	0.00119529838791005	0.00249543501569799	0.000475865873484966
1	Deaths	138	North Africa and Middle East	1	Male	389	6-11 months	338	Diphtheria	3	Rate	1991	2.29305744439023	6.03252731040594	0.707625687634231
1	Deaths	138	North Africa and Middle East	2	Female	389	6-11 months	338	Diphtheria	3	Rate	1991	3.58135938763776	9.47315174566751	0.947329986834529
1	Deaths	138	North Africa and Middle East	3	Both	389	6-11 months	338	Diphtheria	3	Rate	1991	2.92050070247617	6.22244713037973	1.12150742734486
1	Deaths	138	North Africa and Middle East	1	Male	6	5-9 years	338	Diphtheria	1	Number	1992	68.7241751276146	192.05488276125	17.691744801321
1	Deaths	138	North Africa and Middle East	2	Female	6	5-9 years	338	Diphtheria	1	Number	1992	50.8928223553142	143.263534178922	11.6691190666525
1	Deaths	138	North Africa and Middle East	3	Both	6	5-9 years	338	Diphtheria	1	Number	1992	119.616997482929	282.997453240818	45.3737697372363
1	Deaths	138	North Africa and Middle East	1	Male	6	5-9 years	338	Diphtheria	2	Percent	1992	0.0020765490240258	0.00572354545868691	0.000537570054198236
1	Deaths	138	North Africa and Middle East	2	Female	6	5-9 years	338	Diphtheria	2	Percent	1992	0.00212361089472219	0.00597085878871817	0.000485059558439859
1	Deaths	138	North Africa and Middle East	3	Both	6	5-9 years	338	Diphtheria	2	Percent	1992	0.0020963958244267	0.00484688742020712	0.000792704370420232
1	Deaths	138	North Africa and Middle East	1	Male	6	5-9 years	338	Diphtheria	3	Rate	1992	0.274896724978129	0.768219599421749	0.070766985504025
1	Deaths	138	North Africa and Middle East	2	Female	6	5-9 years	338	Diphtheria	3	Rate	1992	0.213300808245368	0.600442777944327	0.048907339252104
1	Deaths	138	North Africa and Middle East	3	Both	6	5-9 years	338	Diphtheria	3	Rate	1992	0.244817569204409	0.579204879334504	0.0928655312076036
1	Deaths	138	North Africa and Middle East	1	Male	7	10-14 years	338	Diphtheria	1	Number	1992	23.8010349163551	63.6509786030834	6.38309368373394
1	Deaths	138	North Africa and Middle East	2	Female	7	10-14 years	338	Diphtheria	1	Number	1992	21.4311212731238	69.3758696753526	4.69051103218492
1	Deaths	138	North Africa and Middle East	3	Both	7	10-14 years	338	Diphtheria	1	Number	1992	45.2321561894789	102.518563517586	16.0755640177471
1	Deaths	138	North Africa and Middle East	1	Male	7	10-14 years	338	Diphtheria	2	Percent	1992	0.00117495716314301	0.00306493858052524	0.000310434356201674
1	Deaths	138	North Africa and Middle East	2	Female	7	10-14 years	338	Diphtheria	2	Percent	1992	0.00146445206475755	0.00469956143565215	0.000318844641012445
1	Deaths	138	North Africa and Middle East	3	Both	7	10-14 years	338	Diphtheria	2	Percent	1992	0.00129612442204694	0.00286036603566773	0.00046384698309797
1	Deaths	138	North Africa and Middle East	1	Male	7	10-14 years	338	Diphtheria	3	Rate	1992	0.104970081353514	0.280720919307808	0.028151459195929
1	Deaths	138	North Africa and Middle East	2	Female	7	10-14 years	338	Diphtheria	3	Rate	1992	0.099510491619688	0.322130923993949	0.0217793111621106
1	Deaths	138	North Africa and Middle East	3	Both	7	10-14 years	338	Diphtheria	3	Rate	1992	0.102310525860272	0.231886538859353	0.0363612868965713
1	Deaths	138	North Africa and Middle East	1	Male	8	15-19 years	338	Diphtheria	1	Number	1992	9.29621040125768	27.8609421059479	2.06247047930976
1	Deaths	138	North Africa and Middle East	2	Female	8	15-19 years	338	Diphtheria	1	Number	1992	7.33863831275522	22.4337186069248	1.25590004705993
1	Deaths	138	North Africa and Middle East	3	Both	8	15-19 years	338	Diphtheria	1	Number	1992	16.6348487140129	42.6118185882754	5.18458199008059
1	Deaths	138	North Africa and Middle East	1	Male	8	15-19 years	338	Diphtheria	2	Percent	1992	0.000295478003056558	0.000856475990142143	6.65136971743146e-05
1	Deaths	138	North Africa and Middle East	2	Female	8	15-19 years	338	Diphtheria	2	Percent	1992	0.000433040475853791	0.0012788915768098	7.55062536045695e-05
1	Deaths	138	North Africa and Middle East	3	Both	8	15-19 years	338	Diphtheria	2	Percent	1992	0.000343658338278867	0.000881459701538504	0.000106974360567252
1	Deaths	138	North Africa and Middle East	1	Male	8	15-19 years	338	Diphtheria	3	Rate	1992	0.0473276050154885	0.141841848068682	0.0105001698528329
1	Deaths	138	North Africa and Middle East	2	Female	8	15-19 years	338	Diphtheria	3	Rate	1992	0.0392650096993738	0.120030466300936	0.0067196290957059
1	Deaths	138	North Africa and Middle East	3	Both	8	15-19 years	338	Diphtheria	3	Rate	1992	0.0433964515299426	0.111164324470896	0.0135253686344629
1	Deaths	138	North Africa and Middle East	1	Male	9	20-24 years	338	Diphtheria	1	Number	1992	3.93245194519828	10.8961337213934	0.907398861254073
1	Deaths	138	North Africa and Middle East	2	Female	9	20-24 years	338	Diphtheria	1	Number	1992	3.72406435058332	12.1431744839845	0.630564615504783
1	Deaths	138	North Africa and Middle East	3	Both	9	20-24 years	338	Diphtheria	1	Number	1992	7.6565162957816	17.7022611729976	2.22092950287435
1	Deaths	138	North Africa and Middle East	1	Male	9	20-24 years	338	Diphtheria	2	Percent	1992	0.000130630966966356	0.000361235613974181	3.08575388292649e-05
1	Deaths	138	North Africa and Middle East	2	Female	9	20-24 years	338	Diphtheria	2	Percent	1992	0.000206372989089007	0.000667249086704862	3.52005525461466e-05
1	Deaths	138	North Africa and Middle East	3	Both	9	20-24 years	338	Diphtheria	2	Percent	1992	0.000159027379279537	0.000362140444529097	4.66424686166849e-05
1	Deaths	138	North Africa and Middle East	1	Male	9	20-24 years	338	Diphtheria	3	Rate	1992	0.0234863324197669	0.0650765024562749	0.00541938505281763
1	Deaths	138	North Africa and Middle East	2	Female	9	20-24 years	338	Diphtheria	3	Rate	1992	0.0230954164116467	0.0753079551976527	0.00391055336282031
1	Deaths	138	North Africa and Middle East	3	Both	9	20-24 years	338	Diphtheria	3	Rate	1992	0.0232945547498365	0.053858213861243	0.00675706312134902
1	Deaths	138	North Africa and Middle East	1	Male	10	25-29 years	338	Diphtheria	1	Number	1992	2.40011831596026	5.92759503057288	0.636932229912572
1	Deaths	138	North Africa and Middle East	2	Female	10	25-29 years	338	Diphtheria	1	Number	1992	3.08713320106732	9.52421955239235	0.545097490616886
1	Deaths	138	North Africa and Middle East	3	Both	10	25-29 years	338	Diphtheria	1	Number	1992	5.48725151702758	13.8506254741703	1.73541030002965
1	Deaths	138	North Africa and Middle East	1	Male	10	25-29 years	338	Diphtheria	2	Percent	1992	9.42442892532201e-05	0.000237880107522552	2.5805418698182e-05
1	Deaths	138	North Africa and Middle East	2	Female	10	25-29 years	338	Diphtheria	2	Percent	1992	0.000176161781446964	0.000543389407791923	3.08626403171658e-05
1	Deaths	138	North Africa and Middle East	3	Both	10	25-29 years	338	Diphtheria	2	Percent	1992	0.000127630175933692	0.000317061198089946	4.07616788059636e-05
1	Deaths	138	North Africa and Middle East	1	Male	10	25-29 years	338	Diphtheria	3	Rate	1992	0.0166172500775134	0.0410397805500878	0.00440980849839935
1	Deaths	138	North Africa and Middle East	2	Female	10	25-29 years	338	Diphtheria	3	Rate	1992	0.0223521529136042	0.0689593865739939	0.00394673688160852
1	Deaths	138	North Africa and Middle East	3	Both	10	25-29 years	338	Diphtheria	3	Rate	1992	0.0194205437070343	0.0490202930476558	0.00614198410201905
1	Deaths	138	North Africa and Middle East	1	Male	11	30-34 years	338	Diphtheria	1	Number	1992	3.28537050030737	8.59276220106071	0.895506822638574
1	Deaths	138	North Africa and Middle East	2	Female	11	30-34 years	338	Diphtheria	1	Number	1992	3.9343965202719	11.3537459009865	0.73210696790179
1	Deaths	138	North Africa and Middle East	3	Both	11	30-34 years	338	Diphtheria	1	Number	1992	7.21976702057927	16.8275786288412	2.22704002693071
1	Deaths	138	North Africa and Middle East	1	Male	11	30-34 years	338	Diphtheria	2	Percent	1992	0.000131680800719214	0.000343662750168056	3.5789557991995e-05
1	Deaths	138	North Africa and Middle East	2	Female	11	30-34 years	338	Diphtheria	2	Percent	1992	0.000235165774389245	0.000686262021265896	4.37210429786956e-05
1	Deaths	138	North Africa and Middle East	3	Both	11	30-34 years	338	Diphtheria	2	Percent	1992	0.000173217806774429	0.000399545837261654	5.47622541937965e-05
1	Deaths	138	North Africa and Middle East	1	Male	11	30-34 years	338	Diphtheria	3	Rate	1992	0.0271607968629648	0.0710380362315111	0.00740332906039359
1	Deaths	138	North Africa and Middle East	2	Female	11	30-34 years	338	Diphtheria	3	Rate	1992	0.0345632103398268	0.0997413213688032	0.00643147354173993
1	Deaths	138	North Africa and Middle East	3	Both	11	30-34 years	338	Diphtheria	3	Rate	1992	0.030749637837182	0.0716701726023362	0.00948516400623866
1	Deaths	138	North Africa and Middle East	1	Male	12	35-39 years	338	Diphtheria	1	Number	1992	3.90919512580569	11.5648098121265	1.04656401906876
1	Deaths	138	North Africa and Middle East	2	Female	12	35-39 years	338	Diphtheria	1	Number	1992	5.1970230377708	16.3566207857562	0.853174280240962
1	Deaths	138	North Africa and Middle East	3	Both	12	35-39 years	338	Diphtheria	1	Number	1992	9.10621816357649	20.7724448639791	2.83795257486866
1	Deaths	138	North Africa and Middle East	1	Male	12	35-39 years	338	Diphtheria	2	Percent	1992	0.000140204290675969	0.000409222926270491	3.8519798812557e-05
1	Deaths	138	North Africa and Middle East	2	Female	12	35-39 years	338	Diphtheria	2	Percent	1992	0.00027271549742067	0.000854802081344635	4.70056393019961e-05
1	Deaths	138	North Africa and Middle East	3	Both	12	35-39 years	338	Diphtheria	2	Percent	1992	0.00019396582816548	0.000430189982450168	6.0384720430403e-05
1	Deaths	138	North Africa and Middle East	1	Male	12	35-39 years	338	Diphtheria	3	Rate	1992	0.0379453936952845	0.112256167116188	0.010158685471782
1	Deaths	138	North Africa and Middle East	2	Female	12	35-39 years	338	Diphtheria	3	Rate	1992	0.0542845286494069	0.170850012247151	0.0089116718017366
1	Deaths	138	North Africa and Middle East	3	Both	12	35-39 years	338	Diphtheria	3	Rate	1992	0.0458155308909254	0.104511068398552	0.0142784086132426
1	Deaths	138	North Africa and Middle East	1	Male	13	40-44 years	338	Diphtheria	1	Number	1992	5.93977197437827	16.2440880185344	1.44888120235952
1	Deaths	138	North Africa and Middle East	2	Female	13	40-44 years	338	Diphtheria	1	Number	1992	7.72719281311803	23.6836869258258	1.23178585591331
1	Deaths	138	North Africa and Middle East	3	Both	13	40-44 years	338	Diphtheria	1	Number	1992	13.6669647874963	31.8584742942249	4.41187989789505
1	Deaths	138	North Africa and Middle East	1	Male	13	40-44 years	338	Diphtheria	2	Percent	1992	0.000184509931175397	0.000501418061508036	4.64879797638708e-05
1	Deaths	138	North Africa and Middle East	2	Female	13	40-44 years	338	Diphtheria	2	Percent	1992	0.000377869073623144	0.00120084724075782	5.98176216288884e-05
1	Deaths	138	North Africa and Middle East	3	Both	13	40-44 years	338	Diphtheria	2	Percent	1992	0.000259747792161482	0.000620204873817367	8.60126611282412e-05
1	Deaths	138	North Africa and Middle East	1	Male	13	40-44 years	338	Diphtheria	3	Rate	1992	0.0715371850640806	0.195639889172807	0.0174499767257328
1	Deaths	138	North Africa and Middle East	2	Female	13	40-44 years	338	Diphtheria	3	Rate	1992	0.1002576794805	0.307287724035428	0.0159819994812499
1	Deaths	138	North Africa and Middle East	3	Both	13	40-44 years	338	Diphtheria	3	Rate	1992	0.0853631089238887	0.198986274832207	0.0275563587189225
1	Deaths	138	North Africa and Middle East	1	Male	14	45-49 years	338	Diphtheria	1	Number	1992	10.3169581911031	31.3089069407656	2.28500701296787
1	Deaths	138	North Africa and Middle East	2	Female	14	45-49 years	338	Diphtheria	1	Number	1992	12.5878461004029	39.3929119983007	2.03719135866587
1	Deaths	138	North Africa and Middle East	3	Both	14	45-49 years	338	Diphtheria	1	Number	1992	22.904804291506	51.7334994487436	6.1512604617376
1	Deaths	138	North Africa and Middle East	1	Male	14	45-49 years	338	Diphtheria	2	Percent	1992	0.000265072047777289	0.00079662803932372	6.0461435557965e-05
1	Deaths	138	North Africa and Middle East	2	Female	14	45-49 years	338	Diphtheria	2	Percent	1992	0.000495524324177911	0.00158971903243835	8.182965799013e-05
1	Deaths	138	North Africa and Middle East	3	Both	14	45-49 years	338	Diphtheria	2	Percent	1992	0.000356153452236962	0.000812580454086464	9.79186216156201e-05
1	Deaths	138	North Africa and Middle East	1	Male	14	45-49 years	338	Diphtheria	3	Rate	1992	0.161099455124799	0.488889046100814	0.0356804183875547
1	Deaths	138	North Africa and Middle East	2	Female	14	45-49 years	338	Diphtheria	3	Rate	1992	0.207403052282002	0.649055455679775	0.0335656872907191
1	Deaths	138	North Africa and Middle East	3	Both	14	45-49 years	338	Diphtheria	3	Rate	1992	0.183629785126599	0.41475191259952	0.0493151839444226
1	Deaths	138	North Africa and Middle East	1	Male	15	50-54 years	338	Diphtheria	1	Number	1992	8.00084612881288	24.0720042441057	1.68784392283805
1	Deaths	138	North Africa and Middle East	2	Female	15	50-54 years	338	Diphtheria	1	Number	1992	9.87542691449875	29.9358279239249	1.76017369883997
1	Deaths	138	North Africa and Middle East	3	Both	15	50-54 years	338	Diphtheria	1	Number	1992	17.8762730433116	43.7407797550453	4.95239104725064
1	Deaths	138	North Africa and Middle East	1	Male	15	50-54 years	338	Diphtheria	2	Percent	1992	0.00015192231860933	0.000443367981073604	3.27592073763253e-05
1	Deaths	138	North Africa and Middle East	2	Female	15	50-54 years	338	Diphtheria	2	Percent	1992	0.00029367993601305	0.000881782832420484	5.23910111236286e-05
1	Deaths	138	North Africa and Middle East	3	Both	15	50-54 years	338	Diphtheria	2	Percent	1992	0.000207198325151017	0.000516146081708393	6.00084150602138e-05
1	Deaths	138	North Africa and Middle East	1	Male	15	50-54 years	338	Diphtheria	3	Rate	1992	0.148843325241147	0.44782228019717	0.0313997167197804
1	Deaths	138	North Africa and Middle East	2	Female	15	50-54 years	338	Diphtheria	3	Rate	1992	0.19118424725061	0.579545449225764	0.0340762466834703
1	Deaths	138	North Africa and Middle East	3	Both	15	50-54 years	338	Diphtheria	3	Rate	1992	0.169592114534405	0.414968562634328	0.046983309533792
1	Deaths	138	North Africa and Middle East	1	Male	16	55-59 years	338	Diphtheria	1	Number	1992	5.37870430195479	16.6197086048634	1.21465669764432
1	Deaths	138	North Africa and Middle East	2	Female	16	55-59 years	338	Diphtheria	1	Number	1992	6.23994743135877	20.0076875817685	1.10029027753543
1	Deaths	138	North Africa and Middle East	3	Both	16	55-59 years	338	Diphtheria	1	Number	1992	11.6186517333136	28.1006945663179	3.3225882652111
1	Deaths	138	North Africa and Middle East	1	Male	16	55-59 years	338	Diphtheria	2	Percent	1992	7.67640021444701e-05	0.000230603631819397	1.72368329167643e-05
1	Deaths	138	North Africa and Middle East	2	Female	16	55-59 years	338	Diphtheria	2	Percent	1992	0.000139405812921482	0.000449053767440151	2.51662111364415e-05
1	Deaths	138	North Africa and Middle East	3	Both	16	55-59 years	338	Diphtheria	2	Percent	1992	0.000101163650900768	0.000245906672146418	2.97698421718125e-05
1	Deaths	138	North Africa and Middle East	1	Male	16	55-59 years	338	Diphtheria	3	Rate	1992	0.115597646119834	0.357186245248979	0.0261050705167684
1	Deaths	138	North Africa and Middle East	2	Female	16	55-59 years	338	Diphtheria	3	Rate	1992	0.140888878108673	0.451744295597436	0.0248429437108401
1	Deaths	138	North Africa and Middle East	3	Both	16	55-59 years	338	Diphtheria	3	Rate	1992	0.127931410876241	0.309412966752736	0.0365845723140608
1	Deaths	138	North Africa and Middle East	1	Male	22	All ages	338	Diphtheria	1	Number	1992	476.915120904777	809.405649085353	264.944136841609
1	Deaths	138	North Africa and Middle East	2	Female	22	All ages	338	Diphtheria	1	Number	1992	524.078042356727	892.709683800363	275.159628792908
1	Deaths	138	North Africa and Middle East	3	Both	22	All ages	338	Diphtheria	1	Number	1992	1000.9931632615	1492.42578973405	646.034973568755
1	Deaths	138	North Africa and Middle East	1	Male	22	All ages	338	Diphtheria	2	Percent	1992	0.000357075543552794	0.000590056877071249	0.000199057550849075
1	Deaths	138	North Africa and Middle East	2	Female	22	All ages	338	Diphtheria	2	Percent	1992	0.000496248002967139	0.000836712332934639	0.000261583378099212
1	Deaths	138	North Africa and Middle East	3	Both	22	All ages	338	Diphtheria	2	Percent	1992	0.000418551857624158	0.000618390469380601	0.0002715392364276
1	Deaths	138	North Africa and Middle East	1	Male	22	All ages	338	Diphtheria	3	Rate	1992	0.261577358171144	0.44394103289256	0.14531597833695
1	Deaths	138	North Africa and Middle East	2	Female	22	All ages	338	Diphtheria	3	Rate	1992	0.302099244050671	0.514593054538306	0.158612857500752
1	Deaths	138	North Africa and Middle East	3	Both	22	All ages	338	Diphtheria	3	Rate	1992	0.281334682938783	0.41945454951604	0.181571714100557
1	Deaths	138	North Africa and Middle East	1	Male	27	Age-standardized	338	Diphtheria	3	Rate	1992	0.200575501410049	0.332167576206474	0.116836718933295
1	Deaths	138	North Africa and Middle East	2	Female	27	Age-standardized	338	Diphtheria	3	Rate	1992	0.233862439363384	0.38192122561623	0.127170097590897
1	Deaths	138	North Africa and Middle East	3	Both	27	Age-standardized	338	Diphtheria	3	Rate	1992	0.216783550926137	0.313982436278099	0.142741729233526
1	Deaths	138	North Africa and Middle East	1	Male	34	2-4 years	338	Diphtheria	1	Number	1992	154.033243635313	380.178435081957	34.486209285926
1	Deaths	138	North Africa and Middle East	2	Female	34	2-4 years	338	Diphtheria	1	Number	1992	182.037969400735	511.831837327848	35.8712301457825
1	Deaths	138	North Africa and Middle East	3	Both	34	2-4 years	338	Diphtheria	1	Number	1992	336.071213036048	718.364432766487	118.989498958591
1	Deaths	138	North Africa and Middle East	1	Male	34	2-4 years	338	Diphtheria	2	Percent	1992	0.00329353064209288	0.00780958601245707	0.000782758542085422
1	Deaths	138	North Africa and Middle East	2	Female	34	2-4 years	338	Diphtheria	2	Percent	1992	0.00390619847582744	0.0110036913291268	0.000783771948084008
1	Deaths	138	North Africa and Middle East	3	Both	34	2-4 years	338	Diphtheria	2	Percent	1992	0.00359911959303429	0.00766031662906329	0.00129236480420687
1	Deaths	138	North Africa and Middle East	1	Male	34	2-4 years	338	Diphtheria	3	Rate	1992	0.992701772647561	2.45014516036403	0.222254107503487
1	Deaths	138	North Africa and Middle East	2	Female	34	2-4 years	338	Diphtheria	3	Rate	1992	1.2313333877759	3.46211085688983	0.242638629097546
1	Deaths	138	North Africa and Middle East	3	Both	34	2-4 years	338	Diphtheria	3	Rate	1992	1.1091321449445	2.37081027252598	0.392699740669715
1	Deaths	138	North Africa and Middle East	1	Male	238	12-23 months	338	Diphtheria	1	Number	1992	77.2227633969122	220.418273640195	16.4424516688788
1	Deaths	138	North Africa and Middle East	2	Female	238	12-23 months	338	Diphtheria	1	Number	1992	91.1532684257655	273.970138608435	19.6148224973282
1	Deaths	138	North Africa and Middle East	3	Both	238	12-23 months	338	Diphtheria	1	Number	1992	168.376031822678	368.091033169933	58.6759400878191
1	Deaths	138	North Africa and Middle East	1	Male	238	12-23 months	338	Diphtheria	2	Percent	1992	0.00180433540123231	0.00518760275016904	0.000382772410304437
1	Deaths	138	North Africa and Middle East	2	Female	238	12-23 months	338	Diphtheria	2	Percent	1992	0.00200541982353655	0.00600829206999483	0.000423914364732848
1	Deaths	138	North Africa and Middle East	3	Both	238	12-23 months	338	Diphtheria	2	Percent	1992	0.00190955478244971	0.00411090043807841	0.000647990484863568
1	Deaths	138	North Africa and Middle East	1	Male	238	12-23 months	338	Diphtheria	3	Rate	1992	1.47494119940407	4.20995026068236	0.314047935075699
1	Deaths	138	North Africa and Middle East	2	Female	238	12-23 months	338	Diphtheria	3	Rate	1992	1.82971323388482	5.49938358720902	0.39372697132513
1	Deaths	138	North Africa and Middle East	3	Both	238	12-23 months	338	Diphtheria	3	Rate	1992	1.64792069766672	3.60256044533151	0.5742699544529
1	Deaths	138	North Africa and Middle East	1	Male	388	1-5 months	338	Diphtheria	1	Number	1992	44.0380682268299	119.985530209936	10.4490645235936
1	Deaths	138	North Africa and Middle East	2	Female	388	1-5 months	338	Diphtheria	1	Number	1992	33.6708581348524	98.1576817553935	6.8287802529267
1	Deaths	138	North Africa and Middle East	3	Both	388	1-5 months	338	Diphtheria	1	Number	1992	77.7089263616824	160.867302377446	24.7959157893398
1	Deaths	138	North Africa and Middle East	1	Male	388	1-5 months	338	Diphtheria	2	Percent	1992	0.000440134099519798	0.00120195681492489	0.000105344221687485
1	Deaths	138	North Africa and Middle East	2	Female	388	1-5 months	338	Diphtheria	2	Percent	1992	0.000446415725674278	0.00132086722543748	9.12662910648118e-05
1	Deaths	138	North Africa and Middle East	3	Both	388	1-5 months	338	Diphtheria	2	Percent	1992	0.000442757702412156	0.000944501481266236	0.000143409471332273
1	Deaths	138	North Africa and Middle East	1	Male	388	1-5 months	338	Diphtheria	3	Rate	1992	1.92079602085563	5.23337508358479	0.455753904898911
1	Deaths	138	North Africa and Middle East	2	Female	388	1-5 months	338	Diphtheria	3	Rate	1992	1.5484844754728	4.51416016003753	0.314047838214342
1	Deaths	138	North Africa and Middle East	3	Both	388	1-5 months	338	Diphtheria	3	Rate	1992	1.73956838287575	3.60112648773263	0.555073826793395
1	Deaths	138	North Africa and Middle East	1	Male	389	6-11 months	338	Diphtheria	1	Number	1992	56.6362087169741	157.177050645061	13.49357633479
1	Deaths	138	North Africa and Middle East	2	Female	389	6-11 months	338	Diphtheria	1	Number	1992	85.1803340851087	249.535258274881	19.596820485003
1	Deaths	138	North Africa and Middle East	3	Both	389	6-11 months	338	Diphtheria	1	Number	1992	141.816542802083	318.207352713949	47.1287387956915
1	Deaths	138	North Africa and Middle East	1	Male	389	6-11 months	338	Diphtheria	2	Percent	1992	0.0010825974795292	0.0029849089319186	0.00026140141861577
1	Deaths	138	North Africa and Middle East	2	Female	389	6-11 months	338	Diphtheria	2	Percent	1992	0.00130493921040151	0.00372919151319492	0.000312949335663922
1	Deaths	138	North Africa and Middle East	3	Both	389	6-11 months	338	Diphtheria	2	Percent	1992	0.00120684425767464	0.00267231054490531	0.000403784021442833
1	Deaths	138	North Africa and Middle East	1	Male	389	6-11 months	338	Diphtheria	3	Rate	1992	2.13164821166022	5.91575930860567	0.507865171673033
1	Deaths	138	North Africa and Middle East	2	Female	389	6-11 months	338	Diphtheria	3	Rate	1992	3.37914424152656	9.8991820132438	0.777415160498932
1	Deaths	138	North Africa and Middle East	3	Both	389	6-11 months	338	Diphtheria	3	Rate	1992	2.73899389865356	6.14574280524208	0.910227576149461
1	Deaths	138	North Africa and Middle East	1	Male	6	5-9 years	338	Diphtheria	1	Number	1994	66.8788064562194	178.328484243205	14.1435641648296
1	Deaths	138	North Africa and Middle East	2	Female	6	5-9 years	338	Diphtheria	1	Number	1994	47.0118656303915	128.366942945348	10.361289805203
1	Deaths	138	North Africa and Middle East	3	Both	6	5-9 years	338	Diphtheria	1	Number	1994	113.890672086611	246.346398693612	37.9921394934678
1	Deaths	138	North Africa and Middle East	1	Male	6	5-9 years	338	Diphtheria	2	Percent	1994	0.00205339056142258	0.00556959340658739	0.000451069726326735
1	Deaths	138	North Africa and Middle East	2	Female	6	5-9 years	338	Diphtheria	2	Percent	1994	0.00199122507984347	0.00548651196547837	0.000443306982970581
1	Deaths	138	North Africa and Middle East	3	Both	6	5-9 years	338	Diphtheria	2	Percent	1994	0.00202772446436785	0.00431045493837564	0.000677124231175369
1	Deaths	138	North Africa and Middle East	1	Male	6	5-9 years	338	Diphtheria	3	Rate	1994	0.263545854690589	0.702729837535582	0.0557348120234668
1	Deaths	138	North Africa and Middle East	2	Female	6	5-9 years	338	Diphtheria	3	Rate	1994	0.19407394869154	0.529923226079338	0.0427733807001524
1	Deaths	138	North Africa and Middle East	3	Both	6	5-9 years	338	Diphtheria	3	Rate	1994	0.229617262667229	0.496663903194288	0.0765967125624429
1	Deaths	138	North Africa and Middle East	1	Male	7	10-14 years	338	Diphtheria	1	Number	1994	24.1212363951744	64.256910220642	5.36152648866168
1	Deaths	138	North Africa and Middle East	2	Female	7	10-14 years	338	Diphtheria	1	Number	1994	20.311854714076	57.8002311250787	4.25311236444871
1	Deaths	138	North Africa and Middle East	3	Both	7	10-14 years	338	Diphtheria	1	Number	1994	44.4330911092503	95.7173481160341	13.6643415175247
1	Deaths	138	North Africa and Middle East	1	Male	7	10-14 years	338	Diphtheria	2	Percent	1994	0.00116824860936683	0.00307822328972165	0.000260421574997915
1	Deaths	138	North Africa and Middle East	2	Female	7	10-14 years	338	Diphtheria	2	Percent	1994	0.00134625305349352	0.00379815337846834	0.000285290454501698
1	Deaths	138	North Africa and Middle East	3	Both	7	10-14 years	338	Diphtheria	2	Percent	1994	0.0012432449996117	0.00268649190217151	0.000388702733405721
1	Deaths	138	North Africa and Middle East	1	Male	7	10-14 years	338	Diphtheria	3	Rate	1994	0.101692100832473	0.270899057008866	0.0226035217834039
1	Deaths	138	North Africa and Middle East	2	Female	7	10-14 years	338	Diphtheria	3	Rate	1994	0.0899411489376043	0.255940152656077	0.0188328352089953
1	Deaths	138	North Africa and Middle East	3	Both	7	10-14 years	338	Diphtheria	3	Rate	1994	0.0959608208388464	0.206717900205238	0.0295104705864368
1	Deaths	138	North Africa and Middle East	1	Male	8	15-19 years	338	Diphtheria	1	Number	1994	9.3893326707649	28.9481440284953	1.79303492127573
1	Deaths	138	North Africa and Middle East	2	Female	8	15-19 years	338	Diphtheria	1	Number	1994	7.38626521868358	23.6672977960168	1.27413452299731
1	Deaths	138	North Africa and Middle East	3	Both	8	15-19 years	338	Diphtheria	1	Number	1994	16.7755978894485	45.3232874919802	5.05562703644095
1	Deaths	138	North Africa and Middle East	1	Male	8	15-19 years	338	Diphtheria	2	Percent	1994	0.000268132037899672	0.000815285787113314	5.2466276775699e-05
1	Deaths	138	North Africa and Middle East	2	Female	8	15-19 years	338	Diphtheria	2	Percent	1994	0.000417002661642327	0.00131618516206092	7.53747310672598e-05
1	Deaths	138	North Africa and Middle East	3	Both	8	15-19 years	338	Diphtheria	2	Percent	1994	0.000318154618576582	0.000847947011560487	9.59216630911264e-05
1	Deaths	138	North Africa and Middle East	1	Male	8	15-19 years	338	Diphtheria	3	Rate	1994	0.0454517441103459	0.140131751743058	0.00867969719259076
1	Deaths	138	North Africa and Middle East	2	Female	8	15-19 years	338	Diphtheria	3	Rate	1994	0.0374949685082599	0.120142529311372	0.00646790121944544
1	Deaths	138	North Africa and Middle East	3	Both	8	15-19 years	338	Diphtheria	3	Rate	1994	0.0415678402784863	0.112305456281087	0.0125272135481118
1	Deaths	138	North Africa and Middle East	1	Male	9	20-24 years	338	Diphtheria	1	Number	1994	4.2387757817979	12.1550608785845	0.86218675028854
1	Deaths	138	North Africa and Middle East	2	Female	9	20-24 years	338	Diphtheria	1	Number	1994	4.25256784872884	14.44880007125	0.574056816840131
1	Deaths	138	North Africa and Middle East	3	Both	9	20-24 years	338	Diphtheria	1	Number	1994	8.49134363052674	20.9073085609403	2.42075129156596
1	Deaths	138	North Africa and Middle East	1	Male	9	20-24 years	338	Diphtheria	2	Percent	1994	0.000125594834527768	0.000360448885835129	2.56962512588463e-05
1	Deaths	138	North Africa and Middle East	2	Female	9	20-24 years	338	Diphtheria	2	Percent	1994	0.000219541317682507	0.000716805643676747	3.03055809638837e-05
1	Deaths	138	North Africa and Middle East	3	Both	9	20-24 years	338	Diphtheria	2	Percent	1994	0.000159847999957504	0.000401550985861823	4.54205124279011e-05
1	Deaths	138	North Africa and Middle East	1	Male	9	20-24 years	338	Diphtheria	3	Rate	1994	0.0236749013135806	0.0678898534800521	0.00481558527219386
1	Deaths	138	North Africa and Middle East	2	Female	9	20-24 years	338	Diphtheria	3	Rate	1994	0.0247393725009735	0.084056095016002	0.00333958350194842
1	Deaths	138	North Africa and Middle East	3	Both	9	20-24 years	338	Diphtheria	3	Rate	1994	0.024196298887894	0.0595759056391591	0.00689799215914572
1	Deaths	138	North Africa and Middle East	1	Male	10	25-29 years	338	Diphtheria	1	Number	1994	2.64258169122931	7.65293816266872	0.589225747266401
1	Deaths	138	North Africa and Middle East	2	Female	10	25-29 years	338	Diphtheria	1	Number	1994	3.25632017441858	10.2779479155747	0.459166734712904
1	Deaths	138	North Africa and Middle East	3	Both	10	25-29 years	338	Diphtheria	1	Number	1994	5.89890186564789	14.7507236676402	1.65770458630499
1	Deaths	138	North Africa and Middle East	1	Male	10	25-29 years	338	Diphtheria	2	Percent	1994	9.72153954186733e-05	0.000280358225826479	2.19100828811604e-05
1	Deaths	138	North Africa and Middle East	2	Female	10	25-29 years	338	Diphtheria	2	Percent	1994	0.000178391238541314	0.000558503384640655	2.52252168649967e-05
1	Deaths	138	North Africa and Middle East	3	Both	10	25-29 years	338	Diphtheria	2	Percent	1994	0.000129811787510145	0.00032103718912056	3.59580859232747e-05
1	Deaths	138	North Africa and Middle East	1	Male	10	25-29 years	338	Diphtheria	3	Rate	1994	0.0172854367977485	0.0500587661554371	0.00385419472472069
1	Deaths	138	North Africa and Middle East	2	Female	10	25-29 years	338	Diphtheria	3	Rate	1994	0.0223259709142057	0.0704676303096681	0.00314813734979285
1	Deaths	138	North Africa and Middle East	3	Both	10	25-29 years	338	Diphtheria	3	Rate	1994	0.0197464319968931	0.0493776923980115	0.00554912619839185
1	Deaths	138	North Africa and Middle East	1	Male	11	30-34 years	338	Diphtheria	1	Number	1994	3.30726643603126	8.83612344806131	0.817734599871188
1	Deaths	138	North Africa and Middle East	2	Female	11	30-34 years	338	Diphtheria	1	Number	1994	4.44735307735717	14.5811135447971	0.738024720142474
1	Deaths	138	North Africa and Middle East	3	Both	11	30-34 years	338	Diphtheria	1	Number	1994	7.75461951338843	18.9309019885701	2.51542019665051
1	Deaths	138	North Africa and Middle East	1	Male	11	30-34 years	338	Diphtheria	2	Percent	1994	0.000125593846583662	0.000334646768208348	3.10741956949174e-05
1	Deaths	138	North Africa and Middle East	2	Female	11	30-34 years	338	Diphtheria	2	Percent	1994	0.000253809701527204	0.000811424552291126	4.35620010899981e-05
1	Deaths	138	North Africa and Middle East	3	Both	11	30-34 years	338	Diphtheria	2	Percent	1994	0.000176801410447339	0.000426681144729313	5.66314290085773e-05
1	Deaths	138	North Africa and Middle East	1	Male	11	30-34 years	338	Diphtheria	3	Rate	1994	0.0256333951790885	0.0684855147222936	0.00633795751129919
1	Deaths	138	North Africa and Middle East	2	Female	11	30-34 years	338	Diphtheria	3	Rate	1994	0.0364619764863581	0.119544414389344	0.00605075412815595
1	Deaths	138	North Africa and Middle East	3	Both	11	30-34 years	338	Diphtheria	3	Rate	1994	0.030895619814011	0.0754236812735123	0.0100218283997071
1	Deaths	138	North Africa and Middle East	1	Male	12	35-39 years	338	Diphtheria	1	Number	1994	3.95678523975557	11.9789232156304	0.987441749040869
1	Deaths	138	North Africa and Middle East	2	Female	12	35-39 years	338	Diphtheria	1	Number	1994	5.41108405255943	16.5189137391146	0.757294336328687
1	Deaths	138	North Africa and Middle East	3	Both	12	35-39 years	338	Diphtheria	1	Number	1994	9.367869292315	22.529990760556	2.4646337524853
1	Deaths	138	North Africa and Middle East	1	Male	12	35-39 years	338	Diphtheria	2	Percent	1994	0.000135776500061939	0.00041140113507125	3.3792433985023e-05
1	Deaths	138	North Africa and Middle East	2	Female	12	35-39 years	338	Diphtheria	2	Percent	1994	0.000276008194718231	0.000849470666158886	4.08930883511592e-05
1	Deaths	138	North Africa and Middle East	3	Both	12	35-39 years	338	Diphtheria	2	Percent	1994	0.000192195080335939	0.000456909386880715	5.11952484508017e-05
1	Deaths	138	North Africa and Middle East	1	Male	12	35-39 years	338	Diphtheria	3	Rate	1994	0.0358894461780903	0.108653084251144	0.00895644705457675
1	Deaths	138	North Africa and Middle East	2	Female	12	35-39 years	338	Diphtheria	3	Rate	1994	0.0529067398892387	0.161513268683145	0.00740442655899689
1	Deaths	138	North Africa and Middle East	3	Both	12	35-39 years	338	Diphtheria	3	Rate	1994	0.0440788712988616	0.106010932914466	0.0115969032641982
1	Deaths	138	North Africa and Middle East	1	Male	13	40-44 years	338	Diphtheria	1	Number	1994	6.4041689820554	17.3168043709325	1.55202296989646
1	Deaths	138	North Africa and Middle East	2	Female	13	40-44 years	338	Diphtheria	1	Number	1994	8.29078456844028	27.6238895880255	1.19776198683199
1	Deaths	138	North Africa and Middle East	3	Both	13	40-44 years	338	Diphtheria	1	Number	1994	14.6949535504957	35.8662174528706	4.38828249792984
1	Deaths	138	North Africa and Middle East	1	Male	13	40-44 years	338	Diphtheria	2	Percent	1994	0.000187411251649925	0.000499169854326136	4.52443781000123e-05
1	Deaths	138	North Africa and Middle East	2	Female	13	40-44 years	338	Diphtheria	2	Percent	1994	0.000384235203108147	0.00123841289973187	5.6533390071107e-05
1	Deaths	138	North Africa and Middle East	3	Both	13	40-44 years	338	Diphtheria	2	Percent	1994	0.000263454302265054	0.000621225619116695	7.8980824097541e-05
1	Deaths	138	North Africa and Middle East	1	Male	13	40-44 years	338	Diphtheria	3	Rate	1994	0.0717859340439801	0.194108397187436	0.0173970141737222
1	Deaths	138	North Africa and Middle East	2	Female	13	40-44 years	338	Diphtheria	3	Rate	1994	0.0997470923903213	0.33234522549356	0.0144103702823172
1	Deaths	138	North Africa and Middle East	3	Both	13	40-44 years	338	Diphtheria	3	Rate	1994	0.0852721289789241	0.20812510295578	0.0254644010866442
1	Deaths	138	North Africa and Middle East	1	Male	14	45-49 years	338	Diphtheria	1	Number	1994	10.4828031009263	31.4387084392887	2.04780154638429
1	Deaths	138	North Africa and Middle East	2	Female	14	45-49 years	338	Diphtheria	1	Number	1994	13.2845306391224	39.4585860171572	2.04972509942023
1	Deaths	138	North Africa and Middle East	3	Both	14	45-49 years	338	Diphtheria	1	Number	1994	23.7673337400487	55.4331322978214	6.90510003692213
1	Deaths	138	North Africa and Middle East	1	Male	14	45-49 years	338	Diphtheria	2	Percent	1994	0.000250258976971265	0.000760317337624238	5.06040339105648e-05
1	Deaths	138	North Africa and Middle East	2	Female	14	45-49 years	338	Diphtheria	2	Percent	1994	0.00049710613838756	0.00149876413091966	8.10307813079499e-05
1	Deaths	138	North Africa and Middle East	3	Both	14	45-49 years	338	Diphtheria	2	Percent	1994	0.000346390950222292	0.000805114901636969	9.9781525370581e-05
1	Deaths	138	North Africa and Middle East	1	Male	14	45-49 years	338	Diphtheria	3	Rate	1994	0.148810961045021	0.446295172371533	0.0290700219409823
1	Deaths	138	North Africa and Middle East	2	Female	14	45-49 years	338	Diphtheria	3	Rate	1994	0.20154726925758	0.598648945646812	0.0310975605942946
1	Deaths	138	North Africa and Middle East	3	Both	14	45-49 years	338	Diphtheria	3	Rate	1994	0.17430292054383	0.406530953790654	0.0506400556430429
1	Deaths	138	North Africa and Middle East	1	Male	15	50-54 years	338	Diphtheria	1	Number	1994	8.08202524407781	24.2917497797156	1.67320527147084
1	Deaths	138	North Africa and Middle East	2	Female	15	50-54 years	338	Diphtheria	1	Number	1994	11.8479704486602	38.9165076297986	1.4260492667825
1	Deaths	138	North Africa and Middle East	3	Both	15	50-54 years	338	Diphtheria	1	Number	1994	19.929995692738	49.261646347225	5.10245160554016
1	Deaths	138	North Africa and Middle East	1	Male	15	50-54 years	338	Diphtheria	2	Percent	1994	0.000150017279336633	0.000440334604847038	3.11705929112541e-05
1	Deaths	138	North Africa and Middle East	2	Female	15	50-54 years	338	Diphtheria	2	Percent	1994	0.000341207607621239	0.00109832071026736	4.21834473881071e-05
1	Deaths	138	North Africa and Middle East	3	Both	15	50-54 years	338	Diphtheria	2	Percent	1994	0.00022501477258803	0.000552609679707831	5.75632263184165e-05
1	Deaths	138	North Africa and Middle East	1	Male	15	50-54 years	338	Diphtheria	3	Rate	1994	0.144384570215219	0.433969672922011	0.0298916443227124
1	Deaths	138	North Africa and Middle East	2	Female	15	50-54 years	338	Diphtheria	3	Rate	1994	0.220209330881402	0.723311907514762	0.0265049069967592
1	Deaths	138	North Africa and Middle East	3	Both	15	50-54 years	338	Diphtheria	3	Rate	1994	0.181546684044276	0.448735096724544	0.0464793461957316
1	Deaths	138	North Africa and Middle East	1	Male	16	55-59 years	338	Diphtheria	1	Number	1994	5.35577555465146	15.8716474798669	1.14121973422676
1	Deaths	138	North Africa and Middle East	2	Female	16	55-59 years	338	Diphtheria	1	Number	1994	6.86407598640945	22.6066732026175	0.971287138233547
1	Deaths	138	North Africa and Middle East	3	Both	16	55-59 years	338	Diphtheria	1	Number	1994	12.2198515410609	32.9883623917338	3.25797310225395
1	Deaths	138	North Africa and Middle East	1	Male	16	55-59 years	338	Diphtheria	2	Percent	1994	7.57442957476736e-05	0.0002251520802036	1.60790082880395e-05
1	Deaths	138	North Africa and Middle East	2	Female	16	55-59 years	338	Diphtheria	2	Percent	1994	0.000150792692422745	0.000491429901320457	2.17006432971904e-05
1	Deaths	138	North Africa and Middle East	3	Both	16	55-59 years	338	Diphtheria	2	Percent	1994	0.000105076680442575	0.000291502801971599	2.79392731020589e-05
1	Deaths	138	North Africa and Middle East	1	Male	16	55-59 years	338	Diphtheria	3	Rate	1994	0.112062126225298	0.332092064938676	0.0238784296695651
1	Deaths	138	North Africa and Middle East	2	Female	16	55-59 years	338	Diphtheria	3	Rate	1994	0.150147347039249	0.494506764417659	0.0212462955404136
1	Deaths	138	North Africa and Middle East	3	Both	16	55-59 years	338	Diphtheria	3	Rate	1994	0.130681700400468	0.352784587954524	0.0348414596880259
1	Deaths	138	North Africa and Middle East	1	Male	22	All ages	338	Diphtheria	1	Number	1994	452.03100651623	839.887035570664	239.886711168622
1	Deaths	138	North Africa and Middle East	2	Female	22	All ages	338	Diphtheria	1	Number	1994	473.21127803201	836.063111929936	257.315581492975
1	Deaths	138	North Africa and Middle East	3	Both	22	All ages	338	Diphtheria	1	Number	1994	925.24228454824	1547.88445924597	566.541223233724
1	Deaths	138	North Africa and Middle East	1	Male	22	All ages	338	Diphtheria	2	Percent	1994	0.000331984994587332	0.000608385458037904	0.000176170447182008
1	Deaths	138	North Africa and Middle East	2	Female	22	All ages	338	Diphtheria	2	Percent	1994	0.000446708307256318	0.0007808711834619	0.000241374023034831
1	Deaths	138	North Africa and Middle East	3	Both	22	All ages	338	Diphtheria	2	Percent	1994	0.000382223140972867	0.000629998225566028	0.000234407549032863
1	Deaths	138	North Africa and Middle East	1	Male	22	All ages	338	Diphtheria	3	Rate	1994	0.237122440301029	0.440580536690599	0.125837656107887
1	Deaths	138	North Africa and Middle East	2	Female	22	All ages	338	Diphtheria	3	Rate	1994	0.260903470705531	0.460960627435917	0.141870093539038
1	Deaths	138	North Africa and Middle East	3	Both	22	All ages	338	Diphtheria	3	Rate	1994	0.248717045804718	0.416091283742684	0.152293579446689
1	Deaths	138	North Africa and Middle East	1	Male	27	Age-standardized	338	Diphtheria	3	Rate	1994	0.187855403750102	0.34021713022084	0.103554778251995
1	Deaths	138	North Africa and Middle East	2	Female	27	Age-standardized	338	Diphtheria	3	Rate	1994	0.211635053838571	0.360863885522888	0.114382633025151
1	Deaths	138	North Africa and Middle East	3	Both	27	Age-standardized	338	Diphtheria	3	Rate	1994	0.199415001881852	0.321647246931089	0.1241701622045
1	Deaths	138	North Africa and Middle East	1	Male	34	2-4 years	338	Diphtheria	1	Number	1994	141.280127137909	439.032353219128	27.1158477885727
1	Deaths	138	North Africa and Middle East	2	Female	34	2-4 years	338	Diphtheria	1	Number	1994	148.229228702144	405.962292058361	27.8207882877004
1	Deaths	138	North Africa and Middle East	3	Both	34	2-4 years	338	Diphtheria	1	Number	1994	289.509355840053	676.281858379824	87.550825936421
1	Deaths	138	North Africa and Middle East	1	Male	34	2-4 years	338	Diphtheria	2	Percent	1994	0.00324739953670757	0.0100551159060558	0.000630114210816068
1	Deaths	138	North Africa and Middle East	2	Female	34	2-4 years	338	Diphtheria	2	Percent	1994	0.00345121932416429	0.00950661647963845	0.000620815201913493
1	Deaths	138	North Africa and Middle East	3	Both	34	2-4 years	338	Diphtheria	2	Percent	1994	0.00334990039986208	0.00785570677093288	0.00103179240202734
1	Deaths	138	North Africa and Middle East	1	Male	34	2-4 years	338	Diphtheria	3	Rate	1994	0.912194131301214	2.83467140192281	0.175077116074848
1	Deaths	138	North Africa and Middle East	2	Female	34	2-4 years	338	Diphtheria	3	Rate	1994	1.00595575475094	2.7550578754518	0.188805422012662
1	Deaths	138	North Africa and Middle East	3	Both	34	2-4 years	338	Diphtheria	3	Rate	1994	0.957907260356744	2.23763166585706	0.289681732638239
1	Deaths	138	North Africa and Middle East	1	Male	238	12-23 months	338	Diphtheria	1	Number	1994	67.0970578895196	190.762113907058	14.7137999094917
1	Deaths	138	North Africa and Middle East	2	Female	238	12-23 months	338	Diphtheria	1	Number	1994	80.8079594324764	236.258004981287	15.5254780120126
1	Deaths	138	North Africa and Middle East	3	Both	238	12-23 months	338	Diphtheria	1	Number	1994	147.905017321996	330.387889496999	49.2372160599919
1	Deaths	138	North Africa and Middle East	1	Male	238	12-23 months	338	Diphtheria	2	Percent	1994	0.00171120677551938	0.0047874870949741	0.000369025619864497
1	Deaths	138	North Africa and Middle East	2	Female	238	12-23 months	338	Diphtheria	2	Percent	1994	0.00197850437430618	0.00566771078554884	0.000404868036039502
1	Deaths	138	North Africa and Middle East	3	Both	238	12-23 months	338	Diphtheria	2	Percent	1994	0.00184829727129785	0.00412266900255337	0.00060859715197887
1	Deaths	138	North Africa and Middle East	1	Male	238	12-23 months	338	Diphtheria	3	Rate	1994	1.27101640081453	3.61359772032257	0.278722817236796
1	Deaths	138	North Africa and Middle East	2	Female	238	12-23 months	338	Diphtheria	3	Rate	1994	1.61177202942436	4.71233337446953	0.309666663766143
1	Deaths	138	North Africa and Middle East	3	Both	238	12-23 months	338	Diphtheria	3	Rate	1994	1.43700097112878	3.20995005208501	0.478374084767194
1	Deaths	138	North Africa and Middle East	1	Male	388	1-5 months	338	Diphtheria	1	Number	1994	47.9725689290635	159.050878177975	7.90852186726274
1	Deaths	138	North Africa and Middle East	2	Female	388	1-5 months	338	Diphtheria	1	Number	1994	33.6685240855683	102.935598911857	6.31713924536168
1	Deaths	138	North Africa and Middle East	3	Both	388	1-5 months	338	Diphtheria	1	Number	1994	81.6410930146317	214.78702216945	23.7184656427669
1	Deaths	138	North Africa and Middle East	1	Male	388	1-5 months	338	Diphtheria	2	Percent	1994	0.000500466363742063	0.00167623797714177	8.69927387264334e-05
1	Deaths	138	North Africa and Middle East	2	Female	388	1-5 months	338	Diphtheria	2	Percent	1994	0.000467181740617697	0.001482330365205	8.37245170052627e-05
1	Deaths	138	North Africa and Middle East	3	Both	388	1-5 months	338	Diphtheria	2	Percent	1994	0.000486269692344748	0.00127380310717471	0.000139170271236882
1	Deaths	138	North Africa and Middle East	1	Male	388	1-5 months	338	Diphtheria	3	Rate	1994	2.0774433628628	6.88766932029263	0.342477099516901
1	Deaths	138	North Africa and Middle East	2	Female	388	1-5 months	338	Diphtheria	3	Rate	1994	1.5397347734763	4.70746863362308	0.28889650583598
1	Deaths	138	North Africa and Middle East	3	Both	388	1-5 months	338	Diphtheria	3	Rate	1994	1.81591866086344	4.77744414321951	0.527562809087201
1	Deaths	138	North Africa and Middle East	1	Male	389	6-11 months	338	Diphtheria	1	Number	1994	50.8216950070545	143.45212514656	10.1909469276909
1	Deaths	138	North Africa and Middle East	2	Female	389	6-11 months	338	Diphtheria	1	Number	1994	78.1408934529737	215.797269769584	19.1740386801197
1	Deaths	138	North Africa and Middle East	3	Both	389	6-11 months	338	Diphtheria	1	Number	1994	128.962588460028	298.903852067265	42.7045398747497
1	Deaths	138	North Africa and Middle East	1	Male	389	6-11 months	338	Diphtheria	2	Percent	1994	0.0010869663653813	0.00314220089912016	0.000228463329681333
1	Deaths	138	North Africa and Middle East	2	Female	389	6-11 months	338	Diphtheria	2	Percent	1994	0.00132087079730575	0.00360321388338899	0.000315396013294244
1	Deaths	138	North Africa and Middle East	3	Both	389	6-11 months	338	Diphtheria	2	Percent	1994	0.00121767056719266	0.00289041126916982	0.000414716447417159
1	Deaths	138	North Africa and Middle East	1	Male	389	6-11 months	338	Diphtheria	3	Rate	1994	1.89699995909567	5.35457692816892	0.38039317465292
1	Deaths	138	North Africa and Middle East	2	Female	389	6-11 months	338	Diphtheria	3	Rate	1994	3.07906030907825	8.50326607226284	0.755532971992667
1	Deaths	138	North Africa and Middle East	3	Both	389	6-11 months	338	Diphtheria	3	Rate	1994	2.47202877285833	5.72956026590216	0.818585083958496
1	Deaths	159	South Asia	1	Male	6	5-9 years	338	Diphtheria	1	Number	1997	254.235523423598	509.390726152297	120.290964474233
1	Deaths	159	South Asia	2	Female	6	5-9 years	338	Diphtheria	1	Number	1997	306.026330024782	607.161518478943	140.549081011858
1	Deaths	159	South Asia	3	Both	6	5-9 years	338	Diphtheria	1	Number	1997	560.261853448381	955.553378477822	306.778409407076
1	Deaths	159	South Asia	1	Male	6	5-9 years	338	Diphtheria	2	Percent	1997	0.00169773734380623	0.00336951010114936	0.000817182579534503
1	Deaths	159	South Asia	2	Female	6	5-9 years	338	Diphtheria	2	Percent	1997	0.00207857064825356	0.00407585875249442	0.000963662486935186
1	Deaths	159	South Asia	3	Both	6	5-9 years	338	Diphtheria	2	Percent	1997	0.00188683758163671	0.003213036202059	0.00103135996259253
1	Deaths	159	South Asia	1	Male	6	5-9 years	338	Diphtheria	3	Rate	1997	0.305514347226336	0.612133871332644	0.144553424296018
1	Deaths	159	South Asia	2	Female	6	5-9 years	338	Diphtheria	3	Rate	1997	0.405929634228397	0.805371397597575	0.186431791805825
1	Deaths	159	South Asia	3	Both	6	5-9 years	338	Diphtheria	3	Rate	1997	0.353244423891828	0.602475254384578	0.19342341768667
1	Deaths	159	South Asia	1	Male	7	10-14 years	338	Diphtheria	1	Number	1997	78.8209823362364	148.737483397084	37.8265396366765
1	Deaths	159	South Asia	2	Female	7	10-14 years	338	Diphtheria	1	Number	1997	72.4995808456178	132.173600064096	37.1472090778399
1	Deaths	159	South Asia	3	Both	7	10-14 years	338	Diphtheria	1	Number	1997	151.320563181854	242.805150415228	89.4017003202248
1	Deaths	159	South Asia	1	Male	7	10-14 years	338	Diphtheria	2	Percent	1997	0.000914477618694321	0.00172146874500942	0.000431096198603882
1	Deaths	159	South Asia	2	Female	7	10-14 years	338	Diphtheria	2	Percent	1997	0.000938659194094651	0.00171342278296854	0.000483342866763938
1	Deaths	159	South Asia	3	Both	7	10-14 years	338	Diphtheria	2	Percent	1997	0.00092587026391433	0.00145397832724554	0.000558629863072951
1	Deaths	159	South Asia	1	Male	7	10-14 years	338	Diphtheria	3	Rate	1997	0.0990377073861328	0.186887030856733	0.0475286358140815
1	Deaths	159	South Asia	2	Female	7	10-14 years	338	Diphtheria	3	Rate	1997	0.102359911668389	0.186611810298097	0.0524469934251313
1	Deaths	159	South Asia	3	Both	7	10-14 years	338	Diphtheria	3	Rate	1997	0.100602082684052	0.161423558732273	0.0594367153980343
1	Deaths	159	South Asia	1	Male	8	15-19 years	338	Diphtheria	1	Number	1997	27.5036001623774	55.6577492186658	13.7609510865735
1	Deaths	159	South Asia	2	Female	8	15-19 years	338	Diphtheria	1	Number	1997	27.4444626284081	47.3020851967696	14.2645625534569
1	Deaths	159	South Asia	3	Both	8	15-19 years	338	Diphtheria	1	Number	1997	54.9480627907856	87.5014651708772	31.7008799496852
1	Deaths	159	South Asia	1	Male	8	15-19 years	338	Diphtheria	2	Percent	1997	0.00029913160741639	0.000596494876277403	0.000151179663542943
1	Deaths	159	South Asia	2	Female	8	15-19 years	338	Diphtheria	2	Percent	1997	0.000243675637665462	0.000421462594350358	0.000128216205720713
1	Deaths	159	South Asia	3	Both	8	15-19 years	338	Diphtheria	2	Percent	1997	0.00026861620338651	0.000428740747275246	0.000156280413295376
1	Deaths	159	South Asia	1	Male	8	15-19 years	338	Diphtheria	3	Rate	1997	0.0416958534082712	0.0843779482960318	0.0208617997599105
1	Deaths	159	South Asia	2	Female	8	15-19 years	338	Diphtheria	3	Rate	1997	0.0447062442821995	0.077053743208484	0.0232365642107146
1	Deaths	159	South Asia	3	Both	8	15-19 years	338	Diphtheria	3	Rate	1997	0.0431469874354461	0.0687089667325648	0.0248925512458835
1	Deaths	159	South Asia	1	Male	9	20-24 years	338	Diphtheria	1	Number	1997	16.3434719406031	30.418489316475	8.8855556266623
1	Deaths	159	South Asia	2	Female	9	20-24 years	338	Diphtheria	1	Number	1997	13.8010603802884	23.320196023911	7.61467532383909
1	Deaths	159	South Asia	3	Both	9	20-24 years	338	Diphtheria	1	Number	1997	30.1445323208915	49.0282245449023	18.2093712863747
1	Deaths	159	South Asia	1	Male	9	20-24 years	338	Diphtheria	2	Percent	1997	0.000140596045374262	0.000261335327421617	7.5142542179663e-05
1	Deaths	159	South Asia	2	Female	9	20-24 years	338	Diphtheria	2	Percent	1997	9.90675653220211e-05	0.000166946347532479	5.61245922598238e-05
1	Deaths	159	South Asia	3	Both	9	20-24 years	338	Diphtheria	2	Percent	1997	0.000117940111210238	0.000191477011184336	7.12004635294418e-05
1	Deaths	159	South Asia	1	Male	9	20-24 years	338	Diphtheria	3	Rate	1997	0.0293095095625289	0.0545508938822215	0.0159348808230297
1	Deaths	159	South Asia	2	Female	9	20-24 years	338	Diphtheria	3	Rate	1997	0.0252079966223591	0.0425949460697322	0.0139084030179199
1	Deaths	159	South Asia	3	Both	9	20-24 years	338	Diphtheria	3	Rate	1997	0.0272775501773736	0.0443652547299351	0.0164775168403682
1	Deaths	159	South Asia	1	Male	10	25-29 years	338	Diphtheria	1	Number	1997	11.8213971532793	21.6607290502258	6.24556561942083
1	Deaths	159	South Asia	2	Female	10	25-29 years	338	Diphtheria	1	Number	1997	9.75213946228914	17.169706760571	4.84563964141159
1	Deaths	159	South Asia	3	Both	10	25-29 years	338	Diphtheria	1	Number	1997	21.5735366155685	33.4436372805883	12.9728473768313
1	Deaths	159	South Asia	1	Male	10	25-29 years	338	Diphtheria	2	Percent	1997	9.14681384473969e-05	0.000167194515103814	4.846534963572e-05
1	Deaths	159	South Asia	2	Female	10	25-29 years	338	Diphtheria	2	Percent	1997	7.72495435854788e-05	0.000138021297234842	3.84152689766214e-05
1	Deaths	159	South Asia	3	Both	10	25-29 years	338	Diphtheria	2	Percent	1997	8.44378641050353e-05	0.000130785763245463	5.13930456310913e-05
1	Deaths	159	South Asia	1	Male	10	25-29 years	338	Diphtheria	3	Rate	1997	0.0230952719345488	0.0423182151169645	0.0122018602788909
1	Deaths	159	South Asia	2	Female	10	25-29 years	338	Diphtheria	3	Rate	1997	0.0195731081211075	0.0344605948399226	0.00972547910989481
1	Deaths	159	South Asia	3	Both	10	25-29 years	338	Diphtheria	3	Rate	1997	0.0213579219748512	0.0331093880582643	0.0128431914990733
1	Deaths	159	South Asia	1	Male	11	30-34 years	338	Diphtheria	1	Number	1997	17.5717924194011	29.7305096955642	9.62936326139273
1	Deaths	159	South Asia	2	Female	11	30-34 years	338	Diphtheria	1	Number	1997	12.9913600992559	24.6136082006421	6.84156296453241
1	Deaths	159	South Asia	3	Both	11	30-34 years	338	Diphtheria	1	Number	1997	30.5631525186569	47.671215233007	18.6167591311277
1	Deaths	159	South Asia	1	Male	11	30-34 years	338	Diphtheria	2	Percent	1997	0.000123903029808996	0.000209190614895707	6.77538846201605e-05
1	Deaths	159	South Asia	2	Female	11	30-34 years	338	Diphtheria	2	Percent	1997	0.000110108924810341	0.000207117532406274	5.77970669231901e-05
1	Deaths	159	South Asia	3	Both	11	30-34 years	338	Diphtheria	2	Percent	1997	0.000117668379891037	0.000183937655917142	7.11675023743926e-05
1	Deaths	159	South Asia	1	Male	11	30-34 years	338	Diphtheria	3	Rate	1997	0.0384549694771792	0.0650637007082782	0.0210733692649751
1	Deaths	159	South Asia	2	Female	11	30-34 years	338	Diphtheria	3	Rate	1997	0.0297687979976193	0.0564003710865831	0.0156769656389421
1	Deaths	159	South Asia	3	Both	11	30-34 years	338	Diphtheria	3	Rate	1997	0.0342117207433328	0.0533621098821979	0.0208391907265206
1	Deaths	159	South Asia	1	Male	12	35-39 years	338	Diphtheria	1	Number	1997	17.1217412387594	30.8279543080946	8.78987063094905
1	Deaths	159	South Asia	2	Female	12	35-39 years	338	Diphtheria	1	Number	1997	12.8806344774352	23.4710637029956	6.45112814088609
1	Deaths	159	South Asia	3	Both	12	35-39 years	338	Diphtheria	1	Number	1997	30.0023757161946	48.1462696871825	18.4793522742281
1	Deaths	159	South Asia	1	Male	12	35-39 years	338	Diphtheria	2	Percent	1997	0.000110786674160377	0.000199978731061596	5.75328128225858e-05
1	Deaths	159	South Asia	2	Female	12	35-39 years	338	Diphtheria	2	Percent	1997	0.00011990906706916	0.000217737139351102	6.03214523509181e-05
1	Deaths	159	South Asia	3	Both	12	35-39 years	338	Diphtheria	2	Percent	1997	0.00011454322877841	0.000182825888737901	7.08849151370435e-05
1	Deaths	159	South Asia	1	Male	12	35-39 years	338	Diphtheria	3	Rate	1997	0.042599751092527	0.0767014967638758	0.0218696390625439
1	Deaths	159	South Asia	2	Female	12	35-39 years	338	Diphtheria	3	Rate	1997	0.0349898631151956	0.0637584513072358	0.0175242990540275
1	Deaths	159	South Asia	3	Both	12	35-39 years	338	Diphtheria	3	Rate	1997	0.0389618016285165	0.0625238956557867	0.0239977281913485
1	Deaths	159	South Asia	1	Male	13	40-44 years	338	Diphtheria	1	Number	1997	27.9314232693648	49.3145714340123	14.9313261694523
1	Deaths	159	South Asia	2	Female	13	40-44 years	338	Diphtheria	1	Number	1997	19.4770351471362	34.5731273887004	9.78646805979735
1	Deaths	159	South Asia	3	Both	13	40-44 years	338	Diphtheria	1	Number	1997	47.408458416501	73.5702311822458	29.7369087251562
1	Deaths	159	South Asia	1	Male	13	40-44 years	338	Diphtheria	2	Percent	1997	0.00014526681738674	0.000256873066100926	7.62054439477686e-05
1	Deaths	159	South Asia	2	Female	13	40-44 years	338	Diphtheria	2	Percent	1997	0.000165630339646963	0.000294023122869518	8.16687593523625e-05
1	Deaths	159	South Asia	3	Both	13	40-44 years	338	Diphtheria	2	Percent	1997	0.000153004003344967	0.000234774966396059	9.71793079962953e-05
1	Deaths	159	South Asia	1	Male	13	40-44 years	338	Diphtheria	3	Rate	1997	0.0816148462875204	0.144095813826152	0.0436289221081425
1	Deaths	159	South Asia	2	Female	13	40-44 years	338	Diphtheria	3	Rate	1997	0.0643846774600682	0.114287397383201	0.032350847279544
1	Deaths	159	South Asia	3	Both	13	40-44 years	338	Diphtheria	3	Rate	1997	0.0735305564507063	0.114107486674883	0.0461219689211313
1	Deaths	159	South Asia	1	Male	14	45-49 years	338	Diphtheria	1	Number	1997	42.8600436476226	76.8956448159359	22.3545855347579
1	Deaths	159	South Asia	2	Female	14	45-49 years	338	Diphtheria	1	Number	1997	29.6871871572994	54.9573485309777	15.0507812298653
1	Deaths	159	South Asia	3	Both	14	45-49 years	338	Diphtheria	1	Number	1997	72.5472308049219	115.597070302809	43.5672318821364
1	Deaths	159	South Asia	1	Male	14	45-49 years	338	Diphtheria	2	Percent	1997	0.000193734454027325	0.000344117888400472	9.94618260218605e-05
1	Deaths	159	South Asia	2	Female	14	45-49 years	338	Diphtheria	2	Percent	1997	0.000225552346097598	0.000411791424546904	0.00011642887547896
1	Deaths	159	South Asia	3	Both	14	45-49 years	338	Diphtheria	2	Percent	1997	0.000205585312801021	0.000327043413927293	0.000125316325507663
1	Deaths	159	South Asia	1	Male	14	45-49 years	338	Diphtheria	3	Rate	1997	0.154841770665034	0.277803212185704	0.0807610844996623
1	Deaths	159	South Asia	2	Female	14	45-49 years	338	Diphtheria	3	Rate	1997	0.121255572304213	0.224470062223706	0.0614740319445894
1	Deaths	159	South Asia	3	Both	14	45-49 years	338	Diphtheria	3	Rate	1997	0.139077814744082	0.221607189553015	0.0835212500516993
1	Deaths	159	South Asia	1	Male	15	50-54 years	338	Diphtheria	1	Number	1997	32.2858199444195	56.2988183801886	16.499561803997
1	Deaths	159	South Asia	2	Female	15	50-54 years	338	Diphtheria	1	Number	1997	23.8093590167871	43.4078144403972	12.108064186366
1	Deaths	159	South Asia	3	Both	15	50-54 years	338	Diphtheria	1	Number	1997	56.0951789612066	85.1013931103593	33.9237479162654
1	Deaths	159	South Asia	1	Male	15	50-54 years	338	Diphtheria	2	Percent	1997	0.000117405882004863	0.000204976121116509	6.0192629909947e-05
1	Deaths	159	South Asia	2	Female	15	50-54 years	338	Diphtheria	2	Percent	1997	0.000136903242783351	0.000247592829388871	7.02698182785825e-05
1	Deaths	159	South Asia	3	Both	15	50-54 years	338	Diphtheria	2	Percent	1997	0.000124966018099522	0.000189758561223376	7.60714880905857e-05
1	Deaths	159	South Asia	1	Male	15	50-54 years	338	Diphtheria	3	Rate	1997	0.150711162519619	0.26280454952564	0.0770204425604033
1	Deaths	159	South Asia	2	Female	15	50-54 years	338	Diphtheria	3	Rate	1997	0.126177077141839	0.230038580515457	0.0641663703673947
1	Deaths	159	South Asia	3	Both	15	50-54 years	338	Diphtheria	3	Rate	1997	0.139221240667775	0.211211047915078	0.0841945129771226
1	Deaths	159	South Asia	1	Male	16	55-59 years	338	Diphtheria	1	Number	1997	19.3083886090356	35.6232884084277	9.97762516905602
1	Deaths	159	South Asia	2	Female	16	55-59 years	338	Diphtheria	1	Number	1997	14.5314030445809	26.3176279529736	6.84236477421033
1	Deaths	159	South Asia	3	Both	16	55-59 years	338	Diphtheria	1	Number	1997	33.8397916536164	55.5484501239472	19.7069818847907
1	Deaths	159	South Asia	1	Male	16	55-59 years	338	Diphtheria	2	Percent	1997	5.95573988741032e-05	0.000109095884273188	3.0948223495705e-05
1	Deaths	159	South Asia	2	Female	16	55-59 years	338	Diphtheria	2	Percent	1997	6.5928578621825e-05	0.000119617416751321	3.13349041356257e-05
1	Deaths	159	South Asia	3	Both	16	55-59 years	338	Diphtheria	2	Percent	1997	6.21409282136856e-05	0.000100754658655753	3.61815746254393e-05
1	Deaths	159	South Asia	1	Male	16	55-59 years	338	Diphtheria	3	Rate	1997	0.108802012211701	0.200735832436111	0.0562235263371171
1	Deaths	159	South Asia	2	Female	16	55-59 years	338	Diphtheria	3	Rate	1997	0.0884688545666676	0.160224748619822	0.0416571044271908
1	Deaths	159	South Asia	3	Both	16	55-59 years	338	Diphtheria	3	Rate	1997	0.099028421502328	0.16255641846091	0.0576703109936917
1	Deaths	159	South Asia	1	Male	22	All ages	338	Diphtheria	1	Number	1997	1328.08008988324	1881.90577584976	935.698315389885
1	Deaths	159	South Asia	2	Female	22	All ages	338	Diphtheria	1	Number	1997	1561.16301850152	2219.4196139529	1049.9483745468
1	Deaths	159	South Asia	3	Both	22	All ages	338	Diphtheria	1	Number	1997	2889.24310838476	3877.94294669232	2093.46998044159
1	Deaths	159	South Asia	1	Male	22	All ages	338	Diphtheria	2	Percent	1997	0.000229841672541693	0.000325660888615149	0.000161962287273714
1	Deaths	159	South Asia	2	Female	22	All ages	338	Diphtheria	2	Percent	1997	0.000324072648889744	0.000468006263477521	0.000221370361655629
1	Deaths	159	South Asia	3	Both	22	All ages	338	Diphtheria	2	Percent	1997	0.000272639901434917	0.000364881920359908	0.000197686442819755
1	Deaths	159	South Asia	1	Male	22	All ages	338	Diphtheria	3	Rate	1997	0.204379669516798	0.289608498357763	0.143995617375472
1	Deaths	159	South Asia	2	Female	22	All ages	338	Diphtheria	3	Rate	1997	0.259561443700549	0.369004231043006	0.174566084821813
1	Deaths	159	South Asia	3	Both	22	All ages	338	Diphtheria	3	Rate	1997	0.230904460477154	0.309920034513043	0.167307332136971
1	Deaths	159	South Asia	1	Male	27	Age-standardized	338	Diphtheria	3	Rate	1997	0.16877872807689	0.23373318448856	0.120817003271519
1	Deaths	159	South Asia	2	Female	27	Age-standardized	338	Diphtheria	3	Rate	1997	0.209821730634606	0.294836854313826	0.145002871306519
1	Deaths	159	South Asia	3	Both	27	Age-standardized	338	Diphtheria	3	Rate	1997	0.188470180017343	0.249053353024539	0.137560979221777
1	Deaths	159	South Asia	1	Male	34	2-4 years	338	Diphtheria	1	Number	1997	398.093900693874	782.725305190997	178.199818467047
1	Deaths	159	South Asia	2	Female	34	2-4 years	338	Diphtheria	1	Number	1997	552.501455888895	1163.72975398697	222.518140231694
1	Deaths	159	South Asia	3	Both	34	2-4 years	338	Diphtheria	1	Number	1997	950.595356582769	1776.42667255948	481.942726645624
1	Deaths	159	South Asia	1	Male	34	2-4 years	338	Diphtheria	2	Percent	1997	0.00197785907547717	0.0039574291010898	0.000877644545111808
1	Deaths	159	South Asia	2	Female	34	2-4 years	338	Diphtheria	2	Percent	1997	0.00230274220140848	0.00484987904369278	0.000957302604017295
1	Deaths	159	South Asia	3	Both	34	2-4 years	338	Diphtheria	2	Percent	1997	0.00215486989819973	0.00386606263594135	0.0010946865527627
1	Deaths	159	South Asia	1	Male	34	2-4 years	338	Diphtheria	3	Rate	1997	0.782964207417842	1.53945060986007	0.350480324830061
1	Deaths	159	South Asia	2	Female	34	2-4 years	338	Diphtheria	3	Rate	1997	1.17886438318658	2.48303338209774	0.474783744614805
1	Deaths	159	South Asia	3	Both	34	2-4 years	338	Diphtheria	3	Rate	1997	0.972857061366172	1.81802827084211	0.493229197412389
1	Deaths	159	South Asia	1	Male	238	12-23 months	338	Diphtheria	1	Number	1997	166.393519424657	336.112140324986	71.2866887631046
1	Deaths	159	South Asia	2	Female	238	12-23 months	338	Diphtheria	1	Number	1997	249.179122458845	492.9338105109	105.442144854235
1	Deaths	159	South Asia	3	Both	238	12-23 months	338	Diphtheria	1	Number	1997	415.572641883502	721.018831612905	207.319390648221
1	Deaths	159	South Asia	1	Male	238	12-23 months	338	Diphtheria	2	Percent	1997	0.00125973152916881	0.00249327422028096	0.000548706172695324
1	Deaths	159	South Asia	2	Female	238	12-23 months	338	Diphtheria	2	Percent	1997	0.00139189883645709	0.00272064414141044	0.0006033054115094
1	Deaths	159	South Asia	3	Both	238	12-23 months	338	Diphtheria	2	Percent	1997	0.00133583857104197	0.0022794867251695	0.000683756250993581
1	Deaths	159	South Asia	1	Male	238	12-23 months	338	Diphtheria	3	Rate	1997	0.964161580352833	1.9475903479417	0.413068289760391
1	Deaths	159	South Asia	2	Female	238	12-23 months	338	Diphtheria	3	Rate	1997	1.55762325693065	3.0813382750637	0.659120778117088
1	Deaths	159	South Asia	3	Both	238	12-23 months	338	Diphtheria	3	Rate	1997	1.24964561729115	2.16813604193424	0.623418728260864
1	Deaths	159	South Asia	1	Male	388	1-5 months	338	Diphtheria	1	Number	1997	70.2318448581701	135.19683574499	33.2058255857134
1	Deaths	159	South Asia	2	Female	388	1-5 months	338	Diphtheria	1	Number	1997	58.6351984862475	120.088057600105	26.0408408268733
1	Deaths	159	South Asia	3	Both	388	1-5 months	338	Diphtheria	1	Number	1997	128.867043344418	208.721043042177	70.0433670342426
1	Deaths	159	South Asia	1	Male	388	1-5 months	338	Diphtheria	2	Percent	1997	0.000230169694554151	0.000450585396936267	0.000111650394601871
1	Deaths	159	South Asia	2	Female	388	1-5 months	338	Diphtheria	2	Percent	1997	0.00021465533126726	0.000450341764607022	9.59717396939896e-05
1	Deaths	159	South Asia	3	Both	388	1-5 months	338	Diphtheria	2	Percent	1997	0.000222831276882585	0.000354145508158748	0.000123628762700991
1	Deaths	159	South Asia	1	Male	388	1-5 months	338	Diphtheria	3	Rate	1997	0.929200838240274	1.78871868388722	0.43932892594542
1	Deaths	159	South Asia	2	Female	388	1-5 months	338	Diphtheria	3	Rate	1997	0.838027344654302	1.71632532392488	0.372181509640977
1	Deaths	159	South Asia	3	Both	388	1-5 months	338	Diphtheria	3	Rate	1997	0.885372695612804	1.43400444142628	0.481228427932196
1	Deaths	159	South Asia	1	Male	389	6-11 months	338	Diphtheria	1	Number	1997	147.556640761842	318.595225894143	63.5639382491805
1	Deaths	159	South Asia	2	Female	389	6-11 months	338	Diphtheria	1	Number	1997	157.94668938365	301.425080032656	67.5219898187435
1	Deaths	159	South Asia	3	Both	389	6-11 months	338	Diphtheria	1	Number	1997	305.503330145492	524.627186654946	161.061778255741
1	Deaths	159	South Asia	1	Male	389	6-11 months	338	Diphtheria	2	Percent	1997	0.000904706731505084	0.00194624585714087	0.000406587981651815
1	Deaths	159	South Asia	2	Female	389	6-11 months	338	Diphtheria	2	Percent	1997	0.000842802895851504	0.0015262138602159	0.000377602803409498
1	Deaths	159	South Asia	3	Both	389	6-11 months	338	Diphtheria	2	Percent	1997	0.000871620499484595	0.00146675117713001	0.000462174869708093
1	Deaths	159	South Asia	1	Male	389	6-11 months	338	Diphtheria	3	Rate	1997	1.68892333634204	3.6466194207298	0.727548540713373
1	Deaths	159	South Asia	2	Female	389	6-11 months	338	Diphtheria	3	Rate	1997	1.94970773786012	3.72081753165009	0.833497343559669
1	Deaths	159	South Asia	3	Both	389	6-11 months	338	Diphtheria	3	Rate	1997	1.81439278349319	3.11577546810291	0.956550385308814
1	Deaths	159	South Asia	1	Male	6	5-9 years	338	Diphtheria	1	Number	1999	222.347483625376	416.931351610114	104.680751646748
1	Deaths	159	South Asia	2	Female	6	5-9 years	338	Diphtheria	1	Number	1999	296.272200175599	619.818943699305	122.926719079059
1	Deaths	159	South Asia	3	Both	6	5-9 years	338	Diphtheria	1	Number	1999	518.619683800975	908.830834148418	277.117975733893
1	Deaths	159	South Asia	1	Male	6	5-9 years	338	Diphtheria	2	Percent	1999	0.00163508037297936	0.00312012850027637	0.000772310857023688
1	Deaths	159	South Asia	2	Female	6	5-9 years	338	Diphtheria	2	Percent	1999	0.00217648075076195	0.00463479918438015	0.000926900127223279
1	Deaths	159	South Asia	3	Both	6	5-9 years	338	Diphtheria	2	Percent	1999	0.00190588843361953	0.00337996234517089	0.00103367832988084
1	Deaths	159	South Asia	1	Male	6	5-9 years	338	Diphtheria	3	Rate	1999	0.263311674486868	0.493744703328872	0.123966610969567
1	Deaths	159	South Asia	2	Female	6	5-9 years	338	Diphtheria	3	Rate	1999	0.386761695772463	0.809128313743098	0.160471844130443
1	Deaths	159	South Asia	3	Both	6	5-9 years	338	Diphtheria	3	Rate	1999	0.322032032221657	0.564329989023006	0.172073809919225
1	Deaths	159	South Asia	1	Male	7	10-14 years	338	Diphtheria	1	Number	1999	92.7289263555666	179.237257815882	43.2083365397141
1	Deaths	159	South Asia	2	Female	7	10-14 years	338	Diphtheria	1	Number	1999	88.2540984311527	157.015348549494	42.5304154178437
1	Deaths	159	South Asia	3	Both	7	10-14 years	338	Diphtheria	1	Number	1999	180.983024786719	310.251333861529	104.829891309075
1	Deaths	159	South Asia	1	Male	7	10-14 years	338	Diphtheria	2	Percent	1999	0.00104827279343254	0.00200706618970693	0.000496343893494878
1	Deaths	159	South Asia	2	Female	7	10-14 years	338	Diphtheria	2	Percent	1999	0.00109556343672057	0.00194648735222122	0.000519609310008809
1	Deaths	159	South Asia	3	Both	7	10-14 years	338	Diphtheria	2	Percent	1999	0.00107085118887168	0.00183399013162607	0.000614039541660448
1	Deaths	159	South Asia	1	Male	7	10-14 years	338	Diphtheria	3	Rate	1999	0.113192689678153	0.218792000512559	0.0527437124710702
1	Deaths	159	South Asia	2	Female	7	10-14 years	338	Diphtheria	3	Rate	1999	0.121703881843252	0.216526798949194	0.0586501561374578
1	Deaths	159	South Asia	3	Both	7	10-14 years	338	Diphtheria	3	Rate	1999	0.117189101455742	0.200892183581992	0.0678788564987838
1	Deaths	159	South Asia	1	Male	8	15-19 years	338	Diphtheria	1	Number	1999	35.2176728556625	70.1151995163047	16.7740667819963
1	Deaths	159	South Asia	2	Female	8	15-19 years	338	Diphtheria	1	Number	1999	31.2389090279654	53.3320856812945	16.4940939015588
1	Deaths	159	South Asia	3	Both	8	15-19 years	338	Diphtheria	1	Number	1999	66.4565818836278	106.782696698034	38.1898439084643
1	Deaths	159	South Asia	1	Male	8	15-19 years	338	Diphtheria	2	Percent	1999	0.00032298622839668	0.000645121010419085	0.000154204063076327
1	Deaths	159	South Asia	2	Female	8	15-19 years	338	Diphtheria	2	Percent	1999	0.000259993815379253	0.000446250620647516	0.000137892543645871
1	Deaths	159	South Asia	3	Both	8	15-19 years	338	Diphtheria	2	Percent	1999	0.000289949527274342	0.000459418441475023	0.000166885968862622
1	Deaths	159	South Asia	1	Male	8	15-19 years	338	Diphtheria	3	Rate	1999	0.0499588950440042	0.0994636388378306	0.0237952645325948
1	Deaths	159	South Asia	2	Female	8	15-19 years	338	Diphtheria	3	Rate	1999	0.0482728146802139	0.082412925697812	0.0254879687864648
1	Deaths	159	South Asia	3	Both	8	15-19 years	338	Diphtheria	3	Rate	1999	0.0491518946079459	0.0789774572403497	0.0282455571694875
1	Deaths	159	South Asia	1	Male	9	20-24 years	338	Diphtheria	1	Number	1999	18.0512578809024	33.7016050231365	9.41243510383726
1	Deaths	159	South Asia	2	Female	9	20-24 years	338	Diphtheria	1	Number	1999	16.1350573111796	29.0197316557568	8.55655376639052
1	Deaths	159	South Asia	3	Both	9	20-24 years	338	Diphtheria	1	Number	1999	34.186315192082	55.545652487952	21.0976711079095
1	Deaths	159	South Asia	1	Male	9	20-24 years	338	Diphtheria	2	Percent	1999	0.000144955292198002	0.000264221770169018	7.5774660500368e-05
1	Deaths	159	South Asia	2	Female	9	20-24 years	338	Diphtheria	2	Percent	1999	0.00011003532029319	0.000193880168173962	5.97182548136469e-05
1	Deaths	159	South Asia	3	Both	9	20-24 years	338	Diphtheria	2	Percent	1999	0.000126081642176429	0.000205187985468623	7.69906082751784e-05
1	Deaths	159	South Asia	1	Male	9	20-24 years	338	Diphtheria	3	Rate	1999	0.0310728764122297	0.0580128994160351	0.0162022743594557
1	Deaths	159	South Asia	2	Female	9	20-24 years	338	Diphtheria	3	Rate	1999	0.0281842818758126	0.0506908826645188	0.0149463567799293
1	Deaths	159	South Asia	3	Both	9	20-24 years	338	Diphtheria	3	Rate	1999	0.0296391585321401	0.0481574685838877	0.0182914483503947
1	Deaths	159	South Asia	1	Male	10	25-29 years	338	Diphtheria	1	Number	1999	14.0826445414908	26.1031696073129	7.40040975493905
1	Deaths	159	South Asia	2	Female	10	25-29 years	338	Diphtheria	1	Number	1999	11.1212905109107	19.557143129524	5.90304881366755
1	Deaths	159	South Asia	3	Both	10	25-29 years	338	Diphtheria	1	Number	1999	25.2039350524015	41.0963832645148	15.5572052708529
1	Deaths	159	South Asia	1	Male	10	25-29 years	338	Diphtheria	2	Percent	1999	9.90909977985419e-05	0.000184618667918232	5.2200064432027e-05
1	Deaths	159	South Asia	2	Female	10	25-29 years	338	Diphtheria	2	Percent	1999	8.28885933027839e-05	0.000146881361847297	4.24853959200968e-05
1	Deaths	159	South Asia	3	Both	10	25-29 years	338	Diphtheria	2	Percent	1999	9.12277819998443e-05	0.000150279019980074	5.55965877214282e-05
1	Deaths	159	South Asia	1	Male	10	25-29 years	338	Diphtheria	3	Rate	1999	0.0267713805572646	0.0496226319743649	0.0140683225544365
1	Deaths	159	South Asia	2	Female	10	25-29 years	338	Diphtheria	3	Rate	1999	0.0214188129090602	0.0376656638288539	0.0113688513045273
1	Deaths	159	South Asia	3	Both	10	25-29 years	338	Diphtheria	3	Rate	1999	0.0241125164679303	0.0393167660596543	0.0148835238429434
1	Deaths	159	South Asia	1	Male	11	30-34 years	338	Diphtheria	1	Number	1999	19.6352284035514	34.3043709161527	11.0164650234582
1	Deaths	159	South Asia	2	Female	11	30-34 years	338	Diphtheria	1	Number	1999	14.5687370999908	25.7766560875926	7.40499944423562
1	Deaths	159	South Asia	3	Both	11	30-34 years	338	Diphtheria	1	Number	1999	34.2039655035422	52.1988746097606	20.9892634622693
1	Deaths	159	South Asia	1	Male	11	30-34 years	338	Diphtheria	2	Percent	1999	0.000126662398770857	0.000217152800818959	7.16031898806692e-05
1	Deaths	159	South Asia	2	Female	11	30-34 years	338	Diphtheria	2	Percent	1999	0.00011735769541884	0.000208992446542609	5.99968747865847e-05
1	Deaths	159	South Asia	3	Both	11	30-34 years	338	Diphtheria	2	Percent	1999	0.000122491372103311	0.000187599610227896	7.574483657943e-05
1	Deaths	159	South Asia	1	Male	11	30-34 years	338	Diphtheria	3	Rate	1999	0.0409341540419647	0.0715153587487937	0.0229663575589774
1	Deaths	159	South Asia	2	Female	11	30-34 years	338	Diphtheria	3	Rate	1999	0.0314743316523488	0.0556879444677426	0.0159977770752331
1	Deaths	159	South Asia	3	Both	11	30-34 years	338	Diphtheria	3	Rate	1999	0.0362885562907424	0.0553801809732714	0.0222684726007253
1	Deaths	159	South Asia	1	Male	12	35-39 years	338	Diphtheria	1	Number	1999	22.3422017234943	42.5559400108244	11.0002663532993
1	Deaths	159	South Asia	2	Female	12	35-39 years	338	Diphtheria	1	Number	1999	14.4015696633074	27.1654310821853	7.40407308637162
1	Deaths	159	South Asia	3	Both	12	35-39 years	338	Diphtheria	1	Number	1999	36.7437713868017	58.416584583234	21.7420660678104
1	Deaths	159	South Asia	1	Male	12	35-39 years	338	Diphtheria	2	Percent	1999	0.000122458544901736	0.000234209213820341	5.97596606895238e-05
1	Deaths	159	South Asia	2	Female	12	35-39 years	338	Diphtheria	2	Percent	1999	0.00012497312381759	0.000236542364030001	6.50338634885793e-05
1	Deaths	159	South Asia	3	Both	12	35-39 years	338	Diphtheria	2	Percent	1999	0.000123432269556543	0.000201021583925891	7.35181751797469e-05
1	Deaths	159	South Asia	1	Male	12	35-39 years	338	Diphtheria	3	Rate	1999	0.0526846061645613	0.100350134117504	0.0259394623547516
1	Deaths	159	South Asia	2	Female	12	35-39 years	338	Diphtheria	3	Rate	1999	0.0366551524613792	0.0691419783590386	0.0188449894116484
1	Deaths	159	South Asia	3	Both	12	35-39 years	338	Diphtheria	3	Rate	1999	0.0449757763325888	0.0715041255474669	0.0266131173683891
1	Deaths	159	South Asia	1	Male	13	40-44 years	338	Diphtheria	1	Number	1999	26.5087449891654	48.0491559923304	14.3008764203462
1	Deaths	159	South Asia	2	Female	13	40-44 years	338	Diphtheria	1	Number	1999	20.9419871448976	39.4423626643296	10.8480966087614
1	Deaths	159	South Asia	3	Both	13	40-44 years	338	Diphtheria	1	Number	1999	47.450732134063	72.7630588995135	30.0020005905349
1	Deaths	159	South Asia	1	Male	13	40-44 years	338	Diphtheria	2	Percent	1999	0.000132885362175032	0.000242035791930281	7.17102433756743e-05
1	Deaths	159	South Asia	2	Female	13	40-44 years	338	Diphtheria	2	Percent	1999	0.000174673023822169	0.00032795120831336	9.03291002396139e-05
1	Deaths	159	South Asia	3	Both	13	40-44 years	338	Diphtheria	2	Percent	1999	0.000148609405230274	0.000227160655873053	9.25674871537932e-05
1	Deaths	159	South Asia	1	Male	13	40-44 years	338	Diphtheria	3	Rate	1999	0.0736343187670754	0.133467912957564	0.0397240719398343
1	Deaths	159	South Asia	2	Female	13	40-44 years	338	Diphtheria	3	Rate	1999	0.0659961814934764	0.124297914372506	0.034186486110274
1	Deaths	159	South Asia	3	Both	13	40-44 years	338	Diphtheria	3	Rate	1999	0.0700559221377452	0.107426860651307	0.0442947394659542
1	Deaths	159	South Asia	1	Male	14	45-49 years	338	Diphtheria	1	Number	1999	44.0101890967014	74.9225287850037	23.1794033334893
1	Deaths	159	South Asia	2	Female	14	45-49 years	338	Diphtheria	1	Number	1999	31.4663389147393	59.1360266141298	14.6405642211546
1	Deaths	159	South Asia	3	Both	14	45-49 years	338	Diphtheria	1	Number	1999	75.4765280114408	114.442786034376	46.1463383842541
1	Deaths	159	South Asia	1	Male	14	45-49 years	338	Diphtheria	2	Percent	1999	0.000192059251148056	0.000328873967640134	9.78612195426884e-05
1	Deaths	159	South Asia	2	Female	14	45-49 years	338	Diphtheria	2	Percent	1999	0.000231877987016259	0.000430490479082866	0.00010794499761557
1	Deaths	159	South Asia	3	Both	14	45-49 years	338	Diphtheria	2	Percent	1999	0.000206840985555249	0.000308984263275309	0.000127082323272186
1	Deaths	159	South Asia	1	Male	14	45-49 years	338	Diphtheria	3	Rate	1999	0.14928020096403	0.254133199227652	0.0786232928980742
1	Deaths	159	South Asia	2	Female	14	45-49 years	338	Diphtheria	3	Rate	1999	0.121159876885845	0.227700900428866	0.0563729057702198
1	Deaths	159	South Asia	3	Both	14	45-49 years	338	Diphtheria	3	Rate	1999	0.136110181598853	0.206379768654124	0.0832177454777845
1	Deaths	159	South Asia	1	Male	15	50-54 years	338	Diphtheria	1	Number	1999	30.0943103014906	54.4968477689879	15.4057625262629
1	Deaths	159	South Asia	2	Female	15	50-54 years	338	Diphtheria	1	Number	1999	20.4818160867969	37.5008646185068	10.5737717107195
1	Deaths	159	South Asia	3	Both	15	50-54 years	338	Diphtheria	1	Number	1999	50.5761263882875	80.2782872477516	30.2358165590496
1	Deaths	159	South Asia	1	Male	15	50-54 years	338	Diphtheria	2	Percent	1999	0.000115855767893847	0.000213131309529188	6.01552131790521e-05
1	Deaths	159	South Asia	2	Female	15	50-54 years	338	Diphtheria	2	Percent	1999	0.000127209070333685	0.00023103323653487	6.49610282440213e-05
1	Deaths	159	South Asia	3	Both	15	50-54 years	338	Diphtheria	2	Percent	1999	0.000120200797979763	0.000189932436957117	7.15648425162084e-05
1	Deaths	159	South Asia	1	Male	15	50-54 years	338	Diphtheria	3	Rate	1999	0.13541040214943	0.245210473287019	0.0693187675079086
1	Deaths	159	South Asia	2	Female	15	50-54 years	338	Diphtheria	3	Rate	1999	0.103818524384081	0.190084922710066	0.0535964863432534
1	Deaths	159	South Asia	3	Both	15	50-54 years	338	Diphtheria	3	Rate	1999	0.120554259931491	0.1913529208113	0.0720706932103968
1	Deaths	159	South Asia	1	Male	16	55-59 years	338	Diphtheria	1	Number	1999	20.5503271465736	39.0293558270606	10.6405988911982
1	Deaths	159	South Asia	2	Female	16	55-59 years	338	Diphtheria	1	Number	1999	14.913734952998	27.4601116648583	7.52011812351805
1	Deaths	159	South Asia	3	Both	16	55-59 years	338	Diphtheria	1	Number	1999	35.4640620995716	56.9744979451463	21.5365225448505
1	Deaths	159	South Asia	1	Male	16	55-59 years	338	Diphtheria	2	Percent	1999	6.23704276258729e-05	0.000117498022847162	3.25912159609827e-05
1	Deaths	159	South Asia	2	Female	16	55-59 years	338	Diphtheria	2	Percent	1999	6.83547520402877e-05	0.000125401159273223	3.4185011492428e-05
1	Deaths	159	South Asia	3	Both	16	55-59 years	338	Diphtheria	2	Percent	1999	6.47530351238097e-05	0.000104110563037859	3.82713594508555e-05
1	Deaths	159	South Asia	1	Male	16	55-59 years	338	Diphtheria	3	Rate	1999	0.112557954058832	0.213771022173753	0.0582805340572709
1	Deaths	159	South Asia	2	Female	16	55-59 years	338	Diphtheria	3	Rate	1999	0.0885643860873468	0.163070346841539	0.0446578034954164
1	Deaths	159	South Asia	3	Both	16	55-59 years	338	Diphtheria	3	Rate	1999	0.101045911040298	0.16233447919099	0.0613628956286601
1	Deaths	159	South Asia	1	Male	22	All ages	338	Diphtheria	1	Number	1999	1272.75302463495	1795.95198436418	878.954965419818
1	Deaths	159	South Asia	2	Female	22	All ages	338	Diphtheria	1	Number	1999	1520.53306193947	2286.70177361889	1028.68044078097
1	Deaths	159	South Asia	3	Both	22	All ages	338	Diphtheria	1	Number	1999	2793.28608657442	3748.11293816736	2096.87217627811
1	Deaths	159	South Asia	1	Male	22	All ages	338	Diphtheria	2	Percent	1999	0.000222570912354815	0.000314026284102036	0.000157533519965502
1	Deaths	159	South Asia	2	Female	22	All ages	338	Diphtheria	2	Percent	1999	0.000318090776734329	0.000468650431333141	0.00021458104270659
1	Deaths	159	South Asia	3	Both	22	All ages	338	Diphtheria	2	Percent	1999	0.000266051098755957	0.00035565056313709	0.000201873213218777
1	Deaths	159	South Asia	1	Male	22	All ages	338	Diphtheria	3	Rate	1999	0.188722872491638	0.266302425361336	0.130330788970148
1	Deaths	159	South Asia	2	Female	22	All ages	338	Diphtheria	3	Rate	1999	0.243004544300583	0.365450075607573	0.164398938766945
1	Deaths	159	South Asia	3	Both	22	All ages	338	Diphtheria	3	Rate	1999	0.21484746349814	0.288288608009132	0.161282322823461
1	Deaths	159	South Asia	1	Male	27	Age-standardized	338	Diphtheria	3	Rate	1999	0.159003592246497	0.22025829652368	0.112181985984819
1	Deaths	159	South Asia	2	Female	27	Age-standardized	338	Diphtheria	3	Rate	1999	0.200871267532379	0.296156069078982	0.137496691452279
1	Deaths	159	South Asia	3	Both	27	Age-standardized	338	Diphtheria	3	Rate	1999	0.179050884624662	0.237326719627097	0.136100670999846
1	Deaths	159	South Asia	1	Male	34	2-4 years	338	Diphtheria	1	Number	1999	365.681933631576	743.497569382313	162.47628187544
1	Deaths	159	South Asia	2	Female	34	2-4 years	338	Diphtheria	1	Number	1999	522.122165285528	1078.0967538	195.50008616557
1	Deaths	159	South Asia	3	Both	34	2-4 years	338	Diphtheria	1	Number	1999	887.804098917104	1587.63572012508	460.985616668521
1	Deaths	159	South Asia	1	Male	34	2-4 years	338	Diphtheria	2	Percent	1999	0.00198068402619949	0.003942037024325	0.000874452880307196
1	Deaths	159	South Asia	2	Female	34	2-4 years	338	Diphtheria	2	Percent	1999	0.00237235127771534	0.00471988115123171	0.000863885170992532
1	Deaths	159	South Asia	3	Both	34	2-4 years	338	Diphtheria	2	Percent	1999	0.00219343255213652	0.00393531468256069	0.00111705639817864
1	Deaths	159	South Asia	1	Male	34	2-4 years	338	Diphtheria	3	Rate	1999	0.70602600374953	1.4354786754036	0.313694687777964
1	Deaths	159	South Asia	2	Female	34	2-4 years	338	Diphtheria	3	Rate	1999	1.09461743865887	2.26020572527438	0.409861556938726
1	Deaths	159	South Asia	3	Both	34	2-4 years	338	Diphtheria	3	Rate	1999	0.892324127913009	1.59571876400678	0.463332607808321
1	Deaths	159	South Asia	1	Male	238	12-23 months	338	Diphtheria	1	Number	1999	159.332591501996	337.695033757644	66.1241523013477
1	Deaths	159	South Asia	2	Female	238	12-23 months	338	Diphtheria	1	Number	1999	232.406086768906	472.10708697204	95.3770133526642
1	Deaths	159	South Asia	3	Both	238	12-23 months	338	Diphtheria	1	Number	1999	391.738678270903	703.368129973697	202.602258103446
1	Deaths	159	South Asia	1	Male	238	12-23 months	338	Diphtheria	2	Percent	1999	0.00134536687882287	0.00285568583302649	0.000569137249805707
1	Deaths	159	South Asia	2	Female	238	12-23 months	338	Diphtheria	2	Percent	1999	0.00145072418076247	0.0028114724350536	0.000583164489101539
1	Deaths	159	South Asia	3	Both	238	12-23 months	338	Diphtheria	2	Percent	1999	0.00140645975334356	0.00246163153671513	0.000727988892248196
1	Deaths	159	South Asia	1	Male	238	12-23 months	338	Diphtheria	3	Rate	1999	0.912998054369009	1.93503981755637	0.378900649445434
1	Deaths	159	South Asia	2	Female	238	12-23 months	338	Diphtheria	3	Rate	1999	1.44069129054191	2.92660393649693	0.591244551145149
1	Deaths	159	South Asia	3	Both	238	12-23 months	338	Diphtheria	3	Rate	1999	1.16647396452439	2.094407972968	0.603285486831834
1	Deaths	159	South Asia	1	Male	388	1-5 months	338	Diphtheria	1	Number	1999	62.7714543176543	125.116891378659	29.8772427558204
1	Deaths	159	South Asia	2	Female	388	1-5 months	338	Diphtheria	1	Number	1999	57.6545071976165	113.691784520677	26.3974219791421
1	Deaths	159	South Asia	3	Both	388	1-5 months	338	Diphtheria	1	Number	1999	120.425961515271	209.694093748224	70.1086014428219
1	Deaths	159	South Asia	1	Male	388	1-5 months	338	Diphtheria	2	Percent	1999	0.000231882364479546	0.000462728564418348	0.00011434474102679
1	Deaths	159	South Asia	2	Female	388	1-5 months	338	Diphtheria	2	Percent	1999	0.000228815892387219	0.000465493180772446	0.000107705568727374
1	Deaths	159	South Asia	3	Both	388	1-5 months	338	Diphtheria	2	Percent	1999	0.000230434853201133	0.000400830178837444	0.000131198784797827
1	Deaths	159	South Asia	1	Male	388	1-5 months	338	Diphtheria	3	Rate	1999	0.828237089930112	1.65085310103159	0.394214868274235
1	Deaths	159	South Asia	2	Female	388	1-5 months	338	Diphtheria	3	Rate	1999	0.824194239891976	1.62526953189977	0.37736170510718
1	Deaths	159	South Asia	3	Both	388	1-5 months	338	Diphtheria	3	Rate	1999	0.826296618849247	1.43880537449429	0.481046608185954
1	Deaths	159	South Asia	1	Male	389	6-11 months	338	Diphtheria	1	Number	1999	139.398058263754	302.694769772588	58.5879055560049
1	Deaths	159	South Asia	2	Female	389	6-11 months	338	Diphtheria	1	Number	1999	148.554563367879	310.177984635821	64.4531791735759
1	Deaths	159	South Asia	3	Both	389	6-11 months	338	Diphtheria	1	Number	1999	287.952621631633	506.877032259788	155.05668877061
1	Deaths	159	South Asia	1	Male	389	6-11 months	338	Diphtheria	2	Percent	1999	0.000912947078329684	0.0019573580112595	0.000398685954923686
1	Deaths	159	South Asia	2	Female	389	6-11 months	338	Diphtheria	2	Percent	1999	0.00085761661153012	0.00175167182383964	0.000381411651478579
1	Deaths	159	South Asia	3	Both	389	6-11 months	338	Diphtheria	2	Percent	1999	0.000883551435806602	0.00154173525846633	0.000486671220128615
1	Deaths	159	South Asia	1	Male	389	6-11 months	338	Diphtheria	3	Rate	1999	1.58572876804173	3.44331772151355	0.666469307080915
1	Deaths	159	South Asia	2	Female	389	6-11 months	338	Diphtheria	3	Rate	1999	1.82907717129591	3.81906457717492	0.793579382357252
1	Deaths	159	South Asia	3	Both	389	6-11 months	338	Diphtheria	3	Rate	1999	1.70259030331447	2.9970344260395	0.916810596371694
1	Deaths	159	South Asia	1	Male	6	5-9 years	338	Diphtheria	1	Number	1998	290.684505121856	548.953187332787	137.579869768125
1	Deaths	159	South Asia	2	Female	6	5-9 years	338	Diphtheria	1	Number	1998	319.378102037486	662.812986360199	137.675680173767
1	Deaths	159	South Asia	3	Both	6	5-9 years	338	Diphtheria	1	Number	1998	610.062607159343	1078.09060610707	346.282581844555
1	Deaths	159	South Asia	1	Male	6	5-9 years	338	Diphtheria	2	Percent	1998	0.00192820383725351	0.00359499983187594	0.000917473277636563
1	Deaths	159	South Asia	2	Female	6	5-9 years	338	Diphtheria	2	Percent	1998	0.00223158902822646	0.00465890132150191	0.000970037104200381
1	Deaths	159	South Asia	3	Both	6	5-9 years	338	Diphtheria	2	Percent	1998	0.00207568076423672	0.00368422407458033	0.00116271302001732
1	Deaths	159	South Asia	1	Male	6	5-9 years	338	Diphtheria	3	Rate	1998	0.346933322050042	0.655178207216396	0.164202220706118
1	Deaths	159	South Asia	2	Female	6	5-9 years	338	Diphtheria	3	Rate	1998	0.420575247443512	0.872829833882895	0.181299165116961
1	Deaths	159	South Asia	3	Both	6	5-9 years	338	Diphtheria	3	Rate	1998	0.381945005237921	0.674965679528969	0.216798900611645
1	Deaths	159	South Asia	1	Male	7	10-14 years	338	Diphtheria	1	Number	1998	78.3393746125099	149.991569254782	38.2930905309675
1	Deaths	159	South Asia	2	Female	7	10-14 years	338	Diphtheria	1	Number	1998	75.6766581233734	131.943445459959	37.6159878275031
1	Deaths	159	South Asia	3	Both	7	10-14 years	338	Diphtheria	1	Number	1998	154.016032735883	249.513885593242	90.7951174933713
1	Deaths	159	South Asia	1	Male	7	10-14 years	338	Diphtheria	2	Percent	1998	0.000928654458729997	0.00179098192727568	0.00045151666176348
1	Deaths	159	South Asia	2	Female	7	10-14 years	338	Diphtheria	2	Percent	1998	0.000976549614277734	0.00167588593835656	0.000486481443875169
1	Deaths	159	South Asia	3	Both	7	10-14 years	338	Diphtheria	2	Percent	1998	0.000951384194099387	0.00153677207394082	0.000562816452348356
1	Deaths	159	South Asia	1	Male	7	10-14 years	338	Diphtheria	3	Rate	1998	0.0968590279506676	0.185450007364413	0.0473456872026667
1	Deaths	159	South Asia	2	Female	7	10-14 years	338	Diphtheria	3	Rate	1998	0.105488241217253	0.183920410161675	0.0524341916777554
1	Deaths	159	South Asia	3	Both	7	10-14 years	338	Diphtheria	3	Rate	1998	0.100915232902905	0.163487861814559	0.0594912767556011
1	Deaths	159	South Asia	1	Male	8	15-19 years	338	Diphtheria	1	Number	1998	33.7337049854251	63.9299963902262	16.4057176014907
1	Deaths	159	South Asia	2	Female	8	15-19 years	338	Diphtheria	1	Number	1998	27.7720953749148	50.9686104918297	15.5764232977749
1	Deaths	159	South Asia	3	Both	8	15-19 years	338	Diphtheria	1	Number	1998	61.5058003603399	97.5181520046996	36.2407192257109
1	Deaths	159	South Asia	1	Male	8	15-19 years	338	Diphtheria	2	Percent	1998	0.000321832255308629	0.000599644101893933	0.000157586323288578
1	Deaths	159	South Asia	2	Female	8	15-19 years	338	Diphtheria	2	Percent	1998	0.000241345727925153	0.000447624762423222	0.00013344473638776
1	Deaths	159	South Asia	3	Both	8	15-19 years	338	Diphtheria	2	Percent	1998	0.000279682079620724	0.00044677986382613	0.000165493359144328
1	Deaths	159	South Asia	1	Male	8	15-19 years	338	Diphtheria	3	Rate	1998	0.049456795341663	0.0937274085082187	0.0240523303977611
1	Deaths	159	South Asia	2	Female	8	15-19 years	338	Diphtheria	3	Rate	1998	0.0440464033882066	0.0808359595325061	0.0247041288983532
1	Deaths	159	South Asia	3	Both	8	15-19 years	338	Diphtheria	3	Rate	1998	0.0468578723260268	0.0742936940798316	0.027609802401283
1	Deaths	159	South Asia	1	Male	9	20-24 years	338	Diphtheria	1	Number	1998	17.7517455538888	32.0266935411422	8.62956654311319
1	Deaths	159	South Asia	2	Female	9	20-24 years	338	Diphtheria	1	Number	1998	14.3223135269603	23.713596237758	8.00651128363323
1	Deaths	159	South Asia	3	Both	9	20-24 years	338	Diphtheria	1	Number	1998	32.0740590808491	50.8379813362208	19.4725051501885
1	Deaths	159	South Asia	1	Male	9	20-24 years	338	Diphtheria	2	Percent	1998	0.000144008058125478	0.000257502326819947	7.08192854704795e-05
1	Deaths	159	South Asia	2	Female	9	20-24 years	338	Diphtheria	2	Percent	1998	0.00010058480200659	0.0001668014037271	5.59138042599108e-05
1	Deaths	159	South Asia	3	Both	9	20-24 years	338	Diphtheria	2	Percent	1998	0.000120709120160973	0.000190678477174221	7.31753077280007e-05
1	Deaths	159	South Asia	1	Male	9	20-24 years	338	Diphtheria	3	Rate	1998	0.0312378306113022	0.0563575241004469	0.015185489061028
1	Deaths	159	South Asia	2	Female	9	20-24 years	338	Diphtheria	3	Rate	1998	0.0255971299618762	0.042381421382707	0.014309399768592
1	Deaths	159	South Asia	3	Both	9	20-24 years	338	Diphtheria	3	Rate	1998	0.0284393594189383	0.0450769146402591	0.0172658400159895
1	Deaths	159	South Asia	1	Male	10	25-29 years	338	Diphtheria	1	Number	1998	12.0937080388924	21.6870881435868	6.44119539415454
1	Deaths	159	South Asia	2	Female	10	25-29 years	338	Diphtheria	1	Number	1998	10.015178394319	17.9298980481589	5.15628326439168
1	Deaths	159	South Asia	3	Both	10	25-29 years	338	Diphtheria	1	Number	1998	22.1088864332113	35.5827979498271	13.6350556437066
1	Deaths	159	South Asia	1	Male	10	25-29 years	338	Diphtheria	2	Percent	1998	8.97493567547975e-05	0.000161097578416336	4.76053948598467e-05
1	Deaths	159	South Asia	2	Female	10	25-29 years	338	Diphtheria	2	Percent	1998	7.72666951474571e-05	0.000139804055475831	3.96550411360152e-05
1	Deaths	159	South Asia	3	Both	10	25-29 years	338	Diphtheria	2	Percent	1998	8.36091250941528e-05	0.000132556280779369	5.20114689246241e-05
1	Deaths	159	South Asia	1	Male	10	25-29 years	338	Diphtheria	3	Rate	1998	0.0232924552302915	0.0417692843282949	0.0124057282402896
1	Deaths	159	South Asia	2	Female	10	25-29 years	338	Diphtheria	3	Rate	1998	0.0196795447786364	0.0352317470166362	0.0101319520629297
1	Deaths	159	South Asia	3	Both	10	25-29 years	338	Diphtheria	3	Rate	1998	0.0215040944813654	0.0346094250986333	0.013262066622247
1	Deaths	159	South Asia	1	Male	11	30-34 years	338	Diphtheria	1	Number	1998	17.7254125898015	32.1812317020737	9.50114965322374
1	Deaths	159	South Asia	2	Female	11	30-34 years	338	Diphtheria	1	Number	1998	13.8872458963291	25.1566308795811	7.669426653927
1	Deaths	159	South Asia	3	Both	11	30-34 years	338	Diphtheria	1	Number	1998	31.6126584861306	51.2638602097656	19.2265393403386
1	Deaths	159	South Asia	1	Male	11	30-34 years	338	Diphtheria	2	Percent	1998	0.000119346382647227	0.000218634487633036	6.33599250261004e-05
1	Deaths	159	South Asia	2	Female	11	30-34 years	338	Diphtheria	2	Percent	1998	0.000114694869248065	0.000206729727250806	6.26530985764618e-05
1	Deaths	159	South Asia	3	Both	11	30-34 years	338	Diphtheria	2	Percent	1998	0.000117258209283873	0.000192518728484042	7.15652414019278e-05
1	Deaths	159	South Asia	1	Male	11	30-34 years	338	Diphtheria	3	Rate	1998	0.0378624348222406	0.0687408420901997	0.0202949667692652
1	Deaths	159	South Asia	2	Female	11	30-34 years	338	Diphtheria	3	Rate	1998	0.0308932302204745	0.055962830581104	0.0170612204210656
1	Deaths	159	South Asia	3	Both	11	30-34 years	338	Diphtheria	3	Rate	1998	0.034448570874342	0.0558626451015896	0.0209513161768587
1	Deaths	159	South Asia	1	Male	12	35-39 years	338	Diphtheria	1	Number	1998	19.334460730328	33.5758764646883	10.2735305727452
1	Deaths	159	South Asia	2	Female	12	35-39 years	338	Diphtheria	1	Number	1998	14.1876452710245	26.3712639276738	7.29039511306114
1	Deaths	159	South Asia	3	Both	12	35-39 years	338	Diphtheria	1	Number	1998	33.5221060013525	52.4307853166802	20.2801523048267
1	Deaths	159	South Asia	1	Male	12	35-39 years	338	Diphtheria	2	Percent	1998	0.000114320152181574	0.000194865248158568	6.07726698485698e-05
1	Deaths	159	South Asia	2	Female	12	35-39 years	338	Diphtheria	2	Percent	1998	0.000126939810150366	0.000238269628868832	6.49929511497938e-05
1	Deaths	159	South Asia	3	Both	12	35-39 years	338	Diphtheria	2	Percent	1998	0.00011933606683923	0.000185490115571828	7.13943496856985e-05
1	Deaths	159	South Asia	1	Male	12	35-39 years	338	Diphtheria	3	Rate	1998	0.0467828722095324	0.0812422937406597	0.0248584780630347
1	Deaths	159	South Asia	2	Female	12	35-39 years	338	Diphtheria	3	Rate	1998	0.0372937305988938	0.0693196646577823	0.019163576908796
1	Deaths	159	South Asia	3	Both	12	35-39 years	338	Diphtheria	3	Rate	1998	0.0422346750552655	0.0660578181052536	0.0255510689761285
1	Deaths	159	South Asia	1	Male	13	40-44 years	338	Diphtheria	1	Number	1998	27.6121060431424	50.2265123887352	14.5115833284603
1	Deaths	159	South Asia	2	Female	13	40-44 years	338	Diphtheria	1	Number	1998	19.7764823336084	37.6411794444432	10.1732711928724
1	Deaths	159	South Asia	3	Both	13	40-44 years	338	Diphtheria	1	Number	1998	47.3885883767508	73.1803537398709	28.5563389898603
1	Deaths	159	South Asia	1	Male	13	40-44 years	338	Diphtheria	2	Percent	1998	0.000141633531917022	0.000258582987883504	7.4453179034758e-05
1	Deaths	159	South Asia	2	Female	13	40-44 years	338	Diphtheria	2	Percent	1998	0.000166445786333721	0.000315759783546219	8.66174092337186e-05
1	Deaths	159	South Asia	3	Both	13	40-44 years	338	Diphtheria	2	Percent	1998	0.000151032329180275	0.000231410529550099	9.20433984119407e-05
1	Deaths	159	South Asia	1	Male	13	40-44 years	338	Diphtheria	3	Rate	1998	0.0787558496878425	0.143257151549807	0.0413902537373696
1	Deaths	159	South Asia	2	Female	13	40-44 years	338	Diphtheria	3	Rate	1998	0.063959751949981	0.121736538367086	0.0329017006684872
1	Deaths	159	South Asia	3	Both	13	40-44 years	338	Diphtheria	3	Rate	1998	0.0718220179654719	0.110911948658154	0.0432799110969948
1	Deaths	159	South Asia	1	Male	14	45-49 years	338	Diphtheria	1	Number	1998	39.4277324100726	74.8415118799834	20.3229692118051
1	Deaths	159	South Asia	2	Female	14	45-49 years	338	Diphtheria	1	Number	1998	28.7370911023858	54.1174061268325	14.3877746860118
1	Deaths	159	South Asia	3	Both	14	45-49 years	338	Diphtheria	1	Number	1998	68.1648235124585	112.588580656007	39.4816738505788
1	Deaths	159	South Asia	1	Male	14	45-49 years	338	Diphtheria	2	Percent	1998	0.000180040692733979	0.000342339290968339	9.29900924621985e-05
1	Deaths	159	South Asia	2	Female	14	45-49 years	338	Diphtheria	2	Percent	1998	0.000217242961605297	0.000407327619150278	0.000108880955112701
1	Deaths	159	South Asia	3	Both	14	45-49 years	338	Diphtheria	2	Percent	1998	0.000194134784396159	0.000322186017021734	0.000114669478839782
1	Deaths	159	South Asia	1	Male	14	45-49 years	338	Diphtheria	3	Rate	1998	0.138049343225372	0.262044528799383	0.0711573397855978
1	Deaths	159	South Asia	2	Female	14	45-49 years	338	Diphtheria	3	Rate	1998	0.113971549652023	0.214630096603999	0.0570620377395389
1	Deaths	159	South Asia	3	Both	14	45-49 years	338	Diphtheria	3	Rate	1998	0.126759611474725	0.209370229467957	0.0734202977398819
1	Deaths	159	South Asia	1	Male	15	50-54 years	338	Diphtheria	1	Number	1998	31.2333490633844	56.3458226863598	15.2665804020012
1	Deaths	159	South Asia	2	Female	15	50-54 years	338	Diphtheria	1	Number	1998	21.3330755401894	40.0321105386126	10.72606125278
1	Deaths	159	South Asia	3	Both	15	50-54 years	338	Diphtheria	1	Number	1998	52.5664246035737	85.3324807071969	31.027050858657
1	Deaths	159	South Asia	1	Male	15	50-54 years	338	Diphtheria	2	Percent	1998	0.000115811009992663	0.000204763285539437	5.72741420729771e-05
1	Deaths	159	South Asia	2	Female	15	50-54 years	338	Diphtheria	2	Percent	1998	0.000126862269233437	0.000238182104572946	6.45331051898431e-05
1	Deaths	159	South Asia	3	Both	15	50-54 years	338	Diphtheria	2	Percent	1998	0.00012003635211026	0.000191770895427349	7.0936551932194e-05
1	Deaths	159	South Asia	1	Male	15	50-54 years	338	Diphtheria	3	Rate	1998	0.143129233601913	0.258209082906913	0.0699602834209686
1	Deaths	159	South Asia	2	Female	15	50-54 years	338	Diphtheria	3	Rate	1998	0.11056735754717	0.207482726574141	0.0555921834793464
1	Deaths	159	South Asia	3	Both	15	50-54 years	338	Diphtheria	3	Rate	1998	0.127849161458804	0.207540957671924	0.0754622834772231
1	Deaths	159	South Asia	1	Male	16	55-59 years	338	Diphtheria	1	Number	1998	19.7280680995872	34.3946023584949	9.89821176672862
1	Deaths	159	South Asia	2	Female	16	55-59 years	338	Diphtheria	1	Number	1998	14.9177441198555	28.6563638595437	7.33397354489068
1	Deaths	159	South Asia	3	Both	16	55-59 years	338	Diphtheria	1	Number	1998	34.6458122194427	53.8927904357776	20.5190105908384
1	Deaths	159	South Asia	1	Male	16	55-59 years	338	Diphtheria	2	Percent	1998	6.01441429622214e-05	0.000105813449157867	3.05223871145609e-05
1	Deaths	159	South Asia	2	Female	16	55-59 years	338	Diphtheria	2	Percent	1998	6.7597384766201e-05	0.000131663849913432	3.31298371993156e-05
1	Deaths	159	South Asia	3	Both	16	55-59 years	338	Diphtheria	2	Percent	1998	6.31461008264355e-05	9.71227027021654e-05	3.74480225823997e-05
1	Deaths	159	South Asia	1	Male	16	55-59 years	338	Diphtheria	3	Rate	1998	0.109680085619452	0.191220088681956	0.0550300571031068
1	Deaths	159	South Asia	2	Female	16	55-59 years	338	Diphtheria	3	Rate	1998	0.0897471545694232	0.172400538314436	0.0441221710235193
1	Deaths	159	South Asia	3	Both	16	55-59 years	338	Diphtheria	3	Rate	1998	0.100106690442334	0.155719509620859	0.0592882691965673
1	Deaths	159	South Asia	1	Male	22	All ages	338	Diphtheria	1	Number	1998	1334.70423599513	1894.9964999806	938.072447940994
1	Deaths	159	South Asia	2	Female	22	All ages	338	Diphtheria	1	Number	1998	1535.17596823896	2257.45163362072	988.749888587059
1	Deaths	159	South Asia	3	Both	22	All ages	338	Diphtheria	1	Number	1998	2869.8802042341	3778.68489054974	2099.21823095517
1	Deaths	159	South Asia	1	Male	22	All ages	338	Diphtheria	2	Percent	1998	0.000229130012794551	0.000321118401876161	0.000161520273591448
1	Deaths	159	South Asia	2	Female	22	All ages	338	Diphtheria	2	Percent	1998	0.000317476272533344	0.000465862955617037	0.000204640017633172
1	Deaths	159	South Asia	3	Both	22	All ages	338	Diphtheria	2	Percent	1998	0.000269187011303753	0.000351829791981342	0.000200821072834096
1	Deaths	159	South Asia	1	Male	22	All ages	338	Diphtheria	3	Rate	1998	0.201601403971283	0.286231169883055	0.141691857590218
1	Deaths	159	South Asia	2	Female	22	All ages	338	Diphtheria	3	Rate	1998	0.250239436661838	0.367973077207956	0.16116993767386
1	Deaths	159	South Asia	3	Both	22	All ages	338	Diphtheria	3	Rate	1998	0.224994430241517	0.296243394674504	0.16457565341213
1	Deaths	159	South Asia	1	Male	27	Age-standardized	338	Diphtheria	3	Rate	1998	0.167425785749932	0.23399366630996	0.119752870760296
1	Deaths	159	South Asia	2	Female	27	Age-standardized	338	Diphtheria	3	Rate	1998	0.204305935303323	0.296803483764414	0.135298341829015
1	Deaths	159	South Asia	3	Both	27	Age-standardized	338	Diphtheria	3	Rate	1998	0.185111740189187	0.241286437651335	0.137465946341492
1	Deaths	159	South Asia	1	Male	34	2-4 years	338	Diphtheria	1	Number	1998	378.373439250824	711.162710803138	170.755235158233
1	Deaths	159	South Asia	2	Female	34	2-4 years	338	Diphtheria	1	Number	1998	531.979340644526	1124.36322846299	212.276996918358
1	Deaths	159	South Asia	3	Both	34	2-4 years	338	Diphtheria	1	Number	1998	910.35277989535	1581.63050715223	483.792502142384
1	Deaths	159	South Asia	1	Male	34	2-4 years	338	Diphtheria	2	Percent	1998	0.0019514783424201	0.00357658938534959	0.000899200900904176
1	Deaths	159	South Asia	2	Female	34	2-4 years	338	Diphtheria	2	Percent	1998	0.00230574449146611	0.00487997433349767	0.000956344416272712
1	Deaths	159	South Asia	3	Both	34	2-4 years	338	Diphtheria	2	Percent	1998	0.00214437629863658	0.00360568500550509	0.00115384907814294
1	Deaths	159	South Asia	1	Male	34	2-4 years	338	Diphtheria	3	Rate	1998	0.736943955634275	1.38510531351394	0.332573657104276
1	Deaths	159	South Asia	2	Female	34	2-4 years	338	Diphtheria	3	Rate	1998	1.12467755113332	2.37705862945737	0.448782790637737
1	Deaths	159	South Asia	3	Both	34	2-4 years	338	Diphtheria	3	Rate	1998	0.922865040329248	1.60336908284809	0.490441943893382
1	Deaths	159	South Asia	1	Male	238	12-23 months	338	Diphtheria	1	Number	1998	161.385955742974	346.024209675965	68.4170069868174
1	Deaths	159	South Asia	2	Female	238	12-23 months	338	Diphtheria	1	Number	1998	235.063017130918	467.872465920671	92.2333445107858
1	Deaths	159	South Asia	3	Both	238	12-23 months	338	Diphtheria	1	Number	1998	396.448972873892	696.012553217271	195.058802389832
1	Deaths	159	South Asia	1	Male	238	12-23 months	338	Diphtheria	2	Percent	1998	0.00128488163376075	0.00277955804061787	0.000558060133372349
1	Deaths	159	South Asia	2	Female	238	12-23 months	338	Diphtheria	2	Percent	1998	0.0013848858187302	0.00276657926307366	0.00054952932890161
1	Deaths	159	South Asia	3	Both	238	12-23 months	338	Diphtheria	2	Percent	1998	0.0013428022144969	0.00227185179506428	0.000680001984760964
1	Deaths	159	South Asia	1	Male	238	12-23 months	338	Diphtheria	3	Rate	1998	0.928504435819162	1.9907866958178	0.393624675581451
1	Deaths	159	South Asia	2	Female	238	12-23 months	338	Diphtheria	3	Rate	1998	1.4609182894834	2.90783063602268	0.573230878854007
1	Deaths	159	South Asia	3	Both	238	12-23 months	338	Diphtheria	3	Rate	1998	1.18444214823234	2.0794267614147	0.582763187048871
1	Deaths	159	South Asia	1	Male	388	1-5 months	338	Diphtheria	1	Number	1998	65.178613933536	125.884343348087	29.6506784034075
1	Deaths	159	South Asia	2	Female	388	1-5 months	338	Diphtheria	1	Number	1998	56.468406925652	105.809319162414	24.0812823230376
1	Deaths	159	South Asia	3	Both	388	1-5 months	338	Diphtheria	1	Number	1998	121.647020859188	196.80746741215	67.4411872333821
1	Deaths	159	South Asia	1	Male	388	1-5 months	338	Diphtheria	2	Percent	1998	0.000226887654542657	0.000435954344910147	0.000102380035087389
1	Deaths	159	South Asia	2	Female	388	1-5 months	338	Diphtheria	2	Percent	1998	0.0002148582607109	0.000395279587426261	9.28962293561263e-05
1	Deaths	159	South Asia	3	Both	388	1-5 months	338	Diphtheria	2	Percent	1998	0.000221134556337385	0.000364870580864143	0.000121383988304832
1	Deaths	159	South Asia	1	Male	388	1-5 months	338	Diphtheria	3	Rate	1998	0.860572880812454	1.66208891945318	0.391486841952235
1	Deaths	159	South Asia	2	Female	388	1-5 months	338	Diphtheria	3	Rate	1998	0.806722446723789	1.51161963809722	0.344031504580346
1	Deaths	159	South Asia	3	Both	388	1-5 months	338	Diphtheria	3	Rate	1998	0.834708391657083	1.35043869902788	0.462762873512399
1	Deaths	159	South Asia	1	Male	389	6-11 months	338	Diphtheria	1	Number	1998	142.102059818912	287.289591140361	59.6966714085463
1	Deaths	159	South Asia	2	Female	389	6-11 months	338	Diphtheria	1	Number	1998	151.661571817419	300.738460138862	69.660430394698
1	Deaths	159	South Asia	3	Both	389	6-11 months	338	Diphtheria	1	Number	1998	293.763631636331	522.990128125459	155.11523842778
1	Deaths	159	South Asia	1	Male	389	6-11 months	338	Diphtheria	2	Percent	1998	0.000900760730439545	0.00184124677247182	0.000396151046508935
1	Deaths	159	South Asia	2	Female	389	6-11 months	338	Diphtheria	2	Percent	1998	0.000842717346546931	0.00166814951670759	0.000400969124666995
1	Deaths	159	South Asia	3	Both	389	6-11 months	338	Diphtheria	2	Percent	1998	0.000869562153591284	0.00154101938758693	0.000474706406411673
1	Deaths	159	South Asia	1	Male	389	6-11 months	338	Diphtheria	3	Rate	1998	1.619408322888	3.2739789666995	0.680308833319559
1	Deaths	159	South Asia	2	Female	389	6-11 months	338	Diphtheria	3	Rate	1998	1.86773042886695	3.7036301707868	0.857876546952694
1	Deaths	159	South Asia	3	Both	389	6-11 months	338	Diphtheria	3	Rate	1998	1.73875699838101	3.09552527076622	0.918111288553682
1	Deaths	138	North Africa and Middle East	1	Male	6	5-9 years	338	Diphtheria	1	Number	1995	69.8683362613828	191.209631128196	15.6980133579382
1	Deaths	138	North Africa and Middle East	2	Female	6	5-9 years	338	Diphtheria	1	Number	1995	46.4247610453101	138.090999878741	9.88274829447164
1	Deaths	138	North Africa and Middle East	3	Both	6	5-9 years	338	Diphtheria	1	Number	1995	116.293097306693	264.201262538439	39.1396117806266
1	Deaths	138	North Africa and Middle East	1	Male	6	5-9 years	338	Diphtheria	2	Percent	1995	0.00221642736806286	0.00600564147253553	0.000507526197741954
1	Deaths	138	North Africa and Middle East	2	Female	6	5-9 years	338	Diphtheria	2	Percent	1995	0.0020290184267866	0.00601862510866461	0.000422457492888798
1	Deaths	138	North Africa and Middle East	3	Both	6	5-9 years	338	Diphtheria	2	Percent	1995	0.00213799181207941	0.00483448795000821	0.000728630482602489
1	Deaths	138	North Africa and Middle East	1	Male	6	5-9 years	338	Diphtheria	3	Rate	1995	0.27464692989268	0.751630008174342	0.0617076547814548
1	Deaths	138	North Africa and Middle East	2	Female	6	5-9 years	338	Diphtheria	3	Rate	1995	0.191230619968095	0.568817737005744	0.0407085365823625
1	Deaths	138	North Africa and Middle East	3	Both	6	5-9 years	338	Diphtheria	3	Rate	1995	0.233914012263587	0.531419136618995	0.0787261139489714
1	Deaths	138	North Africa and Middle East	1	Male	7	10-14 years	338	Diphtheria	1	Number	1995	24.0441009464609	68.1510879445527	5.05916370215165
1	Deaths	138	North Africa and Middle East	2	Female	7	10-14 years	338	Diphtheria	1	Number	1995	20.6866969476411	56.9406108003984	4.89510906132422
1	Deaths	138	North Africa and Middle East	3	Both	7	10-14 years	338	Diphtheria	1	Number	1995	44.730797894102	98.3537028365853	13.778889504696
1	Deaths	138	North Africa and Middle East	1	Male	7	10-14 years	338	Diphtheria	2	Percent	1995	0.0011671288989635	0.00326393476776445	0.000248101169879518
1	Deaths	138	North Africa and Middle East	2	Female	7	10-14 years	338	Diphtheria	2	Percent	1995	0.00138384862648788	0.00378117378917905	0.000328883883639871
1	Deaths	138	North Africa and Middle East	3	Both	7	10-14 years	338	Diphtheria	2	Percent	1995	0.00125845895971708	0.00276776038758114	0.000389654573250694
1	Deaths	138	North Africa and Middle East	1	Male	7	10-14 years	338	Diphtheria	3	Rate	1995	0.0996305951943652	0.282394982044805	0.0209634576045684
1	Deaths	138	North Africa and Middle East	2	Female	7	10-14 years	338	Diphtheria	3	Rate	1995	0.0899603485803768	0.247617935765599	0.0212873867012347
1	Deaths	138	North Africa and Middle East	3	Both	7	10-14 years	338	Diphtheria	3	Rate	1995	0.0949122139243786	0.208692179065994	0.0292367891895468
1	Deaths	138	North Africa and Middle East	1	Male	8	15-19 years	338	Diphtheria	1	Number	1995	9.79974736806862	30.6779467894711	2.02181215589062
1	Deaths	138	North Africa and Middle East	2	Female	8	15-19 years	338	Diphtheria	1	Number	1995	7.72043187031445	24.7589502150243	1.23845922033799
1	Deaths	138	North Africa and Middle East	3	Both	8	15-19 years	338	Diphtheria	1	Number	1995	17.5201792383831	42.0438376269011	4.57139552366859
1	Deaths	138	North Africa and Middle East	1	Male	8	15-19 years	338	Diphtheria	2	Percent	1995	0.000293463700771274	0.000895148662092621	6.14230773582419e-05
1	Deaths	138	North Africa and Middle East	2	Female	8	15-19 years	338	Diphtheria	2	Percent	1995	0.00043765745430522	0.00138018024477201	6.78090792191294e-05
1	Deaths	138	North Africa and Middle East	3	Both	8	15-19 years	338	Diphtheria	2	Percent	1995	0.000343279093043435	0.000832537368393301	8.9138873872762e-05
1	Deaths	138	North Africa and Middle East	1	Male	8	15-19 years	338	Diphtheria	3	Rate	1995	0.0461565189449602	0.144492217911101	0.00952267518452448
1	Deaths	138	North Africa and Middle East	2	Female	8	15-19 years	338	Diphtheria	3	Rate	1995	0.0380503561113547	0.122025152018679	0.00610377957539463
1	Deaths	138	North Africa and Middle East	3	Both	8	15-19 years	338	Diphtheria	3	Rate	1995	0.0421953426975427	0.101257761855561	0.0110096819274898
1	Deaths	138	North Africa and Middle East	1	Male	9	20-24 years	338	Diphtheria	1	Number	1995	4.64427011973151	14.3589947559437	0.790929594519438
1	Deaths	138	North Africa and Middle East	2	Female	9	20-24 years	338	Diphtheria	1	Number	1995	4.46816797958306	14.331945943773	0.583135722863853
1	Deaths	138	North Africa and Middle East	3	Both	9	20-24 years	338	Diphtheria	1	Number	1995	9.11243809931458	22.2143544910878	2.36128505240506
1	Deaths	138	North Africa and Middle East	1	Male	9	20-24 years	338	Diphtheria	2	Percent	1995	0.000140751386921567	0.00043803997166594	2.4187564659725e-05
1	Deaths	138	North Africa and Middle East	2	Female	9	20-24 years	338	Diphtheria	2	Percent	1995	0.000228780988483084	0.000711782293962969	2.92743640754037e-05
1	Deaths	138	North Africa and Middle East	3	Both	9	20-24 years	338	Diphtheria	2	Percent	1995	0.000173458475040673	0.000436285748431943	4.55073934895985e-05
1	Deaths	138	North Africa and Middle East	1	Male	9	20-24 years	338	Diphtheria	3	Rate	1995	0.0251901541053587	0.0778820528038472	0.00428993961565381
1	Deaths	138	North Africa and Middle East	2	Female	9	20-24 years	338	Diphtheria	3	Rate	1995	0.0252975141780397	0.0811434591018503	0.00330155094532644
1	Deaths	138	North Africa and Middle East	3	Both	9	20-24 years	338	Diphtheria	3	Rate	1995	0.0252426826486207	0.061536758280385	0.00654107809251139
1	Deaths	138	North Africa and Middle East	1	Male	10	25-29 years	338	Diphtheria	1	Number	1995	2.75554540797126	8.23519937595048	0.718268681621094
1	Deaths	138	North Africa and Middle East	2	Female	10	25-29 years	338	Diphtheria	1	Number	1995	3.41233766969226	10.9111969091023	0.447335512027781
1	Deaths	138	North Africa and Middle East	3	Both	10	25-29 years	338	Diphtheria	1	Number	1995	6.16788307766352	15.2664921749518	1.68730505307849
1	Deaths	138	North Africa and Middle East	1	Male	10	25-29 years	338	Diphtheria	2	Percent	1995	0.000100643046982289	0.000302979805283878	2.67994734644377e-05
1	Deaths	138	North Africa and Middle East	2	Female	10	25-29 years	338	Diphtheria	2	Percent	1995	0.000184818444864757	0.000583449251940302	2.40334883779689e-05
1	Deaths	138	North Africa and Middle East	3	Both	10	25-29 years	338	Diphtheria	2	Percent	1995	0.000134527477245516	0.000329735051334349	3.65512995788951e-05
1	Deaths	138	North Africa and Middle East	1	Male	10	25-29 years	338	Diphtheria	3	Rate	1995	0.0175406357591574	0.0524217936092506	0.00457219441388251
1	Deaths	138	North Africa and Middle East	2	Female	10	25-29 years	338	Diphtheria	3	Rate	1995	0.0228113425978883	0.0729409205475845	0.0029904202364556
1	Deaths	138	North Africa and Middle East	3	Both	10	25-29 years	338	Diphtheria	3	Rate	1995	0.020111494582464	0.0497791496375256	0.00550176227510574
1	Deaths	138	North Africa and Middle East	1	Male	11	30-34 years	338	Diphtheria	1	Number	1995	3.64184922496977	10.1706993957248	0.846051305715534
1	Deaths	138	North Africa and Middle East	2	Female	11	30-34 years	338	Diphtheria	1	Number	1995	4.69165312554318	15.589066765866	0.60252822000833
1	Deaths	138	North Africa and Middle East	3	Both	11	30-34 years	338	Diphtheria	1	Number	1995	8.33350235051296	19.9372018581501	2.51869826429244
1	Deaths	138	North Africa and Middle East	1	Male	11	30-34 years	338	Diphtheria	2	Percent	1995	0.000136306642755481	0.00037845357635948	3.23610316740039e-05
1	Deaths	138	North Africa and Middle East	2	Female	11	30-34 years	338	Diphtheria	2	Percent	1995	0.00026275313354102	0.000832959018449321	3.48685587485523e-05
1	Deaths	138	North Africa and Middle East	3	Both	11	30-34 years	338	Diphtheria	2	Percent	1995	0.000186927872176863	0.000440450723722138	5.58584013731185e-05
1	Deaths	138	North Africa and Middle East	1	Male	11	30-34 years	338	Diphtheria	3	Rate	1995	0.0272346061760075	0.0760588853261548	0.00632697091298466
1	Deaths	138	North Africa and Middle East	2	Female	11	30-34 years	338	Diphtheria	3	Rate	1995	0.0370664199189938	0.123161469833071	0.00476027605158618
1	Deaths	138	North Africa and Middle East	3	Both	11	30-34 years	338	Diphtheria	3	Rate	1995	0.0320155326644035	0.0765944629855562	0.00967629973096098
1	Deaths	138	North Africa and Middle East	1	Male	12	35-39 years	338	Diphtheria	1	Number	1995	4.08209307582803	10.9272304151667	0.967619438404351
1	Deaths	138	North Africa and Middle East	2	Female	12	35-39 years	338	Diphtheria	1	Number	1995	5.35289718536985	16.8228761480691	0.77384866511622
1	Deaths	138	North Africa and Middle East	3	Both	12	35-39 years	338	Diphtheria	1	Number	1995	9.43499026119789	23.1269046561398	2.6881577531407
1	Deaths	138	North Africa and Middle East	1	Male	12	35-39 years	338	Diphtheria	2	Percent	1995	0.000139855473280942	0.000370065668018845	3.32574378188229e-05
1	Deaths	138	North Africa and Middle East	2	Female	12	35-39 years	338	Diphtheria	2	Percent	1995	0.000275006181932299	0.000871574807697084	4.02556581373016e-05
1	Deaths	138	North Africa and Middle East	3	Both	12	35-39 years	338	Diphtheria	2	Percent	1995	0.000193886319330963	0.000472159692362152	5.42743903590946e-05
1	Deaths	138	North Africa and Middle East	1	Male	12	35-39 years	338	Diphtheria	3	Rate	1995	0.036030551181313	0.0964490832105291	0.0085406826968024
1	Deaths	138	North Africa and Middle East	2	Female	12	35-39 years	338	Diphtheria	3	Rate	1995	0.0507966342450931	0.159641677590884	0.00734348264905936
1	Deaths	138	North Africa and Middle East	3	Both	12	35-39 years	338	Diphtheria	3	Rate	1995	0.0431463150112424	0.105759591256016	0.0122929751919211
1	Deaths	138	North Africa and Middle East	1	Male	13	40-44 years	338	Diphtheria	1	Number	1995	6.86371498337654	20.2048040233003	1.35080400398466
1	Deaths	138	North Africa and Middle East	2	Female	13	40-44 years	338	Diphtheria	1	Number	1995	8.88711579275267	31.4209491327427	1.20418549013038
1	Deaths	138	North Africa and Middle East	3	Both	13	40-44 years	338	Diphtheria	1	Number	1995	15.7508307761292	40.0457366279502	4.68596100950806
1	Deaths	138	North Africa and Middle East	1	Male	13	40-44 years	338	Diphtheria	2	Percent	1995	0.000197174161867319	0.000572575103519797	3.83053151269076e-05
1	Deaths	138	North Africa and Middle East	2	Female	13	40-44 years	338	Diphtheria	2	Percent	1995	0.000402258935324646	0.00141105871583011	5.43778921439187e-05
1	Deaths	138	North Africa and Middle East	3	Both	13	40-44 years	338	Diphtheria	2	Percent	1995	0.000276796874635826	0.000701175329559839	8.23749193089258e-05
1	Deaths	138	North Africa and Middle East	1	Male	13	40-44 years	338	Diphtheria	3	Rate	1995	0.073800349529136	0.217247016039951	0.0145241764672435
1	Deaths	138	North Africa and Middle East	2	Female	13	40-44 years	338	Diphtheria	3	Rate	1995	0.102059964885281	0.360839336398095	0.0138289104929063
1	Deaths	138	North Africa and Middle East	3	Both	13	40-44 years	338	Diphtheria	3	Rate	1995	0.0874651483442283	0.222375971432939	0.0260213750409308
1	Deaths	138	North Africa and Middle East	1	Male	14	45-49 years	338	Diphtheria	1	Number	1995	10.0558926046851	29.8485004697415	2.36763867005202
1	Deaths	138	North Africa and Middle East	2	Female	14	45-49 years	338	Diphtheria	1	Number	1995	13.8265692720976	48.4880478923283	1.90920929331067
1	Deaths	138	North Africa and Middle East	3	Both	14	45-49 years	338	Diphtheria	1	Number	1995	23.8824618767826	61.596314357925	5.78198201329815
1	Deaths	138	North Africa and Middle East	1	Male	14	45-49 years	338	Diphtheria	2	Percent	1995	0.000233858150524805	0.000688716126847851	5.64509269250955e-05
1	Deaths	138	North Africa and Middle East	2	Female	14	45-49 years	338	Diphtheria	2	Percent	1995	0.000515226169695438	0.00173600460790074	7.60224338287949e-05
1	Deaths	138	North Africa and Middle East	3	Both	14	45-49 years	338	Diphtheria	2	Percent	1995	0.000341806736234714	0.000855920508400904	8.33822063980161e-05
1	Deaths	138	North Africa and Middle East	1	Male	14	45-49 years	338	Diphtheria	3	Rate	1995	0.136944821331583	0.406487790247481	0.0322433688777621
1	Deaths	138	North Africa and Middle East	2	Female	14	45-49 years	338	Diphtheria	3	Rate	1995	0.202893086626922	0.711520660533027	0.0280160145957769
1	Deaths	138	North Africa and Middle East	3	Both	14	45-49 years	338	Diphtheria	3	Rate	1995	0.16868847209276	0.435071903775755	0.0408397474482845
1	Deaths	138	North Africa and Middle East	1	Male	15	50-54 years	338	Diphtheria	1	Number	1995	8.34048369794627	27.3840013967676	1.51959004055058
1	Deaths	138	North Africa and Middle East	2	Female	15	50-54 years	338	Diphtheria	1	Number	1995	11.6670595751602	37.7132549274552	1.59811039939623
1	Deaths	138	North Africa and Middle East	3	Both	15	50-54 years	338	Diphtheria	1	Number	1995	20.0075432731065	52.6438251548427	5.17724671868875
1	Deaths	138	North Africa and Middle East	1	Male	15	50-54 years	338	Diphtheria	2	Percent	1995	0.000154482969475858	0.00050290429043753	2.82695469739155e-05
1	Deaths	138	North Africa and Middle East	2	Female	15	50-54 years	338	Diphtheria	2	Percent	1995	0.000336059679948039	0.00109673565085528	4.74050349714018e-05
1	Deaths	138	North Africa and Middle East	3	Both	15	50-54 years	338	Diphtheria	2	Percent	1995	0.00022535109119593	0.000564876816160504	6.16944993381688e-05
1	Deaths	138	North Africa and Middle East	1	Male	15	50-54 years	338	Diphtheria	3	Rate	1995	0.145303767218942	0.477070480391785	0.0264735434438596
1	Deaths	138	North Africa and Middle East	2	Female	15	50-54 years	338	Diphtheria	3	Rate	1995	0.212339167284925	0.686376982590318	0.0290854288735828
1	Deaths	138	North Africa and Middle East	3	Both	15	50-54 years	338	Diphtheria	3	Rate	1995	0.178089052740704	0.468587713468807	0.0460831673009817
1	Deaths	138	North Africa and Middle East	1	Male	16	55-59 years	338	Diphtheria	1	Number	1995	5.85658370184164	18.3786525998726	1.29375811988034
1	Deaths	138	North Africa and Middle East	2	Female	16	55-59 years	338	Diphtheria	1	Number	1995	6.76410741119475	21.3980141294092	0.93121377099699
1	Deaths	138	North Africa and Middle East	3	Both	16	55-59 years	338	Diphtheria	1	Number	1995	12.6206911130364	30.4611763011403	3.36848368641548
1	Deaths	138	North Africa and Middle East	1	Male	16	55-59 years	338	Diphtheria	2	Percent	1995	8.27634215478592e-05	0.000254765963371742	1.85158348504454e-05
1	Deaths	138	North Africa and Middle East	2	Female	16	55-59 years	338	Diphtheria	2	Percent	1995	0.000147905963103308	0.000459514391558942	2.07325008061041e-05
1	Deaths	138	North Africa and Middle East	3	Both	16	55-59 years	338	Diphtheria	2	Percent	1995	0.000108321028402536	0.000262699996737257	2.96727857955437e-05
1	Deaths	138	North Africa and Middle East	1	Male	16	55-59 years	338	Diphtheria	3	Rate	1995	0.120873927151163	0.379316685048824	0.0267018508903864
1	Deaths	138	North Africa and Middle East	2	Female	16	55-59 years	338	Diphtheria	3	Rate	1995	0.145641899685079	0.460732989268848	0.0200505010308452
1	Deaths	138	North Africa and Middle East	3	Both	16	55-59 years	338	Diphtheria	3	Rate	1995	0.132995790236302	0.320997335043945	0.0354968001166093
1	Deaths	138	North Africa and Middle East	1	Male	22	All ages	338	Diphtheria	1	Number	1995	444.527141681656	750.343156959583	231.927975527794
1	Deaths	138	North Africa and Middle East	2	Female	22	All ages	338	Diphtheria	1	Number	1995	480.080366911233	842.574548356624	241.640831757975
1	Deaths	138	North Africa and Middle East	3	Both	22	All ages	338	Diphtheria	1	Number	1995	924.607508592891	1495.60507407082	558.91503142472
1	Deaths	138	North Africa and Middle East	1	Male	22	All ages	338	Diphtheria	2	Percent	1995	0.000326404124227385	0.000547911807137239	0.000174175788301104
1	Deaths	138	North Africa and Middle East	2	Female	22	All ages	338	Diphtheria	2	Percent	1995	0.000453535555375478	0.00081691578193333	0.000231719008265888
1	Deaths	138	North Africa and Middle East	3	Both	22	All ages	338	Diphtheria	2	Percent	1995	0.00038198285911344	0.000609539503803509	0.000230004523459177
1	Deaths	138	North Africa and Middle East	1	Male	22	All ages	338	Diphtheria	3	Rate	1995	0.228341162497917	0.385430298101364	0.119134915693698
1	Deaths	138	North Africa and Middle East	2	Female	22	All ages	338	Diphtheria	3	Rate	1995	0.259195052538106	0.454905406221177	0.130461715162038
1	Deaths	138	North Africa and Middle East	3	Both	22	All ages	338	Diphtheria	3	Rate	1995	0.243384074203403	0.393687540868665	0.147122985934529
1	Deaths	138	North Africa and Middle East	1	Male	27	Age-standardized	338	Diphtheria	3	Rate	1995	0.18388661811092	0.305370689377137	0.101827197009743
1	Deaths	138	North Africa and Middle East	2	Female	27	Age-standardized	338	Diphtheria	3	Rate	1995	0.212969355980028	0.365911274683066	0.111059345728852
1	Deaths	138	North Africa and Middle East	3	Both	27	Age-standardized	338	Diphtheria	3	Rate	1995	0.19801328995629	0.30859392725982	0.123867512683615
1	Deaths	138	North Africa and Middle East	1	Male	34	2-4 years	338	Diphtheria	1	Number	1995	133.296007120398	359.566100203205	24.2416367686399
1	Deaths	138	North Africa and Middle East	2	Female	34	2-4 years	338	Diphtheria	1	Number	1995	153.057042199304	461.68698658077	28.9861714153954
1	Deaths	138	North Africa and Middle East	3	Both	34	2-4 years	338	Diphtheria	1	Number	1995	286.353049319702	709.874966373212	90.3860067830161
1	Deaths	138	North Africa and Middle East	1	Male	34	2-4 years	338	Diphtheria	2	Percent	1995	0.00316800590347579	0.00864002425830913	0.000601937260208744
1	Deaths	138	North Africa and Middle East	2	Female	34	2-4 years	338	Diphtheria	2	Percent	1995	0.00369283179982446	0.0110531087889337	0.000727757351674631
1	Deaths	138	North Africa and Middle East	3	Both	34	2-4 years	338	Diphtheria	2	Percent	1995	0.00342733838468665	0.00852956187721988	0.00108818350900748
1	Deaths	138	North Africa and Middle East	1	Male	34	2-4 years	338	Diphtheria	3	Rate	1995	0.858709460719546	2.31636954976182	0.156167639873531
1	Deaths	138	North Africa and Middle East	2	Female	34	2-4 years	338	Diphtheria	3	Rate	1995	1.0372553513979	3.12881583637354	0.196436968761001
1	Deaths	138	North Africa and Middle East	3	Both	34	2-4 years	338	Diphtheria	3	Rate	1995	0.945721410501739	2.34446239030205	0.298512560028717
1	Deaths	138	North Africa and Middle East	1	Male	238	12-23 months	338	Diphtheria	1	Number	1995	67.6158953020109	193.313126135427	11.4838939646705
1	Deaths	138	North Africa and Middle East	2	Female	238	12-23 months	338	Diphtheria	1	Number	1995	83.3117571762511	254.442817044924	14.4153893662849
1	Deaths	138	North Africa and Middle East	3	Both	238	12-23 months	338	Diphtheria	1	Number	1995	150.927652478262	368.64328375482	43.0223321969063
1	Deaths	138	North Africa and Middle East	1	Male	238	12-23 months	338	Diphtheria	2	Percent	1995	0.00176347130649153	0.00523192762020448	0.0003060122310983
1	Deaths	138	North Africa and Middle East	2	Female	238	12-23 months	338	Diphtheria	2	Percent	1995	0.00211310395367363	0.00649686131401182	0.000380085844562563
1	Deaths	138	North Africa and Middle East	3	Both	238	12-23 months	338	Diphtheria	2	Percent	1995	0.00194210134986227	0.00481145578670739	0.0005591078539551
1	Deaths	138	North Africa and Middle East	1	Male	238	12-23 months	338	Diphtheria	3	Rate	1995	1.27756664674329	3.65254946673694	0.216982114020212
1	Deaths	138	North Africa and Middle East	2	Female	238	12-23 months	338	Diphtheria	3	Rate	1995	1.65850780673738	5.06525624642031	0.286970730320375
1	Deaths	138	North Africa and Middle East	3	Both	238	12-23 months	338	Diphtheria	3	Rate	1995	1.46306569445364	3.57356212129582	0.417050800824903
1	Deaths	138	North Africa and Middle East	1	Male	388	1-5 months	338	Diphtheria	1	Number	1995	44.6643747794767	142.459914438918	8.2361469236901
1	Deaths	138	North Africa and Middle East	2	Female	388	1-5 months	338	Diphtheria	1	Number	1995	33.9582810336657	97.2240160546009	6.00628217118756
1	Deaths	138	North Africa and Middle East	3	Both	388	1-5 months	338	Diphtheria	1	Number	1995	78.6226558131425	190.133563570708	24.7994341840132
1	Deaths	138	North Africa and Middle East	1	Male	388	1-5 months	338	Diphtheria	2	Percent	1995	0.000482755214273359	0.00152386338275257	9.37026624417492e-05
1	Deaths	138	North Africa and Middle East	2	Female	388	1-5 months	338	Diphtheria	2	Percent	1995	0.000478064113770206	0.00133567781206762	8.30086929342731e-05
1	Deaths	138	North Africa and Middle East	3	Both	388	1-5 months	338	Diphtheria	2	Percent	1995	0.000480877027920958	0.00115281781978985	0.000154946759296084
1	Deaths	138	North Africa and Middle East	1	Male	388	1-5 months	338	Diphtheria	3	Rate	1995	1.9297176462477	6.15495934137732	0.355841498603861
1	Deaths	138	North Africa and Middle East	2	Female	388	1-5 months	338	Diphtheria	3	Rate	1995	1.5501899292793	4.43826030011689	0.274185790645707
1	Deaths	138	North Africa and Middle East	3	Both	388	1-5 months	338	Diphtheria	3	Rate	1995	1.74517545568658	4.22036657263818	0.550469370504528
1	Deaths	138	North Africa and Middle East	1	Male	389	6-11 months	338	Diphtheria	1	Number	1995	48.9982470875087	129.16710544254	11.2209315225649
1	Deaths	138	North Africa and Middle East	2	Female	389	6-11 months	338	Diphtheria	1	Number	1995	75.8514886273538	227.100269670973	14.4232038631804
1	Deaths	138	North Africa and Middle East	3	Both	389	6-11 months	338	Diphtheria	1	Number	1995	124.849735714863	293.031965138611	39.2573759035936
1	Deaths	138	North Africa and Middle East	1	Male	389	6-11 months	338	Diphtheria	2	Percent	1995	0.0010609788358956	0.0027142786178194	0.000236309857877852
1	Deaths	138	North Africa and Middle East	2	Female	389	6-11 months	338	Diphtheria	2	Percent	1995	0.00136135572006292	0.00394325931765554	0.00025701704662422
1	Deaths	138	North Africa and Middle East	3	Both	389	6-11 months	338	Diphtheria	2	Percent	1995	0.00122445561812343	0.00279129933575404	0.000388299788743689
1	Deaths	138	North Africa and Middle East	1	Male	389	6-11 months	338	Diphtheria	3	Rate	1995	1.82518479460194	4.81147491655005	0.417979719961781
1	Deaths	138	North Africa and Middle East	2	Female	389	6-11 months	338	Diphtheria	3	Rate	1995	2.98383409227075	8.93363517672298	0.567377756001074
1	Deaths	138	North Africa and Middle East	3	Both	389	6-11 months	338	Diphtheria	3	Rate	1995	2.38871661241874	5.60650224118161	0.751100876937763
1	Deaths	159	South Asia	1	Male	6	5-9 years	338	Diphtheria	1	Number	2000	238.123327081236	441.958024238534	107.588794544246
1	Deaths	159	South Asia	2	Female	6	5-9 years	338	Diphtheria	1	Number	2000	299.244309504412	609.245911441868	126.8199639413
1	Deaths	159	South Asia	3	Both	6	5-9 years	338	Diphtheria	1	Number	2000	537.367636585648	901.629565903223	288.961428565556
1	Deaths	159	South Asia	1	Male	6	5-9 years	338	Diphtheria	2	Percent	2000	0.00179885241113111	0.00332177854864336	0.000788896114168313
1	Deaths	159	South Asia	2	Female	6	5-9 years	338	Diphtheria	2	Percent	2000	0.00229001535771283	0.00465204640400522	0.00097590006608877
1	Deaths	159	South Asia	3	Both	6	5-9 years	338	Diphtheria	2	Percent	2000	0.00204303824394842	0.00339370908644358	0.00109674344923699
1	Deaths	159	South Asia	1	Male	6	5-9 years	338	Diphtheria	3	Rate	2000	0.27963580638031	0.51900538266891	0.126344947757268
1	Deaths	159	South Asia	2	Female	6	5-9 years	338	Diphtheria	3	Rate	2000	0.38686786658797	0.78764293422089	0.163954893484819
1	Deaths	159	South Asia	3	Both	6	5-9 years	338	Diphtheria	3	Rate	2000	0.330676937707372	0.554830777851998	0.177816589254861
1	Deaths	159	South Asia	1	Male	7	10-14 years	338	Diphtheria	1	Number	2000	102.799423417377	201.625114074836	49.940528562086
1	Deaths	159	South Asia	2	Female	7	10-14 years	338	Diphtheria	1	Number	2000	95.6463876541926	191.072863541226	44.6948848025241
1	Deaths	159	South Asia	3	Both	7	10-14 years	338	Diphtheria	1	Number	2000	198.445811071569	332.525142592238	114.826387698829
1	Deaths	159	South Asia	1	Male	7	10-14 years	338	Diphtheria	2	Percent	2000	0.00108931123436434	0.00211106922709142	0.000526291746839801
1	Deaths	159	South Asia	2	Female	7	10-14 years	338	Diphtheria	2	Percent	2000	0.00118655932191094	0.00234244223636222	0.000550773574396108
1	Deaths	159	South Asia	3	Both	7	10-14 years	338	Diphtheria	2	Percent	2000	0.00113427570148912	0.0018933220315503	0.000661132537570581
1	Deaths	159	South Asia	1	Male	7	10-14 years	338	Diphtheria	3	Rate	2000	0.124174113384601	0.24354825099223	0.0603244711886887
1	Deaths	159	South Asia	2	Female	7	10-14 years	338	Diphtheria	3	Rate	2000	0.130599182339904	0.260898088865088	0.0610280801308443
1	Deaths	159	South Asia	3	Both	7	10-14 years	338	Diphtheria	3	Rate	2000	0.127190013720534	0.213125574283228	0.0735957576933997
1	Deaths	159	South Asia	1	Male	8	15-19 years	338	Diphtheria	1	Number	2000	37.2193579905326	70.0380765615774	17.9136192334653
1	Deaths	159	South Asia	2	Female	8	15-19 years	338	Diphtheria	1	Number	2000	35.1082383685887	64.6399645847518	18.4860055009733
1	Deaths	159	South Asia	3	Both	8	15-19 years	338	Diphtheria	1	Number	2000	72.3275963591213	120.425551994753	42.8270400149738
1	Deaths	159	South Asia	1	Male	8	15-19 years	338	Diphtheria	2	Percent	2000	0.000341018822988404	0.000640750039302082	0.000162505752161148
1	Deaths	159	South Asia	2	Female	8	15-19 years	338	Diphtheria	2	Percent	2000	0.000286598888087093	0.00052437003363915	0.000150247386167845
1	Deaths	159	South Asia	3	Both	8	15-19 years	338	Diphtheria	2	Percent	2000	0.0003122485424673	0.000512495297749646	0.000181217565760494
1	Deaths	159	South Asia	1	Male	8	15-19 years	338	Diphtheria	3	Rate	2000	0.0511981520569799	0.09634287873773	0.0246415911214559
1	Deaths	159	South Asia	2	Female	8	15-19 years	338	Diphtheria	3	Rate	2000	0.0529540397037848	0.0974969810543013	0.0278825915155787
1	Deaths	159	South Asia	3	Both	8	15-19 years	338	Diphtheria	3	Rate	2000	0.0520356889400861	0.0866394969483438	0.0308116769341908
1	Deaths	159	South Asia	1	Male	9	20-24 years	338	Diphtheria	1	Number	2000	18.9798032765134	35.5852279458294	9.93148932920815
1	Deaths	159	South Asia	2	Female	9	20-24 years	338	Diphtheria	1	Number	2000	16.9948485231069	29.2065538146593	8.82942043296955
1	Deaths	159	South Asia	3	Both	9	20-24 years	338	Diphtheria	1	Number	2000	35.9746517996204	55.3259082334778	21.6744934803727
1	Deaths	159	South Asia	1	Male	9	20-24 years	338	Diphtheria	2	Percent	2000	0.000153332797443807	0.000284684783185203	8.01861419542756e-05
1	Deaths	159	South Asia	2	Female	9	20-24 years	338	Diphtheria	2	Percent	2000	0.000117419343716054	0.000204016830092746	6.15782738832001e-05
1	Deaths	159	South Asia	3	Both	9	20-24 years	338	Diphtheria	2	Percent	2000	0.000133972246602893	0.000208465406956913	8.1271020401675e-05
1	Deaths	159	South Asia	1	Male	9	20-24 years	338	Diphtheria	3	Rate	2000	0.0318656494139308	0.0597448973267185	0.0166742169300754
1	Deaths	159	South Asia	2	Female	9	20-24 years	338	Diphtheria	3	Rate	2000	0.0289876217046126	0.0498167743080287	0.0150600871219243
1	Deaths	159	South Asia	3	Both	9	20-24 years	338	Diphtheria	3	Rate	2000	0.0304380074537606	0.0468110272915675	0.0183387013107665
1	Deaths	159	South Asia	1	Male	10	25-29 years	338	Diphtheria	1	Number	2000	14.9604932363325	26.7319960123319	7.55414548897623
1	Deaths	159	South Asia	2	Female	10	25-29 years	338	Diphtheria	1	Number	2000	11.8368231442368	20.9853908302476	6.28566253754911
1	Deaths	159	South Asia	3	Both	10	25-29 years	338	Diphtheria	1	Number	2000	26.7973163805693	41.8223790535135	16.6775423587885
1	Deaths	159	South Asia	1	Male	10	25-29 years	338	Diphtheria	2	Percent	2000	0.000103579836480855	0.000185188793967467	5.19097460481515e-05
1	Deaths	159	South Asia	2	Female	10	25-29 years	338	Diphtheria	2	Percent	2000	8.6990541694816e-05	0.000153434655824775	4.63821040017703e-05
1	Deaths	159	South Asia	3	Both	10	25-29 years	338	Diphtheria	2	Percent	2000	9.55219880890861e-05	0.000148481078524314	5.98836168958397e-05
1	Deaths	159	South Asia	1	Male	10	25-29 years	338	Diphtheria	3	Rate	2000	0.0280468153136347	0.0501151494993415	0.0141619477402726
1	Deaths	159	South Asia	2	Female	10	25-29 years	338	Diphtheria	3	Rate	2000	0.0223369203891282	0.0396009130657839	0.0118614886767587
1	Deaths	159	South Asia	3	Both	10	25-29 years	338	Diphtheria	3	Rate	2000	0.0252012370518738	0.0393313895179873	0.015684208540048
1	Deaths	159	South Asia	1	Male	11	30-34 years	338	Diphtheria	1	Number	2000	20.0765502713108	35.2296237023715	11.1524509791306
1	Deaths	159	South Asia	2	Female	11	30-34 years	338	Diphtheria	1	Number	2000	16.2237183509827	32.1465452029245	8.133525872426
1	Deaths	159	South Asia	3	Both	11	30-34 years	338	Diphtheria	1	Number	2000	36.3002686222935	55.700606141189	22.1664060516304
1	Deaths	159	South Asia	1	Male	11	30-34 years	338	Diphtheria	2	Percent	2000	0.000126529862219821	0.000222301835197525	6.89928327746192e-05
1	Deaths	159	South Asia	2	Female	11	30-34 years	338	Diphtheria	2	Percent	2000	0.000128648861605505	0.000248468622594489	6.40478425778208e-05
1	Deaths	159	South Asia	3	Both	11	30-34 years	338	Diphtheria	2	Percent	2000	0.000127518680288192	0.000195034331017024	7.80271524785712e-05
1	Deaths	159	South Asia	1	Male	11	30-34 years	338	Diphtheria	3	Rate	2000	0.0408855788838173	0.0717445746139369	0.0227117910245135
1	Deaths	159	South Asia	2	Female	11	30-34 years	338	Diphtheria	3	Rate	2000	0.0340840090886523	0.0675358826602708	0.0170875235726565
1	Deaths	159	South Asia	3	Both	11	30-34 years	338	Diphtheria	3	Rate	2000	0.0375377214666743	0.0575994040322002	0.0229220445981024
1	Deaths	159	South Asia	1	Male	12	35-39 years	338	Diphtheria	1	Number	2000	22.1805978120578	40.8177023012172	11.4659066473851
1	Deaths	159	South Asia	2	Female	12	35-39 years	338	Diphtheria	1	Number	2000	16.5367174812214	30.4587492010913	7.43347420001096
1	Deaths	159	South Asia	3	Both	12	35-39 years	338	Diphtheria	1	Number	2000	38.7173152932792	60.8797236572567	23.3648542713978
1	Deaths	159	South Asia	1	Male	12	35-39 years	338	Diphtheria	2	Percent	2000	0.00012049302262273	0.000217905791295047	6.24388024233446e-05
1	Deaths	159	South Asia	2	Female	12	35-39 years	338	Diphtheria	2	Percent	2000	0.000137953157312468	0.000248307809640529	6.15563865060959e-05
1	Deaths	159	South Asia	3	Both	12	35-39 years	338	Diphtheria	2	Percent	2000	0.000127374967661648	0.000198302747774125	7.61268194620788e-05
1	Deaths	159	South Asia	1	Male	12	35-39 years	338	Diphtheria	3	Rate	2000	0.0511056115684375	0.0940467726162063	0.0264182316620286
1	Deaths	159	South Asia	2	Female	12	35-39 years	338	Diphtheria	3	Rate	2000	0.0408299006164865	0.0752040242687382	0.0183535827570567
1	Deaths	159	South Asia	3	Both	12	35-39 years	338	Diphtheria	3	Rate	2000	0.0461453397496965	0.0725596677029774	0.027847466447214
1	Deaths	159	South Asia	1	Male	13	40-44 years	338	Diphtheria	1	Number	2000	29.8297128040275	53.3799129975283	15.3933427463763
1	Deaths	159	South Asia	2	Female	13	40-44 years	338	Diphtheria	1	Number	2000	19.6382584036817	37.8650958822682	9.88168857645153
1	Deaths	159	South Asia	3	Both	13	40-44 years	338	Diphtheria	1	Number	2000	49.4679712077092	80.2876784864886	31.1028030252438
1	Deaths	159	South Asia	1	Male	13	40-44 years	338	Diphtheria	2	Percent	2000	0.000148827351684855	0.00026362616461403	7.66983772522355e-05
1	Deaths	159	South Asia	2	Female	13	40-44 years	338	Diphtheria	2	Percent	2000	0.000169251945629132	0.0003252567410198	8.56623774744565e-05
1	Deaths	159	South Asia	3	Both	13	40-44 years	338	Diphtheria	2	Percent	2000	0.00015631840866758	0.00025662583144946	9.85030569538348e-05
1	Deaths	159	South Asia	1	Male	13	40-44 years	338	Diphtheria	3	Rate	2000	0.0805918490263646	0.144218146436745	0.0415886657299477
1	Deaths	159	South Asia	2	Female	13	40-44 years	338	Diphtheria	3	Rate	2000	0.0601011591872719	0.115882789017323	0.0302420370464735
1	Deaths	159	South Asia	3	Both	13	40-44 years	338	Diphtheria	3	Rate	2000	0.0709842552481404	0.115209112559631	0.0446310866400049
1	Deaths	159	South Asia	1	Male	14	45-49 years	338	Diphtheria	1	Number	2000	47.4805283821095	92.0529124517837	25.0451051197854
1	Deaths	159	South Asia	2	Female	14	45-49 years	338	Diphtheria	1	Number	2000	33.3527127570604	62.8959064105199	17.3605234097624
1	Deaths	159	South Asia	3	Both	14	45-49 years	338	Diphtheria	1	Number	2000	80.8332411391699	132.86155738631	47.0107893400027
1	Deaths	159	South Asia	1	Male	14	45-49 years	338	Diphtheria	2	Percent	2000	0.000200168608794109	0.00038051533393445	0.000104832006978087
1	Deaths	159	South Asia	2	Female	14	45-49 years	338	Diphtheria	2	Percent	2000	0.000243052912245809	0.000460844667817848	0.000123968516464374
1	Deaths	159	South Asia	3	Both	14	45-49 years	338	Diphtheria	2	Percent	2000	0.000215808254504451	0.000355242578867263	0.000125214378479999
1	Deaths	159	South Asia	1	Male	14	45-49 years	338	Diphtheria	3	Rate	2000	0.155153091130216	0.300803179768634	0.0818404008848409
1	Deaths	159	South Asia	2	Female	14	45-49 years	338	Diphtheria	3	Rate	2000	0.124003361684849	0.233843162561614	0.0645453723389661
1	Deaths	159	South Asia	3	Both	14	45-49 years	338	Diphtheria	3	Rate	2000	0.140582011140699	0.231067623633887	0.0817593259603543
1	Deaths	159	South Asia	1	Male	15	50-54 years	338	Diphtheria	1	Number	2000	32.0820335112606	57.6229474212334	15.9992581989177
1	Deaths	159	South Asia	2	Female	15	50-54 years	338	Diphtheria	1	Number	2000	20.3184273349057	38.47375477774	10.609640816353
1	Deaths	159	South Asia	3	Both	15	50-54 years	338	Diphtheria	1	Number	2000	52.4004608461663	83.8131097882669	31.5257756587017
1	Deaths	159	South Asia	1	Male	15	50-54 years	338	Diphtheria	2	Percent	2000	0.000123862386564064	0.000227642995181819	6.11091750357948e-05
1	Deaths	159	South Asia	2	Female	15	50-54 years	338	Diphtheria	2	Percent	2000	0.000130097387104652	0.00024728003253326	6.69454572880433e-05
1	Deaths	159	South Asia	3	Both	15	50-54 years	338	Diphtheria	2	Percent	2000	0.000126213089515053	0.000200106003524304	7.62572810822838e-05
1	Deaths	159	South Asia	1	Male	15	50-54 years	338	Diphtheria	3	Rate	2000	0.142496943079847	0.255940567355073	0.0710629949342438
[truncated: 188,081 more rows]
